# Supplementary material for: Shotgun metagenomics reveals the flexibility and diversity of Arctic marine microbiomes
Source: ISME Commun. 2025 Jan 21;5(1):ycaf007. doi: 10.1093/ismeco/ycaf007 (PMC11847657; doi:10.1093/ismeco/ycaf007)
Supplement: Supplementary_tables_metagenomes_NOW_20250106_ycaf007 [file supplementary_tables_metagenomes_now_20250106_ycaf007.xlsx]

## Sheet: README
Supplementary Tables for "Shotgun metagenomics reveals the flexibility and diversity of Arctic marine microbiomes.", Freyria, N.J., de Oliveira, T. C., Meng, A., Pelletier, E., & Lovejoy, C.
Tables S1-S3, S5 and S13 are located in the supplementary Microsoft Word file accompanying this manuscript.
Table	Description
S4	Table of OTUs in all samples and the corresponding taxonomy from Fig. 2C.
S6	List of taxonomy based on IMG/M and relative abundance, number of reads and hit per million gene in log scale for eukaryotes, bacteria, archaea and viruses community among the 8 metagenomes from Figs. S2-S3.
S7	List of KEGG Orthology (KO), PFAM protein domain and Cluster of Orthologous Groups of proteins (COGs) found in assembled metagenomes within each lineage (archaea, bacteria, eukaryota and virus) from Figs. 3 and 4. KO, PFAM and COG were retrieved from the functional annotation performed by IMG/JGI.
S8	List of completeness pathways and assigned taxonomy present in all assembled metagenomes from Fig. 5. Pathway completeness is indicated by number: absence of the pathway – 0, less than half complete – 1, half complete – 2, more than half complete – 3, and complete pathway – 4. Number of counts and hit per million genes in log scale for each unique KEGG Orthology (KO)found within each taxonomy.
S9	Bacterial and eukaryotic metagenome-assembled genomes (MAGs) supplemental information.
S10	List of bacterial and eukaryotic metagenome-assembled genomes (MAGs) and key genes from Figs. 6, S5 and S6. Each value represents the number of counts per gene in each MAG.
S11	Number of coding sequences (CDS) of eukaryotic metagenome-assembled genomes (MAGs) and their proportion assigned to a taxonomy.
S12	List of proteins and pathways present in the three selected eukaryotic metagenome-assembled genomes (MAGs) from Fig. 7.

## Sheet: Table S4
Table S4: Table of OTUs in all samples and the corresponding taxonomy from Fig. 2C
OTU_ID	26_AUG_2018_WEST_Rs_5m	26_AUG_2018_WEST_Rs_35m	29_AUG_2018_EAST_Rs_4m	29_AUG_2018_EAST_Rs_32m	24_JUL_2017_WEST_Rs_37m	24_JUL_2017_WEST_Rs_2m	27_JUL_2017_EAST_Rs_2m	27_JUL_2017_EAST_Rs_25m	26_AUG_2018_WEST_Ds_5m	26_AUG_2018_WEST_Ds_35m	29_AUG_2018_EAST_Ds_4m	29_AUG_2018_EAST_Ds_32m	24_JUL_2017_WEST_Ds_37m	24_JUL_2017_WEST_Ds_2m	27_JUL_2017_EAST_Ds_25m	27_JUL_2017_EAST_Ds_2m	Total reads	Relative abundance (%)	Kingdom	Subphylum	Phylum	Class	Order	Family	Genus	Species
OTU_1726	0	12	0	0	0	4	2	5	5	16	1	2	4	3	3	4	61	0.0335194	Eukaryota	Alveolata	Alveolata_unclassified	Alveolata_unclassified	Alveolata_unclassified	Alveolata_unclassified	Alveolata_unclassified	Alveolata_unclassified
OTU_899	0	7	1	0	6	19	0	1	0	1	0	1	3	6	0	0	45	0.0247274	Eukaryota	Alveolata	Alveolata_unclassified	Alveolata_unclassified	Alveolata_unclassified	Alveolata_unclassified	Alveolata_unclassified	Alveolata_unclassified
OTU_1239	0	0	0	0	2	6	2	2	3	2	0	0	24	2	0	1	44	0.0241779	Eukaryota	Alveolata	Alveolata_unclassified	Alveolata_unclassified	Alveolata_unclassified	Alveolata_unclassified	Alveolata_unclassified	Alveolata_unclassified
OTU_924	0	0	1	0	1	7	1	4	14	0	2	2	7	1	0	1	41	0.0225295	Eukaryota	Alveolata	Alveolata_unclassified	Alveolata_unclassified	Alveolata_unclassified	Alveolata_unclassified	Alveolata_unclassified	Alveolata_unclassified
OTU_2324	0	1	1	0	0	4	2	0	16	2	5	6	1	0	0	1	39	0.0214305	Eukaryota	Alveolata	Alveolata_unclassified	Alveolata_unclassified	Alveolata_unclassified	Alveolata_unclassified	Alveolata_unclassified	Alveolata_unclassified
OTU_1523	1	5	0	0	11	8	1	0	0	3	0	0	6	3	0	0	38	0.020881	Eukaryota	Alveolata	Alveolata_unclassified	Alveolata_unclassified	Alveolata_unclassified	Alveolata_unclassified	Alveolata_unclassified	Alveolata_unclassified
OTU_646	0	3	0	0	0	1	6	1	1	6	6	0	1	0	2	7	34	0.018683	Eukaryota	Alveolata	Alveolata_unclassified	Alveolata_unclassified	Alveolata_unclassified	Alveolata_unclassified	Alveolata_unclassified	Alveolata_unclassified
OTU_2191	0	0	0	0	0	2	0	0	10	1	7	0	3	1	0	2	26	0.014287	Eukaryota	Alveolata	Alveolata_unclassified	Alveolata_unclassified	Alveolata_unclassified	Alveolata_unclassified	Alveolata_unclassified	Alveolata_unclassified
OTU_4329	0	0	0	0	0	1	4	1	9	0	1	0	3	0	1	4	24	0.013188	Eukaryota	Alveolata	Alveolata_unclassified	Alveolata_unclassified	Alveolata_unclassified	Alveolata_unclassified	Alveolata_unclassified	Alveolata_unclassified
OTU_1621	0	6	0	0	8	5	0	0	0	1	0	0	2	2	0	0	24	0.013188	Eukaryota	Alveolata	Alveolata_unclassified	Alveolata_unclassified	Alveolata_unclassified	Alveolata_unclassified	Alveolata_unclassified	Alveolata_unclassified
OTU_1418	0	4	0	0	2	3	4	3	1	1	0	0	3	1	1	0	23	0.0126385	Eukaryota	Alveolata	Alveolata_unclassified	Alveolata_unclassified	Alveolata_unclassified	Alveolata_unclassified	Alveolata_unclassified	Alveolata_unclassified
OTU_2260	0	1	0	0	0	0	0	0	9	0	5	2	3	2	0	1	23	0.0126385	Eukaryota	Alveolata	Alveolata_unclassified	Alveolata_unclassified	Alveolata_unclassified	Alveolata_unclassified	Alveolata_unclassified	Alveolata_unclassified
OTU_4652	0	0	0	0	1	0	0	0	9	0	4	1	0	1	0	1	17	0.00934148	Eukaryota	Alveolata	Alveolata_unclassified	Alveolata_unclassified	Alveolata_unclassified	Alveolata_unclassified	Alveolata_unclassified	Alveolata_unclassified
OTU_4394	0	3	0	0	0	0	0	1	1	4	3	0	1	0	1	2	16	0.00879198	Eukaryota	Alveolata	Alveolata_unclassified	Alveolata_unclassified	Alveolata_unclassified	Alveolata_unclassified	Alveolata_unclassified	Alveolata_unclassified
OTU_2600	0	0	0	0	0	0	0	0	6	2	5	0	0	0	0	3	16	0.00879198	Eukaryota	Alveolata	Alveolata_unclassified	Alveolata_unclassified	Alveolata_unclassified	Alveolata_unclassified	Alveolata_unclassified	Alveolata_unclassified
OTU_3829	0	0	0	0	0	0	0	0	4	0	9	1	2	0	0	0	16	0.00879198	Eukaryota	Alveolata	Alveolata_unclassified	Alveolata_unclassified	Alveolata_unclassified	Alveolata_unclassified	Alveolata_unclassified	Alveolata_unclassified
OTU_2350	0	4	0	0	0	2	1	4	0	0	1	0	0	1	1	0	14	0.00769298	Eukaryota	Alveolata	Alveolata_unclassified	Alveolata_unclassified	Alveolata_unclassified	Alveolata_unclassified	Alveolata_unclassified	Alveolata_unclassified
OTU_3585	0	3	0	0	0	0	0	0	2	1	0	4	2	2	0	0	14	0.00769298	Eukaryota	Alveolata	Alveolata_unclassified	Alveolata_unclassified	Alveolata_unclassified	Alveolata_unclassified	Alveolata_unclassified	Alveolata_unclassified
OTU_2276	0	1	0	0	1	7	0	2	0	0	0	0	1	2	0	0	14	0.00769298	Eukaryota	Alveolata	Alveolata_unclassified	Alveolata_unclassified	Alveolata_unclassified	Alveolata_unclassified	Alveolata_unclassified	Alveolata_unclassified
OTU_4191	0	0	0	0	2	1	0	2	2	3	0	3	0	0	0	0	13	0.00714349	Eukaryota	Alveolata	Alveolata_unclassified	Alveolata_unclassified	Alveolata_unclassified	Alveolata_unclassified	Alveolata_unclassified	Alveolata_unclassified
OTU_4247	0	0	0	0	0	1	2	2	1	0	2	2	1	1	0	1	13	0.00714349	Eukaryota	Alveolata	Alveolata_unclassified	Alveolata_unclassified	Alveolata_unclassified	Alveolata_unclassified	Alveolata_unclassified	Alveolata_unclassified
OTU_4310	0	1	0	0	0	0	0	0	0	0	0	10	0	0	0	0	11	0.00604449	Eukaryota	Alveolata	Alveolata_unclassified	Alveolata_unclassified	Alveolata_unclassified	Alveolata_unclassified	Alveolata_unclassified	Alveolata_unclassified
OTU_4165	0	0	0	0	0	0	0	0	10	0	0	0	0	0	0	0	10	0.00549499	Eukaryota	Alveolata	Alveolata_unclassified	Alveolata_unclassified	Alveolata_unclassified	Alveolata_unclassified	Alveolata_unclassified	Alveolata_unclassified
OTU_2332	0	7	0	0	0	0	0	0	0	2	0	0	1	0	0	0	10	0.00549499	Eukaryota	Alveolata	Alveolata_unclassified	Alveolata_unclassified	Alveolata_unclassified	Alveolata_unclassified	Alveolata_unclassified	Alveolata_unclassified
OTU_4367	0	0	0	0	0	3	0	0	3	0	0	2	0	1	0	0	9	0.00494549	Eukaryota	Alveolata	Alveolata_unclassified	Alveolata_unclassified	Alveolata_unclassified	Alveolata_unclassified	Alveolata_unclassified	Alveolata_unclassified
OTU_3902	0	0	8	0	0	0	0	0	0	0	1	0	0	0	0	0	9	0.00494549	Eukaryota	Alveolata	Alveolata_unclassified	Alveolata_unclassified	Alveolata_unclassified	Alveolata_unclassified	Alveolata_unclassified	Alveolata_unclassified
OTU_5185	0	1	0	0	0	0	1	0	0	0	3	1	2	0	0	0	8	0.00439599	Eukaryota	Alveolata	Alveolata_unclassified	Alveolata_unclassified	Alveolata_unclassified	Alveolata_unclassified	Alveolata_unclassified	Alveolata_unclassified
OTU_4466	0	0	0	0	0	0	0	2	1	0	4	0	0	0	0	0	7	0.00384649	Eukaryota	Alveolata	Alveolata_unclassified	Alveolata_unclassified	Alveolata_unclassified	Alveolata_unclassified	Alveolata_unclassified	Alveolata_unclassified
OTU_3612	0	1	0	0	1	2	0	0	0	1	0	0	2	0	0	0	7	0.00384649	Eukaryota	Alveolata	Alveolata_unclassified	Alveolata_unclassified	Alveolata_unclassified	Alveolata_unclassified	Alveolata_unclassified	Alveolata_unclassified
OTU_2741	0	0	0	0	2	4	0	0	0	0	0	0	0	0	0	0	6	0.00329699	Eukaryota	Alveolata	Alveolata_unclassified	Alveolata_unclassified	Alveolata_unclassified	Alveolata_unclassified	Alveolata_unclassified	Alveolata_unclassified
OTU_5945	0	1	0	0	1	2	0	0	0	2	0	0	0	0	0	0	6	0.00329699	Eukaryota	Alveolata	Alveolata_unclassified	Alveolata_unclassified	Alveolata_unclassified	Alveolata_unclassified	Alveolata_unclassified	Alveolata_unclassified
OTU_4073	0	0	4	0	0	0	0	0	0	0	2	0	0	0	0	0	6	0.00329699	Eukaryota	Alveolata	Alveolata_unclassified	Alveolata_unclassified	Alveolata_unclassified	Alveolata_unclassified	Alveolata_unclassified	Alveolata_unclassified
OTU_5733	0	0	1	0	0	2	2	0	0	0	0	0	0	0	0	1	6	0.00329699	Eukaryota	Alveolata	Alveolata_unclassified	Alveolata_unclassified	Alveolata_unclassified	Alveolata_unclassified	Alveolata_unclassified	Alveolata_unclassified
OTU_5336	0	1	0	0	1	0	0	0	0	1	0	0	1	1	0	0	5	0.00274749	Eukaryota	Alveolata	Alveolata_unclassified	Alveolata_unclassified	Alveolata_unclassified	Alveolata_unclassified	Alveolata_unclassified	Alveolata_unclassified
OTU_3969	0	0	0	0	0	0	0	0	0	0	0	4	1	0	0	0	5	0.00274749	Eukaryota	Alveolata	Alveolata_unclassified	Alveolata_unclassified	Alveolata_unclassified	Alveolata_unclassified	Alveolata_unclassified	Alveolata_unclassified
OTU_6001	0	1	0	0	0	2	0	0	0	1	0	0	1	0	0	0	5	0.00274749	Eukaryota	Alveolata	Alveolata_unclassified	Alveolata_unclassified	Alveolata_unclassified	Alveolata_unclassified	Alveolata_unclassified	Alveolata_unclassified
OTU_3337	0	0	0	0	2	2	1	0	0	0	0	0	0	0	0	0	5	0.00274749	Eukaryota	Alveolata	Alveolata_unclassified	Alveolata_unclassified	Alveolata_unclassified	Alveolata_unclassified	Alveolata_unclassified	Alveolata_unclassified
OTU_8757	0	0	0	0	0	1	0	0	1	0	2	0	0	0	0	1	5	0.00274749	Eukaryota	Alveolata	Alveolata_unclassified	Alveolata_unclassified	Alveolata_unclassified	Alveolata_unclassified	Alveolata_unclassified	Alveolata_unclassified
OTU_4218	0	0	0	0	0	0	3	0	0	0	1	0	0	0	0	1	5	0.00274749	Eukaryota	Alveolata	Alveolata_unclassified	Alveolata_unclassified	Alveolata_unclassified	Alveolata_unclassified	Alveolata_unclassified	Alveolata_unclassified
OTU_6157	0	1	0	0	0	1	1	0	0	1	0	0	0	0	0	0	4	0.002198	Eukaryota	Alveolata	Alveolata_unclassified	Alveolata_unclassified	Alveolata_unclassified	Alveolata_unclassified	Alveolata_unclassified	Alveolata_unclassified
OTU_3651	0	0	0	0	0	1	0	0	0	1	0	0	2	0	0	0	4	0.002198	Eukaryota	Alveolata	Alveolata_unclassified	Alveolata_unclassified	Alveolata_unclassified	Alveolata_unclassified	Alveolata_unclassified	Alveolata_unclassified
OTU_2000	0	1	0	0	0	0	0	0	2	0	0	0	0	1	0	0	4	0.002198	Eukaryota	Alveolata	Alveolata_unclassified	Alveolata_unclassified	Alveolata_unclassified	Alveolata_unclassified	Alveolata_unclassified	Alveolata_unclassified
OTU_6233	0	0	0	0	2	0	0	0	0	0	0	0	1	1	0	0	4	0.002198	Eukaryota	Alveolata	Alveolata_unclassified	Alveolata_unclassified	Alveolata_unclassified	Alveolata_unclassified	Alveolata_unclassified	Alveolata_unclassified
OTU_2278	0	0	2	0	0	0	0	0	0	0	0	0	0	0	0	2	4	0.002198	Eukaryota	Alveolata	Alveolata_unclassified	Alveolata_unclassified	Alveolata_unclassified	Alveolata_unclassified	Alveolata_unclassified	Alveolata_unclassified
OTU_5199	0	0	0	0	0	0	1	0	0	1	1	0	1	0	0	0	4	0.002198	Eukaryota	Alveolata	Alveolata_unclassified	Alveolata_unclassified	Alveolata_unclassified	Alveolata_unclassified	Alveolata_unclassified	Alveolata_unclassified
OTU_4313	0	0	0	0	0	0	0	4	0	0	0	0	0	0	0	0	4	0.002198	Eukaryota	Alveolata	Alveolata_unclassified	Alveolata_unclassified	Alveolata_unclassified	Alveolata_unclassified	Alveolata_unclassified	Alveolata_unclassified
OTU_3992	0	0	0	0	0	0	0	0	0	0	1	0	1	0	0	2	4	0.002198	Eukaryota	Alveolata	Alveolata_unclassified	Alveolata_unclassified	Alveolata_unclassified	Alveolata_unclassified	Alveolata_unclassified	Alveolata_unclassified
OTU_4223	0	0	0	0	0	0	0	1	0	0	0	0	2	0	0	0	3	0.0016485	Eukaryota	Alveolata	Alveolata_unclassified	Alveolata_unclassified	Alveolata_unclassified	Alveolata_unclassified	Alveolata_unclassified	Alveolata_unclassified
OTU_4596	0	0	0	0	0	0	0	0	2	0	0	0	1	0	0	0	3	0.0016485	Eukaryota	Alveolata	Alveolata_unclassified	Alveolata_unclassified	Alveolata_unclassified	Alveolata_unclassified	Alveolata_unclassified	Alveolata_unclassified
OTU_2129	0	1	0	0	1	1	0	0	0	0	0	0	0	0	0	0	3	0.0016485	Eukaryota	Alveolata	Alveolata_unclassified	Alveolata_unclassified	Alveolata_unclassified	Alveolata_unclassified	Alveolata_unclassified	Alveolata_unclassified
OTU_5225	0	0	0	0	0	1	0	0	1	0	0	0	1	0	0	0	3	0.0016485	Eukaryota	Alveolata	Alveolata_unclassified	Alveolata_unclassified	Alveolata_unclassified	Alveolata_unclassified	Alveolata_unclassified	Alveolata_unclassified
OTU_4622	0	0	0	0	0	0	1	0	1	0	1	0	0	0	0	0	3	0.0016485	Eukaryota	Alveolata	Alveolata_unclassified	Alveolata_unclassified	Alveolata_unclassified	Alveolata_unclassified	Alveolata_unclassified	Alveolata_unclassified
OTU_5808	0	0	0	0	2	1	0	0	0	0	0	0	0	0	0	0	3	0.0016485	Eukaryota	Alveolata	Alveolata_unclassified	Alveolata_unclassified	Alveolata_unclassified	Alveolata_unclassified	Alveolata_unclassified	Alveolata_unclassified
OTU_4027	0	0	1	0	0	0	0	1	0	0	0	0	0	0	1	0	3	0.0016485	Eukaryota	Alveolata	Alveolata_unclassified	Alveolata_unclassified	Alveolata_unclassified	Alveolata_unclassified	Alveolata_unclassified	Alveolata_unclassified
OTU_4474	0	0	0	0	0	1	0	0	0	0	2	0	0	0	0	0	3	0.0016485	Eukaryota	Alveolata	Alveolata_unclassified	Alveolata_unclassified	Alveolata_unclassified	Alveolata_unclassified	Alveolata_unclassified	Alveolata_unclassified
OTU_3704	0	0	1	0	0	0	0	0	0	0	1	0	1	0	0	0	3	0.0016485	Eukaryota	Alveolata	Alveolata_unclassified	Alveolata_unclassified	Alveolata_unclassified	Alveolata_unclassified	Alveolata_unclassified	Alveolata_unclassified
OTU_6192	0	3	0	0	0	0	0	0	0	0	0	0	0	0	0	0	3	0.0016485	Eukaryota	Alveolata	Alveolata_unclassified	Alveolata_unclassified	Alveolata_unclassified	Alveolata_unclassified	Alveolata_unclassified	Alveolata_unclassified
OTU_5852	0	2	0	0	0	1	0	0	0	0	0	0	0	0	0	0	3	0.0016485	Eukaryota	Alveolata	Alveolata_unclassified	Alveolata_unclassified	Alveolata_unclassified	Alveolata_unclassified	Alveolata_unclassified	Alveolata_unclassified
OTU_3695	0	0	0	0	1	0	0	0	0	0	0	0	0	2	0	0	3	0.0016485	Eukaryota	Alveolata	Alveolata_unclassified	Alveolata_unclassified	Alveolata_unclassified	Alveolata_unclassified	Alveolata_unclassified	Alveolata_unclassified
OTU_4105	0	0	1	0	0	0	0	0	0	0	0	0	1	0	0	1	3	0.0016485	Eukaryota	Alveolata	Alveolata_unclassified	Alveolata_unclassified	Alveolata_unclassified	Alveolata_unclassified	Alveolata_unclassified	Alveolata_unclassified
OTU_5825	0	0	0	0	0	0	0	0	1	0	2	0	0	0	0	0	3	0.0016485	Eukaryota	Alveolata	Alveolata_unclassified	Alveolata_unclassified	Alveolata_unclassified	Alveolata_unclassified	Alveolata_unclassified	Alveolata_unclassified
OTU_6185	0	2	0	0	0	1	0	0	0	0	0	0	0	0	0	0	3	0.0016485	Eukaryota	Alveolata	Alveolata_unclassified	Alveolata_unclassified	Alveolata_unclassified	Alveolata_unclassified	Alveolata_unclassified	Alveolata_unclassified
OTU_5889	0	3	0	0	0	0	0	0	0	0	0	0	0	0	0	0	3	0.0016485	Eukaryota	Alveolata	Alveolata_unclassified	Alveolata_unclassified	Alveolata_unclassified	Alveolata_unclassified	Alveolata_unclassified	Alveolata_unclassified
OTU_3557	0	0	0	0	0	0	0	0	1	0	0	0	0	0	0	1	2	0.001099	Eukaryota	Alveolata	Alveolata_unclassified	Alveolata_unclassified	Alveolata_unclassified	Alveolata_unclassified	Alveolata_unclassified	Alveolata_unclassified
OTU_3851	0	0	0	0	0	0	0	0	0	1	0	0	1	0	0	0	2	0.001099	Eukaryota	Alveolata	Alveolata_unclassified	Alveolata_unclassified	Alveolata_unclassified	Alveolata_unclassified	Alveolata_unclassified	Alveolata_unclassified
OTU_4134	0	0	0	0	0	0	0	2	0	0	0	0	0	0	0	0	2	0.001099	Eukaryota	Alveolata	Alveolata_unclassified	Alveolata_unclassified	Alveolata_unclassified	Alveolata_unclassified	Alveolata_unclassified	Alveolata_unclassified
OTU_4040	0	0	1	0	0	0	0	0	0	0	1	0	0	0	0	0	2	0.001099	Eukaryota	Alveolata	Alveolata_unclassified	Alveolata_unclassified	Alveolata_unclassified	Alveolata_unclassified	Alveolata_unclassified	Alveolata_unclassified
OTU_5302	0	0	0	1	1	0	0	0	0	0	0	0	0	0	0	0	2	0.001099	Eukaryota	Alveolata	Alveolata_unclassified	Alveolata_unclassified	Alveolata_unclassified	Alveolata_unclassified	Alveolata_unclassified	Alveolata_unclassified
OTU_4505	0	0	0	0	0	0	0	0	0	0	2	0	0	0	0	0	2	0.001099	Eukaryota	Alveolata	Alveolata_unclassified	Alveolata_unclassified	Alveolata_unclassified	Alveolata_unclassified	Alveolata_unclassified	Alveolata_unclassified
OTU_5903	0	1	0	0	1	0	0	0	0	0	0	0	0	0	0	0	2	0.001099	Eukaryota	Alveolata	Alveolata_unclassified	Alveolata_unclassified	Alveolata_unclassified	Alveolata_unclassified	Alveolata_unclassified	Alveolata_unclassified
OTU_4219	0	0	0	0	0	0	0	0	0	0	2	0	0	0	0	0	2	0.001099	Eukaryota	Alveolata	Alveolata_unclassified	Alveolata_unclassified	Alveolata_unclassified	Alveolata_unclassified	Alveolata_unclassified	Alveolata_unclassified
OTU_5929	0	0	0	0	1	0	0	0	0	0	0	0	1	0	0	0	2	0.001099	Eukaryota	Alveolata	Alveolata_unclassified	Alveolata_unclassified	Alveolata_unclassified	Alveolata_unclassified	Alveolata_unclassified	Alveolata_unclassified
OTU_4556	0	0	0	0	0	0	1	0	0	0	0	1	0	0	0	0	2	0.001099	Eukaryota	Alveolata	Alveolata_unclassified	Alveolata_unclassified	Alveolata_unclassified	Alveolata_unclassified	Alveolata_unclassified	Alveolata_unclassified
OTU_3756	0	0	0	0	0	0	0	1	0	0	0	0	1	0	0	0	2	0.001099	Eukaryota	Alveolata	Alveolata_unclassified	Alveolata_unclassified	Alveolata_unclassified	Alveolata_unclassified	Alveolata_unclassified	Alveolata_unclassified
OTU_4386	0	0	0	0	0	0	0	0	2	0	0	0	0	0	0	0	2	0.001099	Eukaryota	Alveolata	Alveolata_unclassified	Alveolata_unclassified	Alveolata_unclassified	Alveolata_unclassified	Alveolata_unclassified	Alveolata_unclassified
OTU_8840	0	0	0	0	0	0	0	2	0	0	0	0	0	0	0	0	2	0.001099	Eukaryota	Alveolata	Alveolata_unclassified	Alveolata_unclassified	Alveolata_unclassified	Alveolata_unclassified	Alveolata_unclassified	Alveolata_unclassified
OTU_7803	0	0	0	0	0	0	0	0	1	0	0	0	0	0	0	1	2	0.001099	Eukaryota	Alveolata	Alveolata_unclassified	Alveolata_unclassified	Alveolata_unclassified	Alveolata_unclassified	Alveolata_unclassified	Alveolata_unclassified
OTU_9441	0	0	0	0	0	0	0	2	0	0	0	0	0	0	0	0	2	0.001099	Eukaryota	Alveolata	Alveolata_unclassified	Alveolata_unclassified	Alveolata_unclassified	Alveolata_unclassified	Alveolata_unclassified	Alveolata_unclassified
OTU_3515	0	0	0	0	0	0	0	0	0	0	0	0	0	1	0	0	1	0.000549499	Eukaryota	Alveolata	Alveolata_unclassified	Alveolata_unclassified	Alveolata_unclassified	Alveolata_unclassified	Alveolata_unclassified	Alveolata_unclassified
OTU_4166	0	0	0	0	0	0	0	0	0	0	1	0	0	0	0	0	1	0.000549499	Eukaryota	Alveolata	Alveolata_unclassified	Alveolata_unclassified	Alveolata_unclassified	Alveolata_unclassified	Alveolata_unclassified	Alveolata_unclassified
OTU_3495	0	0	0	0	0	0	0	0	1	0	0	0	0	0	0	0	1	0.000549499	Eukaryota	Alveolata	Alveolata_unclassified	Alveolata_unclassified	Alveolata_unclassified	Alveolata_unclassified	Alveolata_unclassified	Alveolata_unclassified
OTU_5927	0	0	0	1	0	0	0	0	0	0	0	0	0	0	0	0	1	0.000549499	Eukaryota	Alveolata	Alveolata_unclassified	Alveolata_unclassified	Alveolata_unclassified	Alveolata_unclassified	Alveolata_unclassified	Alveolata_unclassified
OTU_4422	0	0	0	0	0	0	0	0	0	0	0	0	0	0	0	1	1	0.000549499	Eukaryota	Alveolata	Alveolata_unclassified	Alveolata_unclassified	Alveolata_unclassified	Alveolata_unclassified	Alveolata_unclassified	Alveolata_unclassified
OTU_1252	0	0	0	0	0	1	0	0	0	0	0	0	0	0	0	0	1	0.000549499	Eukaryota	Alveolata	Alveolata_unclassified	Alveolata_unclassified	Alveolata_unclassified	Alveolata_unclassified	Alveolata_unclassified	Alveolata_unclassified
OTU_8797	0	0	0	0	0	0	0	0	1	0	0	0	0	0	0	0	1	0.000549499	Eukaryota	Alveolata	Alveolata_unclassified	Alveolata_unclassified	Alveolata_unclassified	Alveolata_unclassified	Alveolata_unclassified	Alveolata_unclassified
OTU_4808	0	0	0	1	0	0	0	0	0	0	0	0	0	0	0	0	1	0.000549499	Eukaryota	Alveolata	Alveolata_unclassified	Alveolata_unclassified	Alveolata_unclassified	Alveolata_unclassified	Alveolata_unclassified	Alveolata_unclassified
OTU_6837	0	0	0	0	0	0	1	0	0	0	0	0	0	0	0	0	1	0.000549499	Eukaryota	Alveolata	Alveolata_unclassified	Alveolata_unclassified	Alveolata_unclassified	Alveolata_unclassified	Alveolata_unclassified	Alveolata_unclassified
OTU_6000	0	0	0	0	0	1	0	0	0	0	0	0	0	0	0	0	1	0.000549499	Eukaryota	Alveolata	Alveolata_unclassified	Alveolata_unclassified	Alveolata_unclassified	Alveolata_unclassified	Alveolata_unclassified	Alveolata_unclassified
OTU_8617	0	0	0	0	0	0	0	0	0	0	0	1	0	0	0	0	1	0.000549499	Eukaryota	Alveolata	Alveolata_unclassified	Alveolata_unclassified	Alveolata_unclassified	Alveolata_unclassified	Alveolata_unclassified	Alveolata_unclassified
OTU_4280	0	0	0	0	0	0	0	0	1	0	0	0	0	0	0	0	1	0.000549499	Eukaryota	Alveolata	Alveolata_unclassified	Alveolata_unclassified	Alveolata_unclassified	Alveolata_unclassified	Alveolata_unclassified	Alveolata_unclassified
OTU_4647	0	0	0	0	0	0	0	0	1	0	0	0	0	0	0	0	1	0.000549499	Eukaryota	Alveolata	Alveolata_unclassified	Alveolata_unclassified	Alveolata_unclassified	Alveolata_unclassified	Alveolata_unclassified	Alveolata_unclassified
OTU_5230	0	0	0	0	0	0	0	0	0	0	0	0	1	0	0	0	1	0.000549499	Eukaryota	Alveolata	Alveolata_unclassified	Alveolata_unclassified	Alveolata_unclassified	Alveolata_unclassified	Alveolata_unclassified	Alveolata_unclassified
OTU_8811	0	0	0	0	0	0	0	0	0	0	0	1	0	0	0	0	1	0.000549499	Eukaryota	Alveolata	Alveolata_unclassified	Alveolata_unclassified	Alveolata_unclassified	Alveolata_unclassified	Alveolata_unclassified	Alveolata_unclassified
OTU_8835	0	0	0	0	0	0	0	0	0	0	0	0	0	1	0	0	1	0.000549499	Eukaryota	Alveolata	Alveolata_unclassified	Alveolata_unclassified	Alveolata_unclassified	Alveolata_unclassified	Alveolata_unclassified	Alveolata_unclassified
OTU_9521	0	0	0	0	0	0	0	0	1	0	0	0	0	0	0	0	1	0.000549499	Eukaryota	Alveolata	Alveolata_unclassified	Alveolata_unclassified	Alveolata_unclassified	Alveolata_unclassified	Alveolata_unclassified	Alveolata_unclassified
OTU_8036	0	0	0	0	0	0	0	0	1	0	0	0	0	0	0	0	1	0.000549499	Eukaryota	Alveolata	Alveolata_unclassified	Alveolata_unclassified	Alveolata_unclassified	Alveolata_unclassified	Alveolata_unclassified	Alveolata_unclassified
OTU_5216	0	0	0	0	0	0	1	0	0	0	0	0	0	0	0	0	1	0.000549499	Eukaryota	Alveolata	Alveolata_unclassified	Alveolata_unclassified	Alveolata_unclassified	Alveolata_unclassified	Alveolata_unclassified	Alveolata_unclassified
OTU_1859	0	0	0	0	0	1	0	0	0	0	0	0	0	0	0	0	1	0.000549499	Eukaryota	Alveolata	Alveolata_unclassified	Alveolata_unclassified	Alveolata_unclassified	Alveolata_unclassified	Alveolata_unclassified	Alveolata_unclassified
OTU_3297	0	0	0	0	0	0	0	0	0	0	0	0	0	0	0	0	0	0	Eukaryota	Alveolata	Alveolata_unclassified	Alveolata_unclassified	Alveolata_unclassified	Alveolata_unclassified	Alveolata_unclassified	Alveolata_unclassified
OTU_5904	0	0	0	0	0	0	0	0	0	0	0	0	0	0	0	0	0	0	Eukaryota	Alveolata	Alveolata_unclassified	Alveolata_unclassified	Alveolata_unclassified	Alveolata_unclassified	Alveolata_unclassified	Alveolata_unclassified
OTU_7059	0	0	0	0	0	0	0	0	0	0	0	0	0	0	0	0	0	0	Eukaryota	Alveolata	Alveolata_unclassified	Alveolata_unclassified	Alveolata_unclassified	Alveolata_unclassified	Alveolata_unclassified	Alveolata_unclassified
OTU_4610	0	0	0	0	0	0	0	0	0	0	0	0	0	0	0	0	0	0	Eukaryota	Alveolata	Alveolata_unclassified	Alveolata_unclassified	Alveolata_unclassified	Alveolata_unclassified	Alveolata_unclassified	Alveolata_unclassified
OTU_5772	0	0	0	0	0	0	0	0	0	0	0	0	0	0	0	0	0	0	Eukaryota	Alveolata	Alveolata_unclassified	Alveolata_unclassified	Alveolata_unclassified	Alveolata_unclassified	Alveolata_unclassified	Alveolata_unclassified
OTU_5169	0	0	0	0	0	0	0	0	0	0	0	0	0	0	0	0	0	0	Eukaryota	Alveolata	Alveolata_unclassified	Alveolata_unclassified	Alveolata_unclassified	Alveolata_unclassified	Alveolata_unclassified	Alveolata_unclassified
OTU_7509	0	0	0	0	0	0	0	0	0	0	0	0	0	0	0	0	0	0	Eukaryota	Alveolata	Alveolata_unclassified	Alveolata_unclassified	Alveolata_unclassified	Alveolata_unclassified	Alveolata_unclassified	Alveolata_unclassified
OTU_4786	0	0	0	0	0	0	0	0	0	0	0	0	0	0	0	0	0	0	Eukaryota	Alveolata	Alveolata_unclassified	Alveolata_unclassified	Alveolata_unclassified	Alveolata_unclassified	Alveolata_unclassified	Alveolata_unclassified
OTU_9005	0	0	0	0	0	0	0	0	0	0	0	0	0	0	0	0	0	0	Eukaryota	Alveolata	Alveolata_unclassified	Alveolata_unclassified	Alveolata_unclassified	Alveolata_unclassified	Alveolata_unclassified	Alveolata_unclassified
OTU_2866	0	0	0	0	0	0	0	0	0	0	0	0	0	0	0	0	0	0	Eukaryota	Alveolata	Alveolata_unclassified	Alveolata_unclassified	Alveolata_unclassified	Alveolata_unclassified	Alveolata_unclassified	Alveolata_unclassified
OTU_5423	0	0	0	0	0	0	0	0	0	0	0	0	0	0	0	0	0	0	Eukaryota	Alveolata	Alveolata_unclassified	Alveolata_unclassified	Alveolata_unclassified	Alveolata_unclassified	Alveolata_unclassified	Alveolata_unclassified
OTU_2985	0	0	0	0	0	0	0	0	0	0	0	0	0	0	0	0	0	0	Eukaryota	Alveolata	Alveolata_unclassified	Alveolata_unclassified	Alveolata_unclassified	Alveolata_unclassified	Alveolata_unclassified	Alveolata_unclassified
OTU_4272	0	0	0	0	0	0	0	0	0	0	0	0	0	0	0	0	0	0	Eukaryota	Alveolata	Alveolata_unclassified	Alveolata_unclassified	Alveolata_unclassified	Alveolata_unclassified	Alveolata_unclassified	Alveolata_unclassified
OTU_5219	0	0	0	0	0	0	0	0	0	0	0	0	0	0	0	0	0	0	Eukaryota	Alveolata	Alveolata_unclassified	Alveolata_unclassified	Alveolata_unclassified	Alveolata_unclassified	Alveolata_unclassified	Alveolata_unclassified
OTU_5817	0	0	0	0	0	0	0	0	0	0	0	0	0	0	0	0	0	0	Eukaryota	Alveolata	Alveolata_unclassified	Alveolata_unclassified	Alveolata_unclassified	Alveolata_unclassified	Alveolata_unclassified	Alveolata_unclassified
OTU_4106	0	0	0	0	0	0	0	0	0	0	0	0	0	0	0	0	0	0	Eukaryota	Alveolata	Alveolata_unclassified	Alveolata_unclassified	Alveolata_unclassified	Alveolata_unclassified	Alveolata_unclassified	Alveolata_unclassified
OTU_4604	0	0	0	0	0	0	0	0	0	0	0	0	0	0	0	0	0	0	Eukaryota	Alveolata	Alveolata_unclassified	Alveolata_unclassified	Alveolata_unclassified	Alveolata_unclassified	Alveolata_unclassified	Alveolata_unclassified
OTU_3760	0	0	0	0	0	0	0	0	0	0	0	0	0	0	0	0	0	0	Eukaryota	Alveolata	Alveolata_unclassified	Alveolata_unclassified	Alveolata_unclassified	Alveolata_unclassified	Alveolata_unclassified	Alveolata_unclassified
OTU_1976	0	0	0	0	0	0	0	0	0	0	0	0	0	0	0	0	0	0	Eukaryota	Alveolata	Alveolata_unclassified	Alveolata_unclassified	Alveolata_unclassified	Alveolata_unclassified	Alveolata_unclassified	Alveolata_unclassified
OTU_4606	0	0	0	0	0	0	0	0	0	0	0	0	0	0	0	0	0	0	Eukaryota	Alveolata	Alveolata_unclassified	Alveolata_unclassified	Alveolata_unclassified	Alveolata_unclassified	Alveolata_unclassified	Alveolata_unclassified
OTU_8776	0	0	0	0	0	0	0	0	0	0	0	0	0	0	0	0	0	0	Eukaryota	Alveolata	Alveolata_unclassified	Alveolata_unclassified	Alveolata_unclassified	Alveolata_unclassified	Alveolata_unclassified	Alveolata_unclassified
OTU_4049	0	0	0	0	0	0	0	0	0	0	0	0	0	0	0	0	0	0	Eukaryota	Alveolata	Alveolata_unclassified	Alveolata_unclassified	Alveolata_unclassified	Alveolata_unclassified	Alveolata_unclassified	Alveolata_unclassified
OTU_4119	0	0	0	0	0	0	0	0	0	0	0	0	0	0	0	0	0	0	Eukaryota	Alveolata	Alveolata_unclassified	Alveolata_unclassified	Alveolata_unclassified	Alveolata_unclassified	Alveolata_unclassified	Alveolata_unclassified
OTU_6046	0	0	0	0	0	0	0	0	0	0	0	0	0	0	0	0	0	0	Eukaryota	Alveolata	Alveolata_unclassified	Alveolata_unclassified	Alveolata_unclassified	Alveolata_unclassified	Alveolata_unclassified	Alveolata_unclassified
OTU_4002	0	0	0	0	0	0	0	0	0	0	0	0	0	0	0	0	0	0	Eukaryota	Alveolata	Alveolata_unclassified	Alveolata_unclassified	Alveolata_unclassified	Alveolata_unclassified	Alveolata_unclassified	Alveolata_unclassified
OTU_5447	0	0	0	0	0	0	0	0	0	0	0	0	0	0	0	0	0	0	Eukaryota	Alveolata	Alveolata_unclassified	Alveolata_unclassified	Alveolata_unclassified	Alveolata_unclassified	Alveolata_unclassified	Alveolata_unclassified
OTU_2803	0	0	0	0	0	0	0	0	0	0	0	0	0	0	0	0	0	0	Eukaryota	Alveolata	Alveolata_unclassified	Alveolata_unclassified	Alveolata_unclassified	Alveolata_unclassified	Alveolata_unclassified	Alveolata_unclassified
OTU_3770	0	0	0	0	0	0	0	0	0	0	0	0	0	0	0	0	0	0	Eukaryota	Alveolata	Alveolata_unclassified	Alveolata_unclassified	Alveolata_unclassified	Alveolata_unclassified	Alveolata_unclassified	Alveolata_unclassified
OTU_4009	0	0	0	0	0	0	0	0	0	0	0	0	0	0	0	0	0	0	Eukaryota	Alveolata	Alveolata_unclassified	Alveolata_unclassified	Alveolata_unclassified	Alveolata_unclassified	Alveolata_unclassified	Alveolata_unclassified
OTU_5529	0	0	0	0	0	0	0	0	0	0	0	0	0	0	0	0	0	0	Eukaryota	Alveolata	Alveolata_unclassified	Alveolata_unclassified	Alveolata_unclassified	Alveolata_unclassified	Alveolata_unclassified	Alveolata_unclassified
OTU_5629	0	0	0	0	0	0	0	0	0	0	0	0	0	0	0	0	0	0	Eukaryota	Alveolata	Alveolata_unclassified	Alveolata_unclassified	Alveolata_unclassified	Alveolata_unclassified	Alveolata_unclassified	Alveolata_unclassified
OTU_5953	0	0	0	0	0	0	0	0	0	0	0	0	0	0	0	0	0	0	Eukaryota	Alveolata	Alveolata_unclassified	Alveolata_unclassified	Alveolata_unclassified	Alveolata_unclassified	Alveolata_unclassified	Alveolata_unclassified
OTU_4186	0	0	0	0	0	0	0	0	0	0	0	0	0	0	0	0	0	0	Eukaryota	Alveolata	Alveolata_unclassified	Alveolata_unclassified	Alveolata_unclassified	Alveolata_unclassified	Alveolata_unclassified	Alveolata_unclassified
OTU_5420	0	0	0	0	0	0	0	0	0	0	0	0	0	0	0	0	0	0	Eukaryota	Alveolata	Alveolata_unclassified	Alveolata_unclassified	Alveolata_unclassified	Alveolata_unclassified	Alveolata_unclassified	Alveolata_unclassified
OTU_4226	0	0	0	0	0	0	0	0	0	0	0	0	0	0	0	0	0	0	Eukaryota	Alveolata	Alveolata_unclassified	Alveolata_unclassified	Alveolata_unclassified	Alveolata_unclassified	Alveolata_unclassified	Alveolata_unclassified
OTU_4327	0	0	0	0	0	0	0	0	0	0	0	0	0	0	0	0	0	0	Eukaryota	Alveolata	Alveolata_unclassified	Alveolata_unclassified	Alveolata_unclassified	Alveolata_unclassified	Alveolata_unclassified	Alveolata_unclassified
OTU_5210	0	0	0	0	0	0	0	0	0	0	0	0	0	0	0	0	0	0	Eukaryota	Alveolata	Alveolata_unclassified	Alveolata_unclassified	Alveolata_unclassified	Alveolata_unclassified	Alveolata_unclassified	Alveolata_unclassified
OTU_5833	0	0	0	0	0	0	0	0	0	0	0	0	0	0	0	0	0	0	Eukaryota	Alveolata	Alveolata_unclassified	Alveolata_unclassified	Alveolata_unclassified	Alveolata_unclassified	Alveolata_unclassified	Alveolata_unclassified
OTU_3931	0	0	0	0	0	0	0	0	0	0	0	0	0	0	0	0	0	0	Eukaryota	Alveolata	Alveolata_unclassified	Alveolata_unclassified	Alveolata_unclassified	Alveolata_unclassified	Alveolata_unclassified	Alveolata_unclassified
OTU_4443	0	0	0	0	0	0	0	0	0	0	0	0	0	0	0	0	0	0	Eukaryota	Alveolata	Alveolata_unclassified	Alveolata_unclassified	Alveolata_unclassified	Alveolata_unclassified	Alveolata_unclassified	Alveolata_unclassified
OTU_4461	0	0	0	0	0	0	0	0	0	0	0	0	0	0	0	0	0	0	Eukaryota	Alveolata	Alveolata_unclassified	Alveolata_unclassified	Alveolata_unclassified	Alveolata_unclassified	Alveolata_unclassified	Alveolata_unclassified
OTU_4464	0	0	0	0	0	0	0	0	0	0	0	0	0	0	0	0	0	0	Eukaryota	Alveolata	Alveolata_unclassified	Alveolata_unclassified	Alveolata_unclassified	Alveolata_unclassified	Alveolata_unclassified	Alveolata_unclassified
OTU_4736	0	0	0	0	0	0	0	0	0	0	0	0	0	0	0	0	0	0	Eukaryota	Alveolata	Alveolata_unclassified	Alveolata_unclassified	Alveolata_unclassified	Alveolata_unclassified	Alveolata_unclassified	Alveolata_unclassified
OTU_5374	0	0	0	0	0	0	0	0	0	0	0	0	0	0	0	0	0	0	Eukaryota	Alveolata	Alveolata_unclassified	Alveolata_unclassified	Alveolata_unclassified	Alveolata_unclassified	Alveolata_unclassified	Alveolata_unclassified
OTU_3878	0	0	0	0	0	0	0	0	0	0	0	0	0	0	0	0	0	0	Eukaryota	Alveolata	Alveolata_unclassified	Alveolata_unclassified	Alveolata_unclassified	Alveolata_unclassified	Alveolata_unclassified	Alveolata_unclassified
OTU_3998	0	0	0	0	0	0	0	0	0	0	0	0	0	0	0	0	0	0	Eukaryota	Alveolata	Alveolata_unclassified	Alveolata_unclassified	Alveolata_unclassified	Alveolata_unclassified	Alveolata_unclassified	Alveolata_unclassified
OTU_4059	0	0	0	0	0	0	0	0	0	0	0	0	0	0	0	0	0	0	Eukaryota	Alveolata	Alveolata_unclassified	Alveolata_unclassified	Alveolata_unclassified	Alveolata_unclassified	Alveolata_unclassified	Alveolata_unclassified
OTU_4061	0	0	0	0	0	0	0	0	0	0	0	0	0	0	0	0	0	0	Eukaryota	Alveolata	Alveolata_unclassified	Alveolata_unclassified	Alveolata_unclassified	Alveolata_unclassified	Alveolata_unclassified	Alveolata_unclassified
OTU_4102	0	0	0	0	0	0	0	0	0	0	0	0	0	0	0	0	0	0	Eukaryota	Alveolata	Alveolata_unclassified	Alveolata_unclassified	Alveolata_unclassified	Alveolata_unclassified	Alveolata_unclassified	Alveolata_unclassified
OTU_4222	0	0	0	0	0	0	0	0	0	0	0	0	0	0	0	0	0	0	Eukaryota	Alveolata	Alveolata_unclassified	Alveolata_unclassified	Alveolata_unclassified	Alveolata_unclassified	Alveolata_unclassified	Alveolata_unclassified
OTU_4358	0	0	0	0	0	0	0	0	0	0	0	0	0	0	0	0	0	0	Eukaryota	Alveolata	Alveolata_unclassified	Alveolata_unclassified	Alveolata_unclassified	Alveolata_unclassified	Alveolata_unclassified	Alveolata_unclassified
OTU_4467	0	0	0	0	0	0	0	0	0	0	0	0	0	0	0	0	0	0	Eukaryota	Alveolata	Alveolata_unclassified	Alveolata_unclassified	Alveolata_unclassified	Alveolata_unclassified	Alveolata_unclassified	Alveolata_unclassified
OTU_4489	0	0	0	0	0	0	0	0	0	0	0	0	0	0	0	0	0	0	Eukaryota	Alveolata	Alveolata_unclassified	Alveolata_unclassified	Alveolata_unclassified	Alveolata_unclassified	Alveolata_unclassified	Alveolata_unclassified
OTU_4614	0	0	0	0	0	0	0	0	0	0	0	0	0	0	0	0	0	0	Eukaryota	Alveolata	Alveolata_unclassified	Alveolata_unclassified	Alveolata_unclassified	Alveolata_unclassified	Alveolata_unclassified	Alveolata_unclassified
OTU_4763	0	0	0	0	0	0	0	0	0	0	0	0	0	0	0	0	0	0	Eukaryota	Alveolata	Alveolata_unclassified	Alveolata_unclassified	Alveolata_unclassified	Alveolata_unclassified	Alveolata_unclassified	Alveolata_unclassified
OTU_5147	0	0	0	0	0	0	0	0	0	0	0	0	0	0	0	0	0	0	Eukaryota	Alveolata	Alveolata_unclassified	Alveolata_unclassified	Alveolata_unclassified	Alveolata_unclassified	Alveolata_unclassified	Alveolata_unclassified
OTU_6194	0	0	0	0	0	0	0	0	0	0	0	0	0	0	0	0	0	0	Eukaryota	Alveolata	Alveolata_unclassified	Alveolata_unclassified	Alveolata_unclassified	Alveolata_unclassified	Alveolata_unclassified	Alveolata_unclassified
OTU_7122	0	0	0	0	0	0	0	0	0	0	0	0	0	0	0	0	0	0	Eukaryota	Alveolata	Alveolata_unclassified	Alveolata_unclassified	Alveolata_unclassified	Alveolata_unclassified	Alveolata_unclassified	Alveolata_unclassified
OTU_8203	0	0	0	0	0	0	0	0	0	0	0	0	0	0	0	0	0	0	Eukaryota	Alveolata	Alveolata_unclassified	Alveolata_unclassified	Alveolata_unclassified	Alveolata_unclassified	Alveolata_unclassified	Alveolata_unclassified
OTU_8216	0	0	0	0	0	0	0	0	0	0	0	0	0	0	0	0	0	0	Eukaryota	Alveolata	Alveolata_unclassified	Alveolata_unclassified	Alveolata_unclassified	Alveolata_unclassified	Alveolata_unclassified	Alveolata_unclassified
OTU_8759	0	0	0	0	0	0	0	0	0	0	0	0	0	0	0	0	0	0	Eukaryota	Alveolata	Alveolata_unclassified	Alveolata_unclassified	Alveolata_unclassified	Alveolata_unclassified	Alveolata_unclassified	Alveolata_unclassified
OTU_8986	0	0	0	0	0	0	0	0	0	0	0	0	0	0	0	0	0	0	Eukaryota	Alveolata	Alveolata_unclassified	Alveolata_unclassified	Alveolata_unclassified	Alveolata_unclassified	Alveolata_unclassified	Alveolata_unclassified
OTU_3927	0	0	0	0	0	0	0	0	0	0	0	0	0	0	0	0	0	0	Eukaryota	Alveolata	Alveolata_unclassified	Alveolata_unclassified	Alveolata_unclassified	Alveolata_unclassified	Alveolata_unclassified	Alveolata_unclassified
OTU_5220	0	0	0	0	0	0	0	0	0	0	0	0	0	0	0	0	0	0	Eukaryota	Alveolata	Alveolata_unclassified	Alveolata_unclassified	Alveolata_unclassified	Alveolata_unclassified	Alveolata_unclassified	Alveolata_unclassified
OTU_5517	0	0	0	0	0	0	0	0	0	0	0	0	0	0	0	0	0	0	Eukaryota	Alveolata	Alveolata_unclassified	Alveolata_unclassified	Alveolata_unclassified	Alveolata_unclassified	Alveolata_unclassified	Alveolata_unclassified
OTU_7011	0	0	0	0	0	0	0	0	0	0	0	0	0	0	0	0	0	0	Eukaryota	Alveolata	Alveolata_unclassified	Alveolata_unclassified	Alveolata_unclassified	Alveolata_unclassified	Alveolata_unclassified	Alveolata_unclassified
OTU_5339	0	0	0	0	0	0	0	0	0	0	0	0	0	0	0	0	0	0	Eukaryota	Alveolata	Alveolata_unclassified	Alveolata_unclassified	Alveolata_unclassified	Alveolata_unclassified	Alveolata_unclassified	Alveolata_unclassified
OTU_9236	0	0	0	0	0	0	0	0	0	0	0	0	0	0	0	0	0	0	Eukaryota	Alveolata	Alveolata_unclassified	Alveolata_unclassified	Alveolata_unclassified	Alveolata_unclassified	Alveolata_unclassified	Alveolata_unclassified
OTU_4587	0	0	0	0	0	0	0	0	0	0	0	0	0	0	0	0	0	0	Eukaryota	Alveolata	Alveolata_unclassified	Alveolata_unclassified	Alveolata_unclassified	Alveolata_unclassified	Alveolata_unclassified	Alveolata_unclassified
OTU_624	0	0	0	0	0	0	0	0	0	0	0	0	0	0	0	0	0	0	Eukaryota	Alveolata	Alveolata_X	Ellobiopsidae	Ellobiopsidae_X	Ellobiopsidae_XX	Thalassomyces	Thalassomyces_sp.
OTU_5168	0	0	0	0	0	0	0	0	0	0	0	0	0	0	0	0	0	0	Eukaryota	Alveolata	Alveolata_X	Ellobiopsidae	Ellobiopsidae_X	Ellobiopsidae_XX	Thalassomyces	Thalassomyces_sp.
OTU_2081	0	0	0	6	0	0	0	0	0	0	0	0	0	0	0	0	6	0.00329699	Eukaryota	Alveolata	Apicomplexa	Apicomplexa_X	Gregarines	Cephaloidophoroidea	Ganymedes	Ganymedes_themistos
OTU_3682	0	0	55	0	0	0	0	0	0	0	0	0	0	0	0	1	56	0.0307719	Eukaryota	Alveolata	Ciliophora	Ciliophora_unclassified	Ciliophora_unclassified	Ciliophora_unclassified	Ciliophora_unclassified	Ciliophora_unclassified
OTU_64	0	0	26	0	0	0	12	0	0	0	8	0	0	0	0	3	49	0.0269254	Eukaryota	Alveolata	Ciliophora	Ciliophora_unclassified	Ciliophora_unclassified	Ciliophora_unclassified	Ciliophora_unclassified	Ciliophora_unclassified
OTU_747	1	2	0	0	27	11	0	2	0	0	0	0	1	4	0	0	48	0.0263759	Eukaryota	Alveolata	Ciliophora	Ciliophora_unclassified	Ciliophora_unclassified	Ciliophora_unclassified	Ciliophora_unclassified	Ciliophora_unclassified
OTU_749	0	30	7	0	1	1	0	0	0	1	0	0	0	0	0	0	40	0.02198	Eukaryota	Alveolata	Ciliophora	Ciliophora_unclassified	Ciliophora_unclassified	Ciliophora_unclassified	Ciliophora_unclassified	Ciliophora_unclassified
OTU_1272	0	6	3	2	14	3	0	0	0	0	0	0	0	2	0	0	30	0.016485	Eukaryota	Alveolata	Ciliophora	Ciliophora_unclassified	Ciliophora_unclassified	Ciliophora_unclassified	Ciliophora_unclassified	Ciliophora_unclassified
OTU_3401	0	0	29	0	0	0	1	0	0	0	0	0	0	0	0	0	30	0.016485	Eukaryota	Alveolata	Ciliophora	Ciliophora_unclassified	Ciliophora_unclassified	Ciliophora_unclassified	Ciliophora_unclassified	Ciliophora_unclassified
OTU_987	1	8	0	3	10	3	0	0	0	1	0	0	0	1	0	0	27	0.0148365	Eukaryota	Alveolata	Ciliophora	Ciliophora_unclassified	Ciliophora_unclassified	Ciliophora_unclassified	Ciliophora_unclassified	Ciliophora_unclassified
OTU_1956	0	0	1	1	10	6	0	1	0	1	0	0	0	3	0	0	23	0.0126385	Eukaryota	Alveolata	Ciliophora	Ciliophora_unclassified	Ciliophora_unclassified	Ciliophora_unclassified	Ciliophora_unclassified	Ciliophora_unclassified
OTU_1945	0	0	18	0	0	0	4	0	0	0	0	0	0	0	0	0	22	0.012089	Eukaryota	Alveolata	Ciliophora	Ciliophora_unclassified	Ciliophora_unclassified	Ciliophora_unclassified	Ciliophora_unclassified	Ciliophora_unclassified
OTU_1005	0	1	16	0	0	0	1	0	0	0	2	0	0	0	0	0	20	0.01099	Eukaryota	Alveolata	Ciliophora	Ciliophora_unclassified	Ciliophora_unclassified	Ciliophora_unclassified	Ciliophora_unclassified	Ciliophora_unclassified
OTU_1258	0	0	0	0	7	6	0	0	0	0	0	0	1	5	0	0	19	0.0104405	Eukaryota	Alveolata	Ciliophora	Ciliophora_unclassified	Ciliophora_unclassified	Ciliophora_unclassified	Ciliophora_unclassified	Ciliophora_unclassified
OTU_4711	0	0	17	0	0	0	0	0	0	0	0	0	0	0	0	0	17	0.00934148	Eukaryota	Alveolata	Ciliophora	Ciliophora_unclassified	Ciliophora_unclassified	Ciliophora_unclassified	Ciliophora_unclassified	Ciliophora_unclassified
OTU_5028	0	0	0	0	7	7	0	0	0	0	0	0	2	0	0	0	16	0.00879198	Eukaryota	Alveolata	Ciliophora	Ciliophora_unclassified	Ciliophora_unclassified	Ciliophora_unclassified	Ciliophora_unclassified	Ciliophora_unclassified
OTU_2693	0	0	14	0	0	0	0	0	0	0	0	0	0	0	0	0	14	0.00769298	Eukaryota	Alveolata	Ciliophora	Ciliophora_unclassified	Ciliophora_unclassified	Ciliophora_unclassified	Ciliophora_unclassified	Ciliophora_unclassified
OTU_3416	4	7	0	0	0	2	0	1	0	0	0	0	0	0	0	0	14	0.00769298	Eukaryota	Alveolata	Ciliophora	Ciliophora_unclassified	Ciliophora_unclassified	Ciliophora_unclassified	Ciliophora_unclassified	Ciliophora_unclassified
OTU_4744	0	0	11	0	0	0	0	0	0	0	0	0	0	0	0	0	11	0.00604449	Eukaryota	Alveolata	Ciliophora	Ciliophora_unclassified	Ciliophora_unclassified	Ciliophora_unclassified	Ciliophora_unclassified	Ciliophora_unclassified
OTU_2095	0	0	1	0	0	0	4	0	1	0	4	0	0	0	0	1	11	0.00604449	Eukaryota	Alveolata	Ciliophora	Ciliophora_unclassified	Ciliophora_unclassified	Ciliophora_unclassified	Ciliophora_unclassified	Ciliophora_unclassified
OTU_337	0	0	0	0	0	0	6	0	2	0	0	2	0	0	0	0	10	0.00549499	Eukaryota	Alveolata	Ciliophora	Ciliophora_unclassified	Ciliophora_unclassified	Ciliophora_unclassified	Ciliophora_unclassified	Ciliophora_unclassified
OTU_4098	0	0	0	0	4	4	0	0	0	0	0	0	0	1	0	1	10	0.00549499	Eukaryota	Alveolata	Ciliophora	Ciliophora_unclassified	Ciliophora_unclassified	Ciliophora_unclassified	Ciliophora_unclassified	Ciliophora_unclassified
OTU_1186	0	0	0	0	1	0	0	0	0	0	3	1	0	4	0	0	9	0.00494549	Eukaryota	Alveolata	Ciliophora	Ciliophora_unclassified	Ciliophora_unclassified	Ciliophora_unclassified	Ciliophora_unclassified	Ciliophora_unclassified
OTU_4125	0	9	0	0	0	0	0	0	0	0	0	0	0	0	0	0	9	0.00494549	Eukaryota	Alveolata	Ciliophora	Ciliophora_unclassified	Ciliophora_unclassified	Ciliophora_unclassified	Ciliophora_unclassified	Ciliophora_unclassified
OTU_4655	0	0	8	0	0	0	0	0	0	0	0	0	0	0	0	0	8	0.00439599	Eukaryota	Alveolata	Ciliophora	Ciliophora_unclassified	Ciliophora_unclassified	Ciliophora_unclassified	Ciliophora_unclassified	Ciliophora_unclassified
OTU_1931	0	4	2	0	1	0	0	0	0	1	0	0	0	0	0	0	8	0.00439599	Eukaryota	Alveolata	Ciliophora	Ciliophora_unclassified	Ciliophora_unclassified	Ciliophora_unclassified	Ciliophora_unclassified	Ciliophora_unclassified
OTU_4998	0	0	0	7	0	0	0	0	0	0	0	0	0	0	0	0	7	0.00384649	Eukaryota	Alveolata	Ciliophora	Ciliophora_unclassified	Ciliophora_unclassified	Ciliophora_unclassified	Ciliophora_unclassified	Ciliophora_unclassified
OTU_4901	0	0	0	0	5	0	0	0	0	0	0	0	0	2	0	0	7	0.00384649	Eukaryota	Alveolata	Ciliophora	Ciliophora_unclassified	Ciliophora_unclassified	Ciliophora_unclassified	Ciliophora_unclassified	Ciliophora_unclassified
OTU_3507	0	6	0	0	0	0	0	0	0	0	0	0	0	0	0	0	6	0.00329699	Eukaryota	Alveolata	Ciliophora	Ciliophora_unclassified	Ciliophora_unclassified	Ciliophora_unclassified	Ciliophora_unclassified	Ciliophora_unclassified
OTU_5330	0	0	6	0	0	0	0	0	0	0	0	0	0	0	0	0	6	0.00329699	Eukaryota	Alveolata	Ciliophora	Ciliophora_unclassified	Ciliophora_unclassified	Ciliophora_unclassified	Ciliophora_unclassified	Ciliophora_unclassified
OTU_2562	0	0	0	0	4	0	0	0	0	0	0	0	0	1	0	0	5	0.00274749	Eukaryota	Alveolata	Ciliophora	Ciliophora_unclassified	Ciliophora_unclassified	Ciliophora_unclassified	Ciliophora_unclassified	Ciliophora_unclassified
OTU_5002	0	0	0	0	3	1	0	0	0	0	0	0	0	1	0	0	5	0.00274749	Eukaryota	Alveolata	Ciliophora	Ciliophora_unclassified	Ciliophora_unclassified	Ciliophora_unclassified	Ciliophora_unclassified	Ciliophora_unclassified
OTU_2009	0	0	0	0	0	5	0	0	0	0	0	0	0	0	0	0	5	0.00274749	Eukaryota	Alveolata	Ciliophora	Ciliophora_unclassified	Ciliophora_unclassified	Ciliophora_unclassified	Ciliophora_unclassified	Ciliophora_unclassified
OTU_5779	0	0	0	0	2	2	0	0	0	0	0	0	1	0	0	0	5	0.00274749	Eukaryota	Alveolata	Ciliophora	Ciliophora_unclassified	Ciliophora_unclassified	Ciliophora_unclassified	Ciliophora_unclassified	Ciliophora_unclassified
OTU_2114	1	1	1	0	0	0	1	0	0	0	0	0	1	0	0	0	5	0.00274749	Eukaryota	Alveolata	Ciliophora	Ciliophora_unclassified	Ciliophora_unclassified	Ciliophora_unclassified	Ciliophora_unclassified	Ciliophora_unclassified
OTU_364	0	0	0	0	0	0	1	0	0	0	0	0	0	0	0	3	4	0.002198	Eukaryota	Alveolata	Ciliophora	Ciliophora_unclassified	Ciliophora_unclassified	Ciliophora_unclassified	Ciliophora_unclassified	Ciliophora_unclassified
OTU_4725	0	0	4	0	0	0	0	0	0	0	0	0	0	0	0	0	4	0.002198	Eukaryota	Alveolata	Ciliophora	Ciliophora_unclassified	Ciliophora_unclassified	Ciliophora_unclassified	Ciliophora_unclassified	Ciliophora_unclassified
OTU_8683	0	0	0	0	0	0	1	0	1	0	0	0	2	0	0	0	4	0.002198	Eukaryota	Alveolata	Ciliophora	Ciliophora_unclassified	Ciliophora_unclassified	Ciliophora_unclassified	Ciliophora_unclassified	Ciliophora_unclassified
OTU_5778	0	0	0	0	4	0	0	0	0	0	0	0	0	0	0	0	4	0.002198	Eukaryota	Alveolata	Ciliophora	Ciliophora_unclassified	Ciliophora_unclassified	Ciliophora_unclassified	Ciliophora_unclassified	Ciliophora_unclassified
OTU_4995	0	0	0	0	2	1	1	0	0	0	0	0	0	0	0	0	4	0.002198	Eukaryota	Alveolata	Ciliophora	Ciliophora_unclassified	Ciliophora_unclassified	Ciliophora_unclassified	Ciliophora_unclassified	Ciliophora_unclassified
OTU_5726	0	4	0	0	0	0	0	0	0	0	0	0	0	0	0	0	4	0.002198	Eukaryota	Alveolata	Ciliophora	Ciliophora_unclassified	Ciliophora_unclassified	Ciliophora_unclassified	Ciliophora_unclassified	Ciliophora_unclassified
OTU_4928	0	0	4	0	0	0	0	0	0	0	0	0	0	0	0	0	4	0.002198	Eukaryota	Alveolata	Ciliophora	Ciliophora_unclassified	Ciliophora_unclassified	Ciliophora_unclassified	Ciliophora_unclassified	Ciliophora_unclassified
OTU_3932	0	4	0	0	0	0	0	0	0	0	0	0	0	0	0	0	4	0.002198	Eukaryota	Alveolata	Ciliophora	Ciliophora_unclassified	Ciliophora_unclassified	Ciliophora_unclassified	Ciliophora_unclassified	Ciliophora_unclassified
OTU_5396	0	0	3	0	0	0	0	0	0	0	0	0	0	0	0	0	3	0.0016485	Eukaryota	Alveolata	Ciliophora	Ciliophora_unclassified	Ciliophora_unclassified	Ciliophora_unclassified	Ciliophora_unclassified	Ciliophora_unclassified
OTU_4755	0	0	0	0	3	0	0	0	0	0	0	0	0	0	0	0	3	0.0016485	Eukaryota	Alveolata	Ciliophora	Ciliophora_unclassified	Ciliophora_unclassified	Ciliophora_unclassified	Ciliophora_unclassified	Ciliophora_unclassified
OTU_5684	0	3	0	0	0	0	0	0	0	0	0	0	0	0	0	0	3	0.0016485	Eukaryota	Alveolata	Ciliophora	Ciliophora_unclassified	Ciliophora_unclassified	Ciliophora_unclassified	Ciliophora_unclassified	Ciliophora_unclassified
OTU_4887	0	2	1	0	0	0	0	0	0	0	0	0	0	0	0	0	3	0.0016485	Eukaryota	Alveolata	Ciliophora	Ciliophora_unclassified	Ciliophora_unclassified	Ciliophora_unclassified	Ciliophora_unclassified	Ciliophora_unclassified
OTU_5764	0	0	0	0	2	0	0	0	0	0	0	0	0	1	0	0	3	0.0016485	Eukaryota	Alveolata	Ciliophora	Ciliophora_unclassified	Ciliophora_unclassified	Ciliophora_unclassified	Ciliophora_unclassified	Ciliophora_unclassified
OTU_4932	0	0	0	0	2	0	0	0	0	0	0	0	0	1	0	0	3	0.0016485	Eukaryota	Alveolata	Ciliophora	Ciliophora_unclassified	Ciliophora_unclassified	Ciliophora_unclassified	Ciliophora_unclassified	Ciliophora_unclassified
OTU_5786	0	0	0	0	3	0	0	0	0	0	0	0	0	0	0	0	3	0.0016485	Eukaryota	Alveolata	Ciliophora	Ciliophora_unclassified	Ciliophora_unclassified	Ciliophora_unclassified	Ciliophora_unclassified	Ciliophora_unclassified
OTU_5194	0	0	1	0	0	0	2	0	0	0	0	0	0	0	0	0	3	0.0016485	Eukaryota	Alveolata	Ciliophora	Ciliophora_unclassified	Ciliophora_unclassified	Ciliophora_unclassified	Ciliophora_unclassified	Ciliophora_unclassified
OTU_4091	0	0	2	0	0	1	0	0	0	0	0	0	0	0	0	0	3	0.0016485	Eukaryota	Alveolata	Ciliophora	Ciliophora_unclassified	Ciliophora_unclassified	Ciliophora_unclassified	Ciliophora_unclassified	Ciliophora_unclassified
OTU_4204	0	0	2	0	0	0	0	0	0	0	0	0	0	0	0	0	2	0.001099	Eukaryota	Alveolata	Ciliophora	Ciliophora_unclassified	Ciliophora_unclassified	Ciliophora_unclassified	Ciliophora_unclassified	Ciliophora_unclassified
OTU_5409	0	0	2	0	0	0	0	0	0	0	0	0	0	0	0	0	2	0.001099	Eukaryota	Alveolata	Ciliophora	Ciliophora_unclassified	Ciliophora_unclassified	Ciliophora_unclassified	Ciliophora_unclassified	Ciliophora_unclassified
OTU_8063	0	2	0	0	0	0	0	0	0	0	0	0	0	0	0	0	2	0.001099	Eukaryota	Alveolata	Ciliophora	Ciliophora_unclassified	Ciliophora_unclassified	Ciliophora_unclassified	Ciliophora_unclassified	Ciliophora_unclassified
OTU_5322	0	0	2	0	0	0	0	0	0	0	0	0	0	0	0	0	2	0.001099	Eukaryota	Alveolata	Ciliophora	Ciliophora_unclassified	Ciliophora_unclassified	Ciliophora_unclassified	Ciliophora_unclassified	Ciliophora_unclassified
OTU_2531	0	0	2	0	0	0	0	0	0	0	0	0	0	0	0	0	2	0.001099	Eukaryota	Alveolata	Ciliophora	Ciliophora_unclassified	Ciliophora_unclassified	Ciliophora_unclassified	Ciliophora_unclassified	Ciliophora_unclassified
OTU_3433	0	0	0	0	2	0	0	0	0	0	0	0	0	0	0	0	2	0.001099	Eukaryota	Alveolata	Ciliophora	Ciliophora_unclassified	Ciliophora_unclassified	Ciliophora_unclassified	Ciliophora_unclassified	Ciliophora_unclassified
OTU_4118	1	0	1	0	0	0	0	0	0	0	0	0	0	0	0	0	2	0.001099	Eukaryota	Alveolata	Ciliophora	Ciliophora_unclassified	Ciliophora_unclassified	Ciliophora_unclassified	Ciliophora_unclassified	Ciliophora_unclassified
OTU_3923	0	0	0	0	1	0	1	0	0	0	0	0	0	0	0	0	2	0.001099	Eukaryota	Alveolata	Ciliophora	Ciliophora_unclassified	Ciliophora_unclassified	Ciliophora_unclassified	Ciliophora_unclassified	Ciliophora_unclassified
OTU_3919	0	0	0	0	1	0	1	0	0	0	0	0	0	0	0	0	2	0.001099	Eukaryota	Alveolata	Ciliophora	Ciliophora_unclassified	Ciliophora_unclassified	Ciliophora_unclassified	Ciliophora_unclassified	Ciliophora_unclassified
OTU_4817	0	0	0	0	0	2	0	0	0	0	0	0	0	0	0	0	2	0.001099	Eukaryota	Alveolata	Ciliophora	Ciliophora_unclassified	Ciliophora_unclassified	Ciliophora_unclassified	Ciliophora_unclassified	Ciliophora_unclassified
OTU_4685	0	0	2	0	0	0	0	0	0	0	0	0	0	0	0	0	2	0.001099	Eukaryota	Alveolata	Ciliophora	Ciliophora_unclassified	Ciliophora_unclassified	Ciliophora_unclassified	Ciliophora_unclassified	Ciliophora_unclassified
OTU_3755	0	1	0	0	1	0	0	0	0	0	0	0	0	0	0	0	2	0.001099	Eukaryota	Alveolata	Ciliophora	Ciliophora_unclassified	Ciliophora_unclassified	Ciliophora_unclassified	Ciliophora_unclassified	Ciliophora_unclassified
OTU_4825	0	0	2	0	0	0	0	0	0	0	0	0	0	0	0	0	2	0.001099	Eukaryota	Alveolata	Ciliophora	Ciliophora_unclassified	Ciliophora_unclassified	Ciliophora_unclassified	Ciliophora_unclassified	Ciliophora_unclassified
OTU_4668	0	0	0	0	0	0	2	0	0	0	0	0	0	0	0	0	2	0.001099	Eukaryota	Alveolata	Ciliophora	Ciliophora_unclassified	Ciliophora_unclassified	Ciliophora_unclassified	Ciliophora_unclassified	Ciliophora_unclassified
OTU_5040	0	0	1	0	0	1	0	0	0	0	0	0	0	0	0	0	2	0.001099	Eukaryota	Alveolata	Ciliophora	Ciliophora_unclassified	Ciliophora_unclassified	Ciliophora_unclassified	Ciliophora_unclassified	Ciliophora_unclassified
OTU_5999	0	2	0	0	0	0	0	0	0	0	0	0	0	0	0	0	2	0.001099	Eukaryota	Alveolata	Ciliophora	Ciliophora_unclassified	Ciliophora_unclassified	Ciliophora_unclassified	Ciliophora_unclassified	Ciliophora_unclassified
OTU_3195	0	0	0	0	0	0	0	0	0	0	0	0	0	2	0	0	2	0.001099	Eukaryota	Alveolata	Ciliophora	Ciliophora_unclassified	Ciliophora_unclassified	Ciliophora_unclassified	Ciliophora_unclassified	Ciliophora_unclassified
OTU_6140	0	0	2	0	0	0	0	0	0	0	0	0	0	0	0	0	2	0.001099	Eukaryota	Alveolata	Ciliophora	Ciliophora_unclassified	Ciliophora_unclassified	Ciliophora_unclassified	Ciliophora_unclassified	Ciliophora_unclassified
OTU_3854	0	0	0	0	1	0	0	0	0	0	0	0	0	0	0	0	1	0.000549499	Eukaryota	Alveolata	Ciliophora	Ciliophora_unclassified	Ciliophora_unclassified	Ciliophora_unclassified	Ciliophora_unclassified	Ciliophora_unclassified
OTU_5301	0	0	0	0	0	1	0	0	0	0	0	0	0	0	0	0	1	0.000549499	Eukaryota	Alveolata	Ciliophora	Ciliophora_unclassified	Ciliophora_unclassified	Ciliophora_unclassified	Ciliophora_unclassified	Ciliophora_unclassified
OTU_5181	0	0	0	0	0	0	0	0	1	0	0	0	0	0	0	0	1	0.000549499	Eukaryota	Alveolata	Ciliophora	Ciliophora_unclassified	Ciliophora_unclassified	Ciliophora_unclassified	Ciliophora_unclassified	Ciliophora_unclassified
OTU_4801	0	0	0	0	0	0	0	0	0	0	1	0	0	0	0	0	1	0.000549499	Eukaryota	Alveolata	Ciliophora	Ciliophora_unclassified	Ciliophora_unclassified	Ciliophora_unclassified	Ciliophora_unclassified	Ciliophora_unclassified
OTU_4735	0	0	1	0	0	0	0	0	0	0	0	0	0	0	0	0	1	0.000549499	Eukaryota	Alveolata	Ciliophora	Ciliophora_unclassified	Ciliophora_unclassified	Ciliophora_unclassified	Ciliophora_unclassified	Ciliophora_unclassified
OTU_5314	0	0	1	0	0	0	0	0	0	0	0	0	0	0	0	0	1	0.000549499	Eukaryota	Alveolata	Ciliophora	Ciliophora_unclassified	Ciliophora_unclassified	Ciliophora_unclassified	Ciliophora_unclassified	Ciliophora_unclassified
OTU_4733	0	0	1	0	0	0	0	0	0	0	0	0	0	0	0	0	1	0.000549499	Eukaryota	Alveolata	Ciliophora	Ciliophora_unclassified	Ciliophora_unclassified	Ciliophora_unclassified	Ciliophora_unclassified	Ciliophora_unclassified
OTU_8645	0	0	0	1	0	0	0	0	0	0	0	0	0	0	0	0	1	0.000549499	Eukaryota	Alveolata	Ciliophora	Ciliophora_unclassified	Ciliophora_unclassified	Ciliophora_unclassified	Ciliophora_unclassified	Ciliophora_unclassified
OTU_4377	0	0	0	0	0	0	0	0	0	0	1	0	0	0	0	0	1	0.000549499	Eukaryota	Alveolata	Ciliophora	Ciliophora_unclassified	Ciliophora_unclassified	Ciliophora_unclassified	Ciliophora_unclassified	Ciliophora_unclassified
OTU_5363	0	0	1	0	0	0	0	0	0	0	0	0	0	0	0	0	1	0.000549499	Eukaryota	Alveolata	Ciliophora	Ciliophora_unclassified	Ciliophora_unclassified	Ciliophora_unclassified	Ciliophora_unclassified	Ciliophora_unclassified
OTU_6159	0	1	0	0	0	0	0	0	0	0	0	0	0	0	0	0	1	0.000549499	Eukaryota	Alveolata	Ciliophora	Ciliophora_unclassified	Ciliophora_unclassified	Ciliophora_unclassified	Ciliophora_unclassified	Ciliophora_unclassified
OTU_3920	0	0	0	0	1	0	0	0	0	0	0	0	0	0	0	0	1	0.000549499	Eukaryota	Alveolata	Ciliophora	Ciliophora_unclassified	Ciliophora_unclassified	Ciliophora_unclassified	Ciliophora_unclassified	Ciliophora_unclassified
OTU_3697	0	0	0	0	0	0	0	0	0	0	0	0	1	0	0	0	1	0.000549499	Eukaryota	Alveolata	Ciliophora	Ciliophora_unclassified	Ciliophora_unclassified	Ciliophora_unclassified	Ciliophora_unclassified	Ciliophora_unclassified
OTU_3921	0	0	0	0	1	0	0	0	0	0	0	0	0	0	0	0	1	0.000549499	Eukaryota	Alveolata	Ciliophora	Ciliophora_unclassified	Ciliophora_unclassified	Ciliophora_unclassified	Ciliophora_unclassified	Ciliophora_unclassified
OTU_5787	0	0	0	0	1	0	0	0	0	0	0	0	0	0	0	0	1	0.000549499	Eukaryota	Alveolata	Ciliophora	Ciliophora_unclassified	Ciliophora_unclassified	Ciliophora_unclassified	Ciliophora_unclassified	Ciliophora_unclassified
OTU_3939	0	0	0	0	1	0	0	0	0	0	0	0	0	0	0	0	1	0.000549499	Eukaryota	Alveolata	Ciliophora	Ciliophora_unclassified	Ciliophora_unclassified	Ciliophora_unclassified	Ciliophora_unclassified	Ciliophora_unclassified
OTU_4730	0	0	1	0	0	0	0	0	0	0	0	0	0	0	0	0	1	0.000549499	Eukaryota	Alveolata	Ciliophora	Ciliophora_unclassified	Ciliophora_unclassified	Ciliophora_unclassified	Ciliophora_unclassified	Ciliophora_unclassified
OTU_4969	0	0	0	0	0	1	0	0	0	0	0	0	0	0	0	0	1	0.000549499	Eukaryota	Alveolata	Ciliophora	Ciliophora_unclassified	Ciliophora_unclassified	Ciliophora_unclassified	Ciliophora_unclassified	Ciliophora_unclassified
OTU_6044	0	0	0	0	0	1	0	0	0	0	0	0	0	0	0	0	1	0.000549499	Eukaryota	Alveolata	Ciliophora	Ciliophora_unclassified	Ciliophora_unclassified	Ciliophora_unclassified	Ciliophora_unclassified	Ciliophora_unclassified
OTU_5427	0	0	0	0	0	1	0	0	0	0	0	0	0	0	0	0	1	0.000549499	Eukaryota	Alveolata	Ciliophora	Ciliophora_unclassified	Ciliophora_unclassified	Ciliophora_unclassified	Ciliophora_unclassified	Ciliophora_unclassified
OTU_4088	0	0	0	0	1	0	0	0	0	0	0	0	0	0	0	0	1	0.000549499	Eukaryota	Alveolata	Ciliophora	Ciliophora_unclassified	Ciliophora_unclassified	Ciliophora_unclassified	Ciliophora_unclassified	Ciliophora_unclassified
OTU_6071	0	0	1	0	0	0	0	0	0	0	0	0	0	0	0	0	1	0.000549499	Eukaryota	Alveolata	Ciliophora	Ciliophora_unclassified	Ciliophora_unclassified	Ciliophora_unclassified	Ciliophora_unclassified	Ciliophora_unclassified
OTU_5189	0	0	0	0	0	0	0	0	0	0	0	0	0	0	0	0	0	0	Eukaryota	Alveolata	Ciliophora	Ciliophora_unclassified	Ciliophora_unclassified	Ciliophora_unclassified	Ciliophora_unclassified	Ciliophora_unclassified
OTU_1951	0	0	0	0	0	0	0	0	0	0	0	0	0	0	0	0	0	0	Eukaryota	Alveolata	Ciliophora	Ciliophora_unclassified	Ciliophora_unclassified	Ciliophora_unclassified	Ciliophora_unclassified	Ciliophora_unclassified
OTU_4752	0	0	0	0	0	0	0	0	0	0	0	0	0	0	0	0	0	0	Eukaryota	Alveolata	Ciliophora	Ciliophora_unclassified	Ciliophora_unclassified	Ciliophora_unclassified	Ciliophora_unclassified	Ciliophora_unclassified
OTU_4748	0	0	0	0	0	0	0	0	0	0	0	0	0	0	0	0	0	0	Eukaryota	Alveolata	Ciliophora	Ciliophora_unclassified	Ciliophora_unclassified	Ciliophora_unclassified	Ciliophora_unclassified	Ciliophora_unclassified
OTU_4837	0	0	0	0	0	0	0	0	0	0	0	0	0	0	0	0	0	0	Eukaryota	Alveolata	Ciliophora	Ciliophora_unclassified	Ciliophora_unclassified	Ciliophora_unclassified	Ciliophora_unclassified	Ciliophora_unclassified
OTU_4705	0	0	0	0	0	0	0	0	0	0	0	0	0	0	0	0	0	0	Eukaryota	Alveolata	Ciliophora	Ciliophora_unclassified	Ciliophora_unclassified	Ciliophora_unclassified	Ciliophora_unclassified	Ciliophora_unclassified
OTU_262	0	0	0	0	0	0	0	0	0	0	0	0	0	0	0	0	0	0	Eukaryota	Alveolata	Ciliophora	Ciliophora_unclassified	Ciliophora_unclassified	Ciliophora_unclassified	Ciliophora_unclassified	Ciliophora_unclassified
OTU_4084	0	0	0	0	0	0	0	0	0	0	0	0	0	0	0	0	0	0	Eukaryota	Alveolata	Ciliophora	Ciliophora_unclassified	Ciliophora_unclassified	Ciliophora_unclassified	Ciliophora_unclassified	Ciliophora_unclassified
OTU_5839	0	0	0	0	0	0	0	0	0	0	0	0	0	0	0	0	0	0	Eukaryota	Alveolata	Ciliophora	Ciliophora_unclassified	Ciliophora_unclassified	Ciliophora_unclassified	Ciliophora_unclassified	Ciliophora_unclassified
OTU_4803	0	0	0	0	0	0	0	0	0	0	0	0	0	0	0	0	0	0	Eukaryota	Alveolata	Ciliophora	Ciliophora_unclassified	Ciliophora_unclassified	Ciliophora_unclassified	Ciliophora_unclassified	Ciliophora_unclassified
OTU_4103	0	0	0	0	0	0	0	0	0	0	0	0	0	0	0	0	0	0	Eukaryota	Alveolata	Ciliophora	Ciliophora_unclassified	Ciliophora_unclassified	Ciliophora_unclassified	Ciliophora_unclassified	Ciliophora_unclassified
OTU_3955	0	0	0	0	0	0	0	0	0	0	0	0	0	0	0	0	0	0	Eukaryota	Alveolata	Ciliophora	Ciliophora_unclassified	Ciliophora_unclassified	Ciliophora_unclassified	Ciliophora_unclassified	Ciliophora_unclassified
OTU_4644	0	0	0	0	0	0	0	0	0	0	0	0	0	0	0	0	0	0	Eukaryota	Alveolata	Ciliophora	Ciliophora_unclassified	Ciliophora_unclassified	Ciliophora_unclassified	Ciliophora_unclassified	Ciliophora_unclassified
OTU_5126	0	0	0	0	0	0	0	0	0	0	0	0	0	0	0	0	0	0	Eukaryota	Alveolata	Ciliophora	Ciliophora_unclassified	Ciliophora_unclassified	Ciliophora_unclassified	Ciliophora_unclassified	Ciliophora_unclassified
OTU_5298	0	0	0	0	0	0	0	0	0	0	0	0	0	0	0	0	0	0	Eukaryota	Alveolata	Ciliophora	Ciliophora_unclassified	Ciliophora_unclassified	Ciliophora_unclassified	Ciliophora_unclassified	Ciliophora_unclassified
OTU_902	0	0	0	0	0	0	0	0	0	0	0	0	0	0	0	0	0	0	Eukaryota	Alveolata	Ciliophora	Ciliophora_unclassified	Ciliophora_unclassified	Ciliophora_unclassified	Ciliophora_unclassified	Ciliophora_unclassified
OTU_5801	0	0	0	0	0	0	0	0	0	0	0	0	0	0	0	0	0	0	Eukaryota	Alveolata	Ciliophora	Ciliophora_unclassified	Ciliophora_unclassified	Ciliophora_unclassified	Ciliophora_unclassified	Ciliophora_unclassified
OTU_3206	0	0	0	0	0	0	0	0	0	0	0	0	0	0	0	0	0	0	Eukaryota	Alveolata	Ciliophora	Ciliophora_unclassified	Ciliophora_unclassified	Ciliophora_unclassified	Ciliophora_unclassified	Ciliophora_unclassified
OTU_2468	0	0	0	0	0	0	0	0	0	0	0	0	0	0	0	0	0	0	Eukaryota	Alveolata	Ciliophora	Ciliophora_unclassified	Ciliophora_unclassified	Ciliophora_unclassified	Ciliophora_unclassified	Ciliophora_unclassified
OTU_4686	0	0	0	0	0	0	0	0	0	0	0	0	0	0	0	0	0	0	Eukaryota	Alveolata	Ciliophora	Ciliophora_unclassified	Ciliophora_unclassified	Ciliophora_unclassified	Ciliophora_unclassified	Ciliophora_unclassified
OTU_4943	0	0	0	0	0	0	0	0	0	0	0	0	0	0	0	0	0	0	Eukaryota	Alveolata	Ciliophora	Ciliophora_unclassified	Ciliophora_unclassified	Ciliophora_unclassified	Ciliophora_unclassified	Ciliophora_unclassified
OTU_5342	0	0	0	0	0	0	0	0	0	0	0	0	0	0	0	0	0	0	Eukaryota	Alveolata	Ciliophora	Ciliophora_unclassified	Ciliophora_unclassified	Ciliophora_unclassified	Ciliophora_unclassified	Ciliophora_unclassified
OTU_1677	0	0	0	0	0	0	0	0	0	0	0	0	0	0	0	0	0	0	Eukaryota	Alveolata	Ciliophora	Ciliophora_unclassified	Ciliophora_unclassified	Ciliophora_unclassified	Ciliophora_unclassified	Ciliophora_unclassified
OTU_5001	0	0	0	0	0	0	0	0	0	0	0	0	0	0	0	0	0	0	Eukaryota	Alveolata	Ciliophora	Ciliophora_unclassified	Ciliophora_unclassified	Ciliophora_unclassified	Ciliophora_unclassified	Ciliophora_unclassified
OTU_5124	0	0	0	0	0	0	0	0	0	0	0	0	0	0	0	0	0	0	Eukaryota	Alveolata	Ciliophora	Ciliophora_unclassified	Ciliophora_unclassified	Ciliophora_unclassified	Ciliophora_unclassified	Ciliophora_unclassified
OTU_5763	0	0	0	0	0	0	0	0	0	0	0	0	0	0	0	0	0	0	Eukaryota	Alveolata	Ciliophora	Ciliophora_unclassified	Ciliophora_unclassified	Ciliophora_unclassified	Ciliophora_unclassified	Ciliophora_unclassified
OTU_3748	0	0	0	0	0	0	0	0	0	0	0	0	0	0	0	0	0	0	Eukaryota	Alveolata	Ciliophora	Ciliophora_unclassified	Ciliophora_unclassified	Ciliophora_unclassified	Ciliophora_unclassified	Ciliophora_unclassified
OTU_5757	0	0	0	0	0	0	0	0	0	0	0	0	0	0	0	0	0	0	Eukaryota	Alveolata	Ciliophora	Ciliophora_unclassified	Ciliophora_unclassified	Ciliophora_unclassified	Ciliophora_unclassified	Ciliophora_unclassified
OTU_5448	0	0	0	0	0	0	0	0	0	0	0	0	0	0	0	0	0	0	Eukaryota	Alveolata	Ciliophora	Ciliophora_unclassified	Ciliophora_unclassified	Ciliophora_unclassified	Ciliophora_unclassified	Ciliophora_unclassified
OTU_5172	0	0	0	0	0	0	0	0	0	0	0	0	0	0	0	0	0	0	Eukaryota	Alveolata	Ciliophora	Ciliophora_unclassified	Ciliophora_unclassified	Ciliophora_unclassified	Ciliophora_unclassified	Ciliophora_unclassified
OTU_3997	0	0	0	0	0	0	0	0	0	0	0	0	0	0	0	0	0	0	Eukaryota	Alveolata	Ciliophora	Ciliophora_unclassified	Ciliophora_unclassified	Ciliophora_unclassified	Ciliophora_unclassified	Ciliophora_unclassified
OTU_4123	0	0	0	0	0	0	0	0	0	0	0	0	0	0	0	0	0	0	Eukaryota	Alveolata	Ciliophora	Ciliophora_unclassified	Ciliophora_unclassified	Ciliophora_unclassified	Ciliophora_unclassified	Ciliophora_unclassified
OTU_3205	0	0	0	0	0	0	0	0	0	0	0	0	0	0	0	0	0	0	Eukaryota	Alveolata	Ciliophora	Ciliophora_unclassified	Ciliophora_unclassified	Ciliophora_unclassified	Ciliophora_unclassified	Ciliophora_unclassified
OTU_4894	0	0	0	0	0	0	0	0	0	0	0	0	0	0	0	0	0	0	Eukaryota	Alveolata	Ciliophora	Ciliophora_unclassified	Ciliophora_unclassified	Ciliophora_unclassified	Ciliophora_unclassified	Ciliophora_unclassified
OTU_5065	0	0	0	0	0	0	0	0	0	0	0	0	0	0	0	0	0	0	Eukaryota	Alveolata	Ciliophora	Ciliophora_unclassified	Ciliophora_unclassified	Ciliophora_unclassified	Ciliophora_unclassified	Ciliophora_unclassified
OTU_5116	0	0	0	0	0	0	0	0	0	0	0	0	0	0	0	0	0	0	Eukaryota	Alveolata	Ciliophora	Ciliophora_unclassified	Ciliophora_unclassified	Ciliophora_unclassified	Ciliophora_unclassified	Ciliophora_unclassified
OTU_5289	0	0	0	0	0	0	0	0	0	0	0	0	0	0	0	0	0	0	Eukaryota	Alveolata	Ciliophora	Ciliophora_unclassified	Ciliophora_unclassified	Ciliophora_unclassified	Ciliophora_unclassified	Ciliophora_unclassified
OTU_3933	0	0	0	0	0	0	0	0	0	0	0	0	0	0	0	0	0	0	Eukaryota	Alveolata	Ciliophora	Ciliophora_unclassified	Ciliophora_unclassified	Ciliophora_unclassified	Ciliophora_unclassified	Ciliophora_unclassified
OTU_7870	0	0	0	0	0	0	0	0	0	0	0	0	0	0	0	0	0	0	Eukaryota	Alveolata	Ciliophora	Ciliophora_unclassified	Ciliophora_unclassified	Ciliophora_unclassified	Ciliophora_unclassified	Ciliophora_unclassified
OTU_1894	0	0	0	0	0	0	0	0	0	0	0	0	0	0	0	0	0	0	Eukaryota	Alveolata	Ciliophora	Ciliophora_unclassified	Ciliophora_unclassified	Ciliophora_unclassified	Ciliophora_unclassified	Ciliophora_unclassified
OTU_4768	0	0	0	0	0	0	0	0	0	0	0	0	0	0	0	0	0	0	Eukaryota	Alveolata	Ciliophora	Ciliophora_unclassified	Ciliophora_unclassified	Ciliophora_unclassified	Ciliophora_unclassified	Ciliophora_unclassified
OTU_4835	0	0	0	0	0	0	0	0	0	0	0	0	0	0	0	0	0	0	Eukaryota	Alveolata	Ciliophora	Ciliophora_unclassified	Ciliophora_unclassified	Ciliophora_unclassified	Ciliophora_unclassified	Ciliophora_unclassified
OTU_5393	0	0	0	0	0	0	0	0	0	0	0	0	0	0	0	0	0	0	Eukaryota	Alveolata	Ciliophora	Ciliophora_unclassified	Ciliophora_unclassified	Ciliophora_unclassified	Ciliophora_unclassified	Ciliophora_unclassified
OTU_2008	0	0	0	0	0	1	0	2	0	0	0	0	1	0	3	0	7	0.00384649	Eukaryota	Alveolata	Ciliophora	Ciliophora_X	Ciliophora_XX	Ciliophora_XXX	Mesodinium	Mesodinium_rubrum
OTU_3089	0	0	0	0	0	1	0	2	0	0	0	0	1	0	1	0	5	0.00274749	Eukaryota	Alveolata	Ciliophora	Ciliophora_X	Ciliophora_XX	Ciliophora_XXX	Mesodinium	Mesodinium_rubrum
OTU_1163	0	0	1	0	1	0	0	0	0	0	0	0	0	0	0	0	2	0.001099	Eukaryota	Alveolata	Ciliophora	Ciliophora_X	Ciliophora_XX	Ciliophora_XXX	Mesodinium	Mesodinium_sp.
OTU_486	0	0	0	0	1	0	0	0	0	0	0	0	0	0	0	0	1	0.000549499	Eukaryota	Alveolata	Ciliophora	Ciliophora_X	Ciliophora_XX	Ciliophora_XXX	Mesodinium	Mesodinium_sp.
OTU_3093	0	0	0	0	0	0	0	0	0	0	0	0	0	0	0	0	0	0	Eukaryota	Alveolata	Ciliophora	Ciliophora_X	Ciliophora_XX	Ciliophora_XXX	Mesodinium	Mesodinium_sp.
OTU_144	0	1	4	0	1	8	4	16	3	0	2	0	14	8	8	1	70	0.0384649	Eukaryota	Alveolata	Ciliophora	Ciliophora_X	Ciliophora_XX	Ciliophora_XXX	Mesodinium	Mesodinium_unclassified
OTU_2322	0	0	0	0	0	0	0	0	0	0	0	0	0	0	0	0	0	0	Eukaryota	Alveolata	Ciliophora	Ciliophora_X	Ciliophora_XX	Ciliophora_XXX	Mesodinium	Mesodinium_unclassified
OTU_1550	0	0	0	1	0	0	0	0	0	0	0	0	0	0	0	0	1	0.000549499	Eukaryota	Alveolata	Ciliophora	Ciliophora_X	Ciliophora_XX	Protocruziidae	Protocruzia	Protocruzia_unclassified
OTU_171	0	0	0	0	0	0	0	0	0	0	0	0	0	0	0	0	0	0	Eukaryota	Alveolata	Ciliophora	Ciliophora_X	Ciliophora_XX	Protocruziidae	Protocruzia	Protocruzia_unclassified
OTU_3003	0	0	7	0	0	0	4	0	0	0	0	0	0	0	0	0	11	0.00604449	Eukaryota	Alveolata	Ciliophora	CONTH_7	CONTH_7_X	CONTH_7_XX	CONTH_7_XXX	CONTH_7_XXX_sp.
OTU_567	0	0	0	0	0	0	0	0	0	0	0	0	0	0	0	0	0	0	Eukaryota	Alveolata	Ciliophora	CONTH_8	CONTH_8_X	CONTH_8_XX	CONTH_8_XXX	CONTH_8_XXX_sp.
OTU_233	0	0	11	0	0	2	0	0	0	0	1	0	1	0	0	0	15	0.00824248	Eukaryota	Alveolata	Ciliophora	CONThreeP	CONThreeP_X	CONThreeP_X_unclassified	CONThreeP_X_unclassified	CONThreeP_X_unclassified
OTU_5364	0	0	9	0	0	0	0	0	0	0	0	0	0	0	0	0	9	0.00494549	Eukaryota	Alveolata	Ciliophora	CONThreeP	CONThreeP_X	CONThreeP_X_unclassified	CONThreeP_X_unclassified	CONThreeP_X_unclassified
OTU_2001	0	0	3	0	0	1	0	0	0	0	2	0	1	0	0	0	7	0.00384649	Eukaryota	Alveolata	Ciliophora	CONThreeP	CONThreeP_X	CONThreeP_X_unclassified	CONThreeP_X_unclassified	CONThreeP_X_unclassified
OTU_5182	0	0	1	0	0	0	0	0	0	0	1	0	0	0	0	0	2	0.001099	Eukaryota	Alveolata	Ciliophora	CONThreeP	CONThreeP_X	CONThreeP_X_unclassified	CONThreeP_X_unclassified	CONThreeP_X_unclassified
OTU_1036	0	0	1	0	0	0	0	0	0	0	0	0	0	0	0	0	1	0.000549499	Eukaryota	Alveolata	Ciliophora	CONThreeP	CONThreeP_X	CONThreeP_X_unclassified	CONThreeP_X_unclassified	CONThreeP_X_unclassified
OTU_148	0	2	892	60	0	0	73	0	0	1	3	0	1	0	0	2	1034	0.568182	Eukaryota	Alveolata	Ciliophora	CONThreeP	CONThreeP_X	CONThreeP_XX	Askenasia	Askenasia_sp.
OTU_1606	0	1	782	55	0	3	70	1	0	0	5	0	0	0	0	6	923	0.507187	Eukaryota	Alveolata	Ciliophora	CONThreeP	CONThreeP_X	CONThreeP_XX	Askenasia	Askenasia_sp.
OTU_952	190	0	9	0	0	0	0	0	10	0	1	0	0	0	0	0	210	0.115395	Eukaryota	Alveolata	Ciliophora	CONThreeP	CONThreeP_X	CONThreeP_XX	Askenasia	Askenasia_sp.
OTU_1786	0	0	121	12	0	0	9	0	0	0	0	0	0	0	0	0	142	0.0780288	Eukaryota	Alveolata	Ciliophora	CONThreeP	CONThreeP_X	CONThreeP_XX	Askenasia	Askenasia_sp.
OTU_587	0	0	97	3	0	1	6	0	0	0	0	0	0	0	0	0	107	0.0587964	Eukaryota	Alveolata	Ciliophora	CONThreeP	CONThreeP_X	CONThreeP_XX	Askenasia	Askenasia_sp.
OTU_4682	0	0	46	24	0	2	5	0	0	0	0	0	0	0	0	0	77	0.0423114	Eukaryota	Alveolata	Ciliophora	CONThreeP	CONThreeP_X	CONThreeP_XX	Askenasia	Askenasia_sp.
OTU_1334	0	3	0	62	3	1	0	0	0	0	0	1	0	5	0	0	75	0.0412124	Eukaryota	Alveolata	Ciliophora	CONThreeP	CONThreeP_X	CONThreeP_XX	Askenasia	Askenasia_sp.
OTU_436	0	1	0	1	6	34	1	0	1	0	0	0	21	0	0	0	65	0.0357174	Eukaryota	Alveolata	Ciliophora	CONThreeP	CONThreeP_X	CONThreeP_XX	Askenasia	Askenasia_sp.
OTU_4678	0	0	53	0	0	1	6	0	0	0	0	0	1	0	0	0	61	0.0335194	Eukaryota	Alveolata	Ciliophora	CONThreeP	CONThreeP_X	CONThreeP_XX	Askenasia	Askenasia_sp.
OTU_471	0	0	18	0	0	3	19	0	0	0	6	0	0	0	0	14	60	0.0329699	Eukaryota	Alveolata	Ciliophora	CONThreeP	CONThreeP_X	CONThreeP_XX	Askenasia	Askenasia_sp.
OTU_5419	0	0	59	0	0	0	0	0	0	0	0	0	0	0	0	0	59	0.0324204	Eukaryota	Alveolata	Ciliophora	CONThreeP	CONThreeP_X	CONThreeP_XX	Askenasia	Askenasia_sp.
OTU_1777	37	0	2	2	0	0	9	0	2	0	0	0	0	0	0	4	56	0.0307719	Eukaryota	Alveolata	Ciliophora	CONThreeP	CONThreeP_X	CONThreeP_XX	Askenasia	Askenasia_sp.
OTU_1902	0	0	0	1	2	37	1	0	0	2	0	0	12	1	0	0	56	0.0307719	Eukaryota	Alveolata	Ciliophora	CONThreeP	CONThreeP_X	CONThreeP_XX	Askenasia	Askenasia_sp.
OTU_1826	0	0	0	1	5	24	0	0	0	0	0	0	11	3	0	0	44	0.0241779	Eukaryota	Alveolata	Ciliophora	CONThreeP	CONThreeP_X	CONThreeP_XX	Askenasia	Askenasia_sp.
OTU_1895	0	0	10	0	0	0	26	0	0	0	4	0	0	0	0	3	43	0.0236285	Eukaryota	Alveolata	Ciliophora	CONThreeP	CONThreeP_X	CONThreeP_XX	Askenasia	Askenasia_sp.
OTU_3605	0	0	31	0	0	0	7	0	0	0	0	0	0	0	0	2	40	0.02198	Eukaryota	Alveolata	Ciliophora	CONThreeP	CONThreeP_X	CONThreeP_XX	Askenasia	Askenasia_sp.
OTU_5338	0	0	34	0	0	0	1	0	0	0	0	0	0	0	0	0	35	0.0192325	Eukaryota	Alveolata	Ciliophora	CONThreeP	CONThreeP_X	CONThreeP_XX	Askenasia	Askenasia_sp.
OTU_1890	0	0	3	0	0	1	21	0	1	0	1	0	0	0	0	3	30	0.016485	Eukaryota	Alveolata	Ciliophora	CONThreeP	CONThreeP_X	CONThreeP_XX	Askenasia	Askenasia_sp.
OTU_533	28	0	1	0	0	0	0	0	0	0	0	0	0	0	0	0	29	0.0159355	Eukaryota	Alveolata	Ciliophora	CONThreeP	CONThreeP_X	CONThreeP_XX	Askenasia	Askenasia_sp.
OTU_1809	0	0	27	0	0	0	0	0	0	0	0	0	0	0	0	0	27	0.0148365	Eukaryota	Alveolata	Ciliophora	CONThreeP	CONThreeP_X	CONThreeP_XX	Askenasia	Askenasia_sp.
OTU_1615	0	0	9	0	0	0	9	0	0	0	3	1	0	0	0	1	23	0.0126385	Eukaryota	Alveolata	Ciliophora	CONThreeP	CONThreeP_X	CONThreeP_XX	Askenasia	Askenasia_sp.
OTU_580	0	2	0	3	2	5	1	0	0	0	0	0	2	3	0	0	18	0.00989098	Eukaryota	Alveolata	Ciliophora	CONThreeP	CONThreeP_X	CONThreeP_XX	Askenasia	Askenasia_sp.
OTU_4776	0	0	0	1	0	12	0	0	0	0	0	0	4	1	0	0	18	0.00989098	Eukaryota	Alveolata	Ciliophora	CONThreeP	CONThreeP_X	CONThreeP_XX	Askenasia	Askenasia_sp.
OTU_4829	0	0	9	0	0	0	5	0	0	0	0	0	0	0	0	0	14	0.00769298	Eukaryota	Alveolata	Ciliophora	CONThreeP	CONThreeP_X	CONThreeP_XX	Askenasia	Askenasia_sp.
OTU_4846	0	0	12	0	0	0	0	0	0	0	0	0	0	0	0	0	12	0.00659399	Eukaryota	Alveolata	Ciliophora	CONThreeP	CONThreeP_X	CONThreeP_XX	Askenasia	Askenasia_sp.
OTU_5115	0	0	11	0	0	0	1	0	0	0	0	0	0	0	0	0	12	0.00659399	Eukaryota	Alveolata	Ciliophora	CONThreeP	CONThreeP_X	CONThreeP_XX	Askenasia	Askenasia_sp.
OTU_3666	0	0	8	0	0	0	0	0	0	0	0	0	0	0	0	0	8	0.00439599	Eukaryota	Alveolata	Ciliophora	CONThreeP	CONThreeP_X	CONThreeP_XX	Askenasia	Askenasia_sp.
OTU_644	0	0	0	0	0	4	0	0	0	0	0	0	2	0	0	0	6	0.00329699	Eukaryota	Alveolata	Ciliophora	CONThreeP	CONThreeP_X	CONThreeP_XX	Askenasia	Askenasia_sp.
OTU_5272	0	0	0	0	0	0	1	0	0	0	0	0	1	0	0	4	6	0.00329699	Eukaryota	Alveolata	Ciliophora	CONThreeP	CONThreeP_X	CONThreeP_XX	Askenasia	Askenasia_sp.
OTU_2265	0	0	0	3	1	0	0	0	0	0	0	0	0	2	0	0	6	0.00329699	Eukaryota	Alveolata	Ciliophora	CONThreeP	CONThreeP_X	CONThreeP_XX	Askenasia	Askenasia_sp.
OTU_2687	0	0	0	0	0	0	1	0	0	0	0	0	3	0	0	0	4	0.002198	Eukaryota	Alveolata	Ciliophora	CONThreeP	CONThreeP_X	CONThreeP_XX	Askenasia	Askenasia_sp.
OTU_4823	0	0	4	0	0	0	0	0	0	0	0	0	0	0	0	0	4	0.002198	Eukaryota	Alveolata	Ciliophora	CONThreeP	CONThreeP_X	CONThreeP_XX	Askenasia	Askenasia_sp.
OTU_4844	0	0	4	0	0	0	0	0	0	0	0	0	0	0	0	0	4	0.002198	Eukaryota	Alveolata	Ciliophora	CONThreeP	CONThreeP_X	CONThreeP_XX	Askenasia	Askenasia_sp.
OTU_4687	0	0	4	0	0	0	0	0	0	0	0	0	0	0	0	0	4	0.002198	Eukaryota	Alveolata	Ciliophora	CONThreeP	CONThreeP_X	CONThreeP_XX	Askenasia	Askenasia_sp.
OTU_5401	0	0	2	0	0	0	0	0	0	0	0	0	0	0	0	0	2	0.001099	Eukaryota	Alveolata	Ciliophora	CONThreeP	CONThreeP_X	CONThreeP_XX	Askenasia	Askenasia_sp.
OTU_1002	0	0	0	2	0	0	0	0	0	0	0	0	0	0	0	0	2	0.001099	Eukaryota	Alveolata	Ciliophora	CONThreeP	CONThreeP_X	CONThreeP_XX	Askenasia	Askenasia_sp.
OTU_2791	0	0	0	0	0	0	0	1	0	0	0	1	0	0	0	0	2	0.001099	Eukaryota	Alveolata	Ciliophora	CONThreeP	CONThreeP_X	CONThreeP_XX	Askenasia	Askenasia_sp.
OTU_4793	1	0	0	0	0	0	0	0	1	0	0	0	0	0	0	0	2	0.001099	Eukaryota	Alveolata	Ciliophora	CONThreeP	CONThreeP_X	CONThreeP_XX	Askenasia	Askenasia_sp.
OTU_5366	0	0	0	0	0	1	0	0	0	0	0	0	1	0	0	0	2	0.001099	Eukaryota	Alveolata	Ciliophora	CONThreeP	CONThreeP_X	CONThreeP_XX	Askenasia	Askenasia_sp.
OTU_4785	0	0	0	0	0	0	2	0	0	0	0	0	0	0	0	0	2	0.001099	Eukaryota	Alveolata	Ciliophora	CONThreeP	CONThreeP_X	CONThreeP_XX	Askenasia	Askenasia_sp.
OTU_5428	0	0	0	0	0	1	0	0	0	0	0	0	0	0	0	0	1	0.000549499	Eukaryota	Alveolata	Ciliophora	CONThreeP	CONThreeP_X	CONThreeP_XX	Askenasia	Askenasia_sp.
OTU_4781	0	0	0	0	0	0	0	0	0	0	0	0	0	1	0	0	1	0.000549499	Eukaryota	Alveolata	Ciliophora	CONThreeP	CONThreeP_X	CONThreeP_XX	Askenasia	Askenasia_sp.
OTU_2824	0	0	1	0	0	0	0	0	0	0	0	0	0	0	0	0	1	0.000549499	Eukaryota	Alveolata	Ciliophora	CONThreeP	CONThreeP_X	CONThreeP_XX	Askenasia	Askenasia_sp.
OTU_5439	0	0	0	0	0	0	0	0	0	0	0	1	0	0	0	0	1	0.000549499	Eukaryota	Alveolata	Ciliophora	CONThreeP	CONThreeP_X	CONThreeP_XX	Askenasia	Askenasia_sp.
OTU_4760	0	0	0	1	0	0	0	0	0	0	0	0	0	0	0	0	1	0.000549499	Eukaryota	Alveolata	Ciliophora	CONThreeP	CONThreeP_X	CONThreeP_XX	Askenasia	Askenasia_sp.
OTU_5325	0	1	0	0	0	0	0	0	0	0	0	0	0	0	0	0	1	0.000549499	Eukaryota	Alveolata	Ciliophora	CONThreeP	CONThreeP_X	CONThreeP_XX	Askenasia	Askenasia_sp.
OTU_4769	0	0	1	0	0	0	0	0	0	0	0	0	0	0	0	0	1	0.000549499	Eukaryota	Alveolata	Ciliophora	CONThreeP	CONThreeP_X	CONThreeP_XX	Askenasia	Askenasia_sp.
OTU_1917	0	0	0	0	0	0	0	0	0	0	0	0	0	0	0	0	0	0	Eukaryota	Alveolata	Ciliophora	CONThreeP	CONThreeP_X	CONThreeP_XX	Askenasia	Askenasia_sp.
OTU_3527	0	0	0	0	0	0	0	0	0	0	0	0	0	0	0	0	0	0	Eukaryota	Alveolata	Ciliophora	CONThreeP	CONThreeP_X	CONThreeP_XX	Askenasia	Askenasia_sp.
OTU_5323	0	0	0	0	0	0	0	0	0	0	0	0	0	0	0	0	0	0	Eukaryota	Alveolata	Ciliophora	CONThreeP	CONThreeP_X	CONThreeP_XX	Askenasia	Askenasia_sp.
OTU_4787	0	0	0	0	0	0	0	0	0	0	0	0	0	0	0	0	0	0	Eukaryota	Alveolata	Ciliophora	CONThreeP	CONThreeP_X	CONThreeP_XX	Askenasia	Askenasia_sp.
OTU_541	127	0	37	0	3	0	0	0	1	0	0	0	0	0	0	0	168	0.0923158	Eukaryota	Alveolata	Ciliophora	CONThreeP	CONThreeP_X	Urotrichidae	Urotricha	Urotricha_sp.
OTU_1896	5	0	2	0	0	0	0	0	0	0	0	0	0	0	0	0	7	0.00384649	Eukaryota	Alveolata	Ciliophora	CONThreeP	CONThreeP_X	Urotrichidae	Urotricha	Urotricha_sp.
OTU_5356	1	0	3	0	0	0	0	0	0	0	0	0	0	0	0	0	4	0.002198	Eukaryota	Alveolata	Ciliophora	CONThreeP	CONThreeP_X	Urotrichidae	Urotricha	Urotricha_sp.
OTU_1425	0	0	0	0	0	0	0	0	0	0	0	0	0	1	0	0	1	0.000549499	Eukaryota	Alveolata	Ciliophora	CONThreeP	CONThreeP_X	Urotrichidae	Urotricha	Urotricha_sp.
OTU_5400	0	0	1	0	0	0	0	0	0	0	0	0	0	0	0	0	1	0.000549499	Eukaryota	Alveolata	Ciliophora	CONThreeP	CONThreeP_X	Urotrichidae	Urotricha	Urotricha_sp.
OTU_5394	0	0	1	0	0	0	0	0	0	0	0	0	0	0	0	0	1	0.000549499	Eukaryota	Alveolata	Ciliophora	CONThreeP	CONThreeP_X	Urotrichidae	Urotricha	Urotricha_sp.
OTU_626	0	0	0	0	0	0	0	0	0	0	0	0	0	0	0	0	0	0	Eukaryota	Alveolata	Ciliophora	CONThreeP	CONThreeP_X	Urotrichidae	Urotricha	Urotricha_sp.
OTU_5392	0	0	0	0	0	0	0	0	0	0	0	0	0	0	0	0	0	0	Eukaryota	Alveolata	Ciliophora	CONThreeP	CONThreeP_X	Urotrichidae	Urotricha	Urotricha_sp.
OTU_5450	0	0	9	0	0	0	1	0	0	0	0	0	0	0	0	0	10	0.00549499	Eukaryota	Alveolata	Ciliophora	Cyclotrichium_like_organism	Cyclotrichium_like_organism_X	Cyclotrichium_like_organism_XX	Cyclotrichium	Cyclotrichium_unclassified
OTU_5166	0	0	1	0	0	0	0	0	0	0	1	0	0	0	0	0	2	0.001099	Eukaryota	Alveolata	Ciliophora	Cyclotrichium_like_organism	Cyclotrichium_like_organism_X	Cyclotrichium_like_organism_XX	Cyclotrichium	Cyclotrichium_unclassified
OTU_4798	0	0	1	0	0	0	0	0	0	0	0	0	0	0	0	0	1	0.000549499	Eukaryota	Alveolata	Ciliophora	Cyclotrichium_like_organism	Cyclotrichium_like_organism_X	Cyclotrichium_like_organism_XX	Cyclotrichium	Cyclotrichium_unclassified
OTU_5206	0	0	0	0	0	0	0	0	0	0	1	0	0	0	0	0	1	0.000549499	Eukaryota	Alveolata	Ciliophora	Cyclotrichium_like_organism	Cyclotrichium_like_organism_X	Cyclotrichium_like_organism_XX	Cyclotrichium	Cyclotrichium_unclassified
OTU_297	0	0	0	24	0	0	0	0	0	0	0	0	0	0	0	0	24	0.013188	Eukaryota	Alveolata	Ciliophora	Heterotrichea	Heterotrichea_X	Heterotrichea_X_unclassified	Heterotrichea_X_unclassified	Heterotrichea_X_unclassified
OTU_4717	0	0	0	0	0	0	0	0	0	0	0	0	0	0	0	0	0	0	Eukaryota	Alveolata	Ciliophora	Heterotrichea	Heterotrichea_X	Heterotrichea_X_unclassified	Heterotrichea_X_unclassified	Heterotrichea_X_unclassified
OTU_2433	0	0	0	0	0	0	0	0	0	0	0	0	0	0	0	0	0	0	Eukaryota	Alveolata	Ciliophora	Heterotrichea	Heterotrichea_X	Heterotrichea_X_unclassified	Heterotrichea_X_unclassified	Heterotrichea_X_unclassified
OTU_3793	0	0	0	0	0	1	0	0	0	0	0	0	0	0	0	0	1	0.000549499	Eukaryota	Alveolata	Ciliophora	Litostomatea	Haptoria_3	Haptoria_3_X	Haptoria_3_X_unclassified	Haptoria_3_X_unclassified
OTU_3948	0	0	0	0	0	0	0	0	0	0	0	0	0	0	0	0	0	0	Eukaryota	Alveolata	Ciliophora	Litostomatea	Haptoria_3	Haptoria_3_X	Haptoria_3_XX	Haptoria_3_XX_sp.
OTU_3478	0	0	0	3	0	1	0	0	0	0	0	0	0	0	0	0	4	0.002198	Eukaryota	Alveolata	Ciliophora	Litostomatea	Haptoria_4	Didiniidae	Didiniidae_unclassified	Didiniidae_unclassified
OTU_4162	0	0	0	0	0	0	0	0	0	0	0	0	0	0	0	0	0	0	Eukaryota	Alveolata	Ciliophora	Litostomatea	Haptoria_4	Didiniidae	Didiniidae_unclassified	Didiniidae_unclassified
OTU_4355	0	0	0	0	0	0	0	0	0	0	0	0	0	0	0	0	0	0	Eukaryota	Alveolata	Ciliophora	Litostomatea	Haptoria_4	Didiniidae	Didiniidae_unclassified	Didiniidae_unclassified
OTU_678	598	0	8	126	0	33	0	0	3	0	1	0	4	0	0	0	773	0.424763	Eukaryota	Alveolata	Ciliophora	Litostomatea	Haptoria_4	Didiniidae	Didiniidae_X	Didiniidae_X_sp.
OTU_503	20	0	1	2	0	2	0	0	0	0	0	0	0	0	0	0	25	0.0137375	Eukaryota	Alveolata	Ciliophora	Litostomatea	Haptoria_4	Didiniidae	Didiniidae_X	Didiniidae_X_sp.
OTU_424	6	0	1	5	2	10	0	0	0	0	0	0	0	0	0	0	24	0.013188	Eukaryota	Alveolata	Ciliophora	Litostomatea	Haptoria_4	Didiniidae	Didiniidae_X	Didiniidae_X_sp.
OTU_167	10	0	4	1	0	5	0	0	0	0	0	0	0	0	0	0	20	0.01099	Eukaryota	Alveolata	Ciliophora	Litostomatea	Haptoria_4	Didiniidae	Didiniidae_X	Didiniidae_X_sp.
OTU_4315	4	0	1	3	0	3	1	0	0	0	1	0	1	0	0	0	14	0.00769298	Eukaryota	Alveolata	Ciliophora	Litostomatea	Haptoria_4	Didiniidae	Didiniidae_X	Didiniidae_X_sp.
OTU_698	8	0	1	2	0	0	0	0	1	0	0	0	0	0	0	0	12	0.00659399	Eukaryota	Alveolata	Ciliophora	Litostomatea	Haptoria_4	Didiniidae	Didiniidae_X	Didiniidae_X_sp.
OTU_493	0	0	0	0	0	3	0	0	2	0	0	0	1	0	0	0	6	0.00329699	Eukaryota	Alveolata	Ciliophora	Litostomatea	Haptoria_4	Didiniidae	Didiniidae_X	Didiniidae_X_sp.
OTU_1001	1	0	0	0	0	3	0	0	0	0	0	0	1	0	0	0	5	0.00274749	Eukaryota	Alveolata	Ciliophora	Litostomatea	Haptoria_4	Didiniidae	Didiniidae_X	Didiniidae_X_sp.
OTU_2515	1	0	0	1	0	3	0	0	0	0	0	0	0	0	0	0	5	0.00274749	Eukaryota	Alveolata	Ciliophora	Litostomatea	Haptoria_4	Didiniidae	Didiniidae_X	Didiniidae_X_sp.
OTU_3230	2	0	0	0	0	0	0	0	0	0	0	0	0	0	0	0	2	0.001099	Eukaryota	Alveolata	Ciliophora	Litostomatea	Haptoria_4	Didiniidae	Didiniidae_X	Didiniidae_X_sp.
OTU_3377	0	0	0	0	0	0	0	0	1	0	0	0	0	0	0	0	1	0.000549499	Eukaryota	Alveolata	Ciliophora	Litostomatea	Haptoria_4	Didiniidae	Didiniidae_X	Didiniidae_X_sp.
OTU_1781	1	0	0	0	0	0	0	0	0	0	0	0	0	0	0	0	1	0.000549499	Eukaryota	Alveolata	Ciliophora	Litostomatea	Haptoria_4	Didiniidae	Didiniidae_X	Didiniidae_X_sp.
OTU_3237	0	0	0	0	0	0	0	0	1	0	0	0	0	0	0	0	1	0.000549499	Eukaryota	Alveolata	Ciliophora	Litostomatea	Haptoria_4	Didiniidae	Didiniidae_X	Didiniidae_X_sp.
OTU_3378	0	0	0	0	0	0	0	0	0	0	0	0	0	0	0	0	0	0	Eukaryota	Alveolata	Ciliophora	Litostomatea	Haptoria_4	Didiniidae	Didiniidae_X	Didiniidae_X_sp.
OTU_4515	0	0	0	0	0	0	0	0	0	0	0	0	0	0	0	0	0	0	Eukaryota	Alveolata	Ciliophora	Litostomatea	Haptoria_4	Didiniidae	Didiniidae_X	Didiniidae_X_sp.
OTU_1069	0	0	0	0	0	0	0	0	0	0	0	0	0	0	0	0	0	0	Eukaryota	Alveolata	Ciliophora	Litostomatea	Haptoria_4	Didiniidae	Didiniidae_X	Didiniidae_X_sp.
OTU_125	0	17	0	1	7	4	3	1	0	0	0	0	0	2	0	0	35	0.0192325	Eukaryota	Alveolata	Ciliophora	Litostomatea	Haptoria_5	Pleurostomatida	Loxophyllum	Loxophyllum_perihoplophorum
OTU_766	0	3	0	0	2	6	7	0	0	1	0	0	3	1	0	0	23	0.0126385	Eukaryota	Alveolata	Ciliophora	Litostomatea	Haptoria_5	Pleurostomatida	Loxophyllum	Loxophyllum_perihoplophorum
OTU_3960	0	0	0	2	10	1	0	0	0	0	0	0	0	5	0	0	18	0.00989098	Eukaryota	Alveolata	Ciliophora	Litostomatea	Haptoria_5	Pleurostomatida	Loxophyllum	Loxophyllum_perihoplophorum
OTU_2217	1	8	0	0	0	1	4	0	1	0	0	0	0	1	0	1	17	0.00934148	Eukaryota	Alveolata	Ciliophora	Litostomatea	Haptoria_5	Pleurostomatida	Loxophyllum	Loxophyllum_perihoplophorum
OTU_1650	0	0	0	0	9	1	0	0	0	0	0	0	0	5	0	0	15	0.00824248	Eukaryota	Alveolata	Ciliophora	Litostomatea	Haptoria_5	Pleurostomatida	Loxophyllum	Loxophyllum_perihoplophorum
OTU_4348	0	2	0	0	0	7	1	0	0	0	0	0	1	0	0	0	11	0.00604449	Eukaryota	Alveolata	Ciliophora	Litostomatea	Haptoria_5	Pleurostomatida	Loxophyllum	Loxophyllum_perihoplophorum
OTU_4578	0	2	0	0	3	3	0	0	0	0	0	0	0	1	0	0	9	0.00494549	Eukaryota	Alveolata	Ciliophora	Litostomatea	Haptoria_5	Pleurostomatida	Loxophyllum	Loxophyllum_perihoplophorum
OTU_880	0	1	1	1	2	2	0	0	0	0	0	0	1	0	0	0	8	0.00439599	Eukaryota	Alveolata	Ciliophora	Litostomatea	Haptoria_5	Pleurostomatida	Loxophyllum	Loxophyllum_perihoplophorum
OTU_3788	0	0	0	0	5	2	0	0	0	0	0	0	0	1	0	0	8	0.00439599	Eukaryota	Alveolata	Ciliophora	Litostomatea	Haptoria_5	Pleurostomatida	Loxophyllum	Loxophyllum_perihoplophorum
OTU_4525	0	1	0	4	2	1	0	0	0	0	0	0	0	0	0	0	8	0.00439599	Eukaryota	Alveolata	Ciliophora	Litostomatea	Haptoria_5	Pleurostomatida	Loxophyllum	Loxophyllum_perihoplophorum
OTU_4379	0	0	0	0	2	2	0	0	0	0	0	0	0	2	0	0	6	0.00329699	Eukaryota	Alveolata	Ciliophora	Litostomatea	Haptoria_5	Pleurostomatida	Loxophyllum	Loxophyllum_perihoplophorum
OTU_1191	0	0	0	0	3	0	0	0	0	0	0	0	0	2	0	0	5	0.00274749	Eukaryota	Alveolata	Ciliophora	Litostomatea	Haptoria_5	Pleurostomatida	Loxophyllum	Loxophyllum_perihoplophorum
OTU_4268	0	4	0	0	0	0	0	0	0	0	0	0	0	1	0	0	5	0.00274749	Eukaryota	Alveolata	Ciliophora	Litostomatea	Haptoria_5	Pleurostomatida	Loxophyllum	Loxophyllum_perihoplophorum
OTU_2505	0	0	0	0	4	0	0	0	0	0	0	0	0	1	0	0	5	0.00274749	Eukaryota	Alveolata	Ciliophora	Litostomatea	Haptoria_5	Pleurostomatida	Loxophyllum	Loxophyllum_perihoplophorum
OTU_3501	0	0	1	0	3	1	0	0	0	0	0	0	0	0	0	0	5	0.00274749	Eukaryota	Alveolata	Ciliophora	Litostomatea	Haptoria_5	Pleurostomatida	Loxophyllum	Loxophyllum_perihoplophorum
OTU_1590	0	1	1	2	0	0	0	0	0	0	0	0	0	0	0	0	4	0.002198	Eukaryota	Alveolata	Ciliophora	Litostomatea	Haptoria_5	Pleurostomatida	Loxophyllum	Loxophyllum_perihoplophorum
OTU_3800	0	2	0	0	0	1	0	0	0	0	0	0	0	1	0	0	4	0.002198	Eukaryota	Alveolata	Ciliophora	Litostomatea	Haptoria_5	Pleurostomatida	Loxophyllum	Loxophyllum_perihoplophorum
OTU_2972	0	0	0	1	1	0	0	0	0	0	0	0	0	1	0	0	3	0.0016485	Eukaryota	Alveolata	Ciliophora	Litostomatea	Haptoria_5	Pleurostomatida	Loxophyllum	Loxophyllum_perihoplophorum
OTU_3995	0	2	1	0	0	0	0	0	0	0	0	0	0	0	0	0	3	0.0016485	Eukaryota	Alveolata	Ciliophora	Litostomatea	Haptoria_5	Pleurostomatida	Loxophyllum	Loxophyllum_perihoplophorum
OTU_2258	0	1	0	2	0	0	0	0	0	0	0	0	0	0	0	0	3	0.0016485	Eukaryota	Alveolata	Ciliophora	Litostomatea	Haptoria_5	Pleurostomatida	Loxophyllum	Loxophyllum_perihoplophorum
OTU_4557	0	0	0	0	2	1	0	0	0	0	0	0	0	0	0	0	3	0.0016485	Eukaryota	Alveolata	Ciliophora	Litostomatea	Haptoria_5	Pleurostomatida	Loxophyllum	Loxophyllum_perihoplophorum
OTU_3270	0	0	0	0	1	0	0	0	0	0	0	0	1	0	0	0	2	0.001099	Eukaryota	Alveolata	Ciliophora	Litostomatea	Haptoria_5	Pleurostomatida	Loxophyllum	Loxophyllum_perihoplophorum
OTU_4335	0	0	0	0	0	2	0	0	0	0	0	0	0	0	0	0	2	0.001099	Eukaryota	Alveolata	Ciliophora	Litostomatea	Haptoria_5	Pleurostomatida	Loxophyllum	Loxophyllum_perihoplophorum
OTU_3807	0	1	0	0	1	0	0	0	0	0	0	0	0	0	0	0	2	0.001099	Eukaryota	Alveolata	Ciliophora	Litostomatea	Haptoria_5	Pleurostomatida	Loxophyllum	Loxophyllum_perihoplophorum
OTU_3772	0	0	0	0	0	2	0	0	0	0	0	0	0	0	0	0	2	0.001099	Eukaryota	Alveolata	Ciliophora	Litostomatea	Haptoria_5	Pleurostomatida	Loxophyllum	Loxophyllum_perihoplophorum
OTU_6247	0	0	0	1	0	0	0	0	0	0	0	0	0	0	0	0	1	0.000549499	Eukaryota	Alveolata	Ciliophora	Litostomatea	Haptoria_5	Pleurostomatida	Loxophyllum	Loxophyllum_perihoplophorum
OTU_6208	0	0	0	0	0	1	0	0	0	0	0	0	0	0	0	0	1	0.000549499	Eukaryota	Alveolata	Ciliophora	Litostomatea	Haptoria_5	Pleurostomatida	Loxophyllum	Loxophyllum_perihoplophorum
OTU_4396	0	0	1	0	0	0	0	0	0	0	0	0	0	0	0	0	1	0.000549499	Eukaryota	Alveolata	Ciliophora	Litostomatea	Haptoria_5	Pleurostomatida	Loxophyllum	Loxophyllum_perihoplophorum
OTU_2770	0	0	0	0	1	0	0	0	0	0	0	0	0	0	0	0	1	0.000549499	Eukaryota	Alveolata	Ciliophora	Litostomatea	Haptoria_5	Pleurostomatida	Loxophyllum	Loxophyllum_perihoplophorum
OTU_3365	1	0	0	0	0	0	0	0	0	0	0	0	0	0	0	0	1	0.000549499	Eukaryota	Alveolata	Ciliophora	Litostomatea	Haptoria_5	Pleurostomatida	Loxophyllum	Loxophyllum_perihoplophorum
OTU_5753	0	0	0	0	0	0	0	0	0	0	0	0	0	0	0	0	0	0	Eukaryota	Alveolata	Ciliophora	Litostomatea	Haptoria_5	Pleurostomatida	Loxophyllum	Loxophyllum_perihoplophorum
OTU_4421	0	0	0	0	0	0	0	0	0	0	0	0	0	0	0	0	0	0	Eukaryota	Alveolata	Ciliophora	Litostomatea	Haptoria_5	Pleurostomatida	Loxophyllum	Loxophyllum_perihoplophorum
OTU_4037	0	0	0	0	0	0	0	0	0	0	0	0	0	0	0	0	0	0	Eukaryota	Alveolata	Ciliophora	Litostomatea	Haptoria_5	Pleurostomatida	Loxophyllum	Loxophyllum_perihoplophorum
OTU_5526	0	0	0	0	0	0	0	0	0	0	0	0	0	0	0	0	0	0	Eukaryota	Alveolata	Ciliophora	Litostomatea	Haptoria_5	Pleurostomatida	Loxophyllum	Loxophyllum_perihoplophorum
OTU_4420	0	0	0	0	0	0	0	0	0	0	0	0	0	0	0	0	0	0	Eukaryota	Alveolata	Ciliophora	Litostomatea	Haptoria_5	Pleurostomatida	Loxophyllum	Loxophyllum_perihoplophorum
OTU_3497	0	0	0	0	0	0	0	0	0	0	0	0	0	0	0	0	0	0	Eukaryota	Alveolata	Ciliophora	Litostomatea	Haptoria_5	Pleurostomatida	Loxophyllum	Loxophyllum_perihoplophorum
OTU_3359	0	0	0	0	0	0	0	0	0	0	0	0	0	0	0	0	0	0	Eukaryota	Alveolata	Ciliophora	Litostomatea	Haptoria_5	Pleurostomatida	Loxophyllum	Loxophyllum_perihoplophorum
OTU_3350	0	0	0	0	0	0	0	0	0	0	0	0	0	0	0	0	0	0	Eukaryota	Alveolata	Ciliophora	Litostomatea	Haptoria_5	Pleurostomatida	Loxophyllum	Loxophyllum_perihoplophorum
OTU_4203	0	0	0	0	0	0	0	0	0	0	0	0	0	0	0	0	0	0	Eukaryota	Alveolata	Ciliophora	Litostomatea	Haptoria_5	Pleurostomatida	Loxophyllum	Loxophyllum_perihoplophorum
OTU_4520	0	0	0	0	0	0	0	0	0	0	0	0	0	0	0	0	0	0	Eukaryota	Alveolata	Ciliophora	Litostomatea	Haptoria_5	Pleurostomatida	Loxophyllum	Loxophyllum_perihoplophorum
OTU_3046	0	0	0	0	0	0	0	0	0	0	0	0	0	0	0	0	0	0	Eukaryota	Alveolata	Ciliophora	Litostomatea	Haptoria_5	Pleurostomatida	Loxophyllum	Loxophyllum_perihoplophorum
OTU_4316	0	0	0	0	0	0	0	0	0	0	0	0	0	0	0	0	0	0	Eukaryota	Alveolata	Ciliophora	Litostomatea	Haptoria_5	Pleurostomatida	Loxophyllum	Loxophyllum_perihoplophorum
OTU_4137	0	0	0	0	0	0	0	0	0	0	0	0	0	0	0	0	0	0	Eukaryota	Alveolata	Ciliophora	Litostomatea	Haptoria_5	Pleurostomatida	Loxophyllum	Loxophyllum_perihoplophorum
OTU_4130	0	0	0	0	0	0	0	0	0	0	0	0	0	0	0	0	0	0	Eukaryota	Alveolata	Ciliophora	Litostomatea	Haptoria_5	Pleurostomatida	Loxophyllum	Loxophyllum_perihoplophorum
OTU_3117	0	0	0	0	0	0	0	0	0	0	0	0	0	0	0	0	0	0	Eukaryota	Alveolata	Ciliophora	Litostomatea	Haptoria_5	Pleurostomatida	Loxophyllum	Loxophyllum_perihoplophorum
OTU_6191	0	0	0	0	0	0	0	0	0	0	0	0	0	0	0	0	0	0	Eukaryota	Alveolata	Ciliophora	Litostomatea	Haptoria_5	Pleurostomatida	Loxophyllum	Loxophyllum_perihoplophorum
OTU_4330	0	0	0	0	23	10	0	0	0	0	0	0	0	7	0	0	40	0.02198	Eukaryota	Alveolata	Ciliophora	Litostomatea	Haptoria_5	Pleurostomatida	Loxophyllum	Loxophyllum_unclassified
OTU_4530	2	0	2	3	19	8	2	0	0	0	0	0	0	3	0	0	39	0.0214305	Eukaryota	Alveolata	Ciliophora	Litostomatea	Haptoria_5	Pleurostomatida	Loxophyllum	Loxophyllum_unclassified
OTU_1797	0	23	1	1	7	2	0	0	0	1	0	0	1	2	0	0	38	0.020881	Eukaryota	Alveolata	Ciliophora	Litostomatea	Haptoria_5	Pleurostomatida	Loxophyllum	Loxophyllum_unclassified
OTU_981	1	7	1	3	7	6	0	1	0	0	0	0	3	1	0	0	30	0.016485	Eukaryota	Alveolata	Ciliophora	Litostomatea	Haptoria_5	Pleurostomatida	Loxophyllum	Loxophyllum_unclassified
OTU_3368	3	18	0	0	0	0	0	0	0	1	0	0	0	0	0	0	22	0.012089	Eukaryota	Alveolata	Ciliophora	Litostomatea	Haptoria_5	Pleurostomatida	Loxophyllum	Loxophyllum_unclassified
OTU_1971	0	3	0	0	7	5	2	0	0	0	0	0	4	1	0	0	22	0.012089	Eukaryota	Alveolata	Ciliophora	Litostomatea	Haptoria_5	Pleurostomatida	Loxophyllum	Loxophyllum_unclassified
OTU_1820	0	0	0	0	6	8	0	1	0	0	0	0	0	3	0	0	18	0.00989098	Eukaryota	Alveolata	Ciliophora	Litostomatea	Haptoria_5	Pleurostomatida	Loxophyllum	Loxophyllum_unclassified
OTU_4322	0	0	0	1	8	2	0	0	0	0	0	0	1	0	0	0	12	0.00659399	Eukaryota	Alveolata	Ciliophora	Litostomatea	Haptoria_5	Pleurostomatida	Loxophyllum	Loxophyllum_unclassified
OTU_1788	0	1	0	0	3	0	1	0	0	2	0	0	0	2	0	0	9	0.00494549	Eukaryota	Alveolata	Ciliophora	Litostomatea	Haptoria_5	Pleurostomatida	Loxophyllum	Loxophyllum_unclassified
OTU_4314	0	2	0	1	0	2	0	0	0	0	1	0	1	2	0	0	9	0.00494549	Eukaryota	Alveolata	Ciliophora	Litostomatea	Haptoria_5	Pleurostomatida	Loxophyllum	Loxophyllum_unclassified
OTU_3370	0	5	0	3	0	0	0	0	0	0	0	0	0	0	0	0	8	0.00439599	Eukaryota	Alveolata	Ciliophora	Litostomatea	Haptoria_5	Pleurostomatida	Loxophyllum	Loxophyllum_unclassified
OTU_2480	2	0	0	0	0	3	0	0	0	0	0	0	0	0	0	0	5	0.00274749	Eukaryota	Alveolata	Ciliophora	Litostomatea	Haptoria_5	Pleurostomatida	Loxophyllum	Loxophyllum_unclassified
OTU_3771	0	1	0	0	2	1	0	0	0	0	0	0	0	1	0	0	5	0.00274749	Eukaryota	Alveolata	Ciliophora	Litostomatea	Haptoria_5	Pleurostomatida	Loxophyllum	Loxophyllum_unclassified
OTU_3182	0	0	0	1	3	1	0	0	0	0	0	0	0	0	0	0	5	0.00274749	Eukaryota	Alveolata	Ciliophora	Litostomatea	Haptoria_5	Pleurostomatida	Loxophyllum	Loxophyllum_unclassified
OTU_5939	0	1	0	0	2	1	0	0	0	0	0	0	0	0	0	0	4	0.002198	Eukaryota	Alveolata	Ciliophora	Litostomatea	Haptoria_5	Pleurostomatida	Loxophyllum	Loxophyllum_unclassified
OTU_3293	0	4	0	0	0	0	0	0	0	0	0	0	0	0	0	0	4	0.002198	Eukaryota	Alveolata	Ciliophora	Litostomatea	Haptoria_5	Pleurostomatida	Loxophyllum	Loxophyllum_unclassified
OTU_3242	0	0	0	1	2	0	0	0	0	0	0	0	0	1	0	0	4	0.002198	Eukaryota	Alveolata	Ciliophora	Litostomatea	Haptoria_5	Pleurostomatida	Loxophyllum	Loxophyllum_unclassified
OTU_3578	1	0	0	0	0	3	0	0	0	0	0	0	0	0	0	0	4	0.002198	Eukaryota	Alveolata	Ciliophora	Litostomatea	Haptoria_5	Pleurostomatida	Loxophyllum	Loxophyllum_unclassified
OTU_4266	0	0	0	0	0	4	0	0	0	0	0	0	0	0	0	0	4	0.002198	Eukaryota	Alveolata	Ciliophora	Litostomatea	Haptoria_5	Pleurostomatida	Loxophyllum	Loxophyllum_unclassified
OTU_6218	0	1	0	0	1	0	0	0	0	0	0	0	2	0	0	0	4	0.002198	Eukaryota	Alveolata	Ciliophora	Litostomatea	Haptoria_5	Pleurostomatida	Loxophyllum	Loxophyllum_unclassified
OTU_4390	0	0	0	0	1	0	0	0	0	0	0	0	0	2	0	0	3	0.0016485	Eukaryota	Alveolata	Ciliophora	Litostomatea	Haptoria_5	Pleurostomatida	Loxophyllum	Loxophyllum_unclassified
OTU_3265	0	1	0	0	0	1	0	1	0	0	0	0	0	0	0	0	3	0.0016485	Eukaryota	Alveolata	Ciliophora	Litostomatea	Haptoria_5	Pleurostomatida	Loxophyllum	Loxophyllum_unclassified
OTU_3664	0	1	0	0	1	0	0	0	0	0	0	0	0	1	0	0	3	0.0016485	Eukaryota	Alveolata	Ciliophora	Litostomatea	Haptoria_5	Pleurostomatida	Loxophyllum	Loxophyllum_unclassified
OTU_4344	0	0	0	0	0	0	0	0	0	0	0	0	0	3	0	0	3	0.0016485	Eukaryota	Alveolata	Ciliophora	Litostomatea	Haptoria_5	Pleurostomatida	Loxophyllum	Loxophyllum_unclassified
OTU_2508	1	0	0	1	1	0	0	0	0	0	0	0	0	0	0	0	3	0.0016485	Eukaryota	Alveolata	Ciliophora	Litostomatea	Haptoria_5	Pleurostomatida	Loxophyllum	Loxophyllum_unclassified
OTU_5572	0	0	0	0	1	0	0	0	0	1	0	0	0	0	0	0	2	0.001099	Eukaryota	Alveolata	Ciliophora	Litostomatea	Haptoria_5	Pleurostomatida	Loxophyllum	Loxophyllum_unclassified
OTU_6202	0	0	0	0	1	1	0	0	0	0	0	0	0	0	0	0	2	0.001099	Eukaryota	Alveolata	Ciliophora	Litostomatea	Haptoria_5	Pleurostomatida	Loxophyllum	Loxophyllum_unclassified
OTU_3904	1	0	0	0	0	0	1	0	0	0	0	0	0	0	0	0	2	0.001099	Eukaryota	Alveolata	Ciliophora	Litostomatea	Haptoria_5	Pleurostomatida	Loxophyllum	Loxophyllum_unclassified
OTU_2499	0	0	0	0	0	2	0	0	0	0	0	0	0	0	0	0	2	0.001099	Eukaryota	Alveolata	Ciliophora	Litostomatea	Haptoria_5	Pleurostomatida	Loxophyllum	Loxophyllum_unclassified
OTU_2844	0	0	0	0	1	1	0	0	0	0	0	0	0	0	0	0	2	0.001099	Eukaryota	Alveolata	Ciliophora	Litostomatea	Haptoria_5	Pleurostomatida	Loxophyllum	Loxophyllum_unclassified
OTU_4911	0	0	0	1	1	0	0	0	0	0	0	0	0	0	0	0	2	0.001099	Eukaryota	Alveolata	Ciliophora	Litostomatea	Haptoria_5	Pleurostomatida	Loxophyllum	Loxophyllum_unclassified
OTU_5754	0	0	0	0	1	1	0	0	0	0	0	0	0	0	0	0	2	0.001099	Eukaryota	Alveolata	Ciliophora	Litostomatea	Haptoria_5	Pleurostomatida	Loxophyllum	Loxophyllum_unclassified
OTU_3445	0	0	0	0	0	2	0	0	0	0	0	0	0	0	0	0	2	0.001099	Eukaryota	Alveolata	Ciliophora	Litostomatea	Haptoria_5	Pleurostomatida	Loxophyllum	Loxophyllum_unclassified
OTU_4381	0	0	1	0	0	0	0	0	0	0	0	0	0	0	0	0	1	0.000549499	Eukaryota	Alveolata	Ciliophora	Litostomatea	Haptoria_5	Pleurostomatida	Loxophyllum	Loxophyllum_unclassified
OTU_3875	0	1	0	0	0	0	0	0	0	0	0	0	0	0	0	0	1	0.000549499	Eukaryota	Alveolata	Ciliophora	Litostomatea	Haptoria_5	Pleurostomatida	Loxophyllum	Loxophyllum_unclassified
OTU_4250	0	1	0	0	0	0	0	0	0	0	0	0	0	0	0	0	1	0.000549499	Eukaryota	Alveolata	Ciliophora	Litostomatea	Haptoria_5	Pleurostomatida	Loxophyllum	Loxophyllum_unclassified
OTU_4304	0	0	0	0	0	0	0	1	0	0	0	0	0	0	0	0	1	0.000549499	Eukaryota	Alveolata	Ciliophora	Litostomatea	Haptoria_5	Pleurostomatida	Loxophyllum	Loxophyllum_unclassified
OTU_4274	0	1	0	0	0	0	0	0	0	0	0	0	0	0	0	0	1	0.000549499	Eukaryota	Alveolata	Ciliophora	Litostomatea	Haptoria_5	Pleurostomatida	Loxophyllum	Loxophyllum_unclassified
OTU_4270	0	0	0	0	0	1	0	0	0	0	0	0	0	0	0	0	1	0.000549499	Eukaryota	Alveolata	Ciliophora	Litostomatea	Haptoria_5	Pleurostomatida	Loxophyllum	Loxophyllum_unclassified
OTU_2039	0	0	0	0	1	0	0	0	0	0	0	0	0	0	0	0	1	0.000549499	Eukaryota	Alveolata	Ciliophora	Litostomatea	Haptoria_5	Pleurostomatida	Loxophyllum	Loxophyllum_unclassified
OTU_5780	0	0	0	0	1	0	0	0	0	0	0	0	0	0	0	0	1	0.000549499	Eukaryota	Alveolata	Ciliophora	Litostomatea	Haptoria_5	Pleurostomatida	Loxophyllum	Loxophyllum_unclassified
OTU_4944	0	0	0	0	0	1	0	0	0	0	0	0	0	0	0	0	1	0.000549499	Eukaryota	Alveolata	Ciliophora	Litostomatea	Haptoria_5	Pleurostomatida	Loxophyllum	Loxophyllum_unclassified
OTU_3178	0	1	0	0	0	0	0	0	0	0	0	0	0	0	0	0	1	0.000549499	Eukaryota	Alveolata	Ciliophora	Litostomatea	Haptoria_5	Pleurostomatida	Loxophyllum	Loxophyllum_unclassified
OTU_6204	0	0	0	0	0	0	0	0	0	0	0	0	0	0	0	0	0	0	Eukaryota	Alveolata	Ciliophora	Litostomatea	Haptoria_5	Pleurostomatida	Loxophyllum	Loxophyllum_unclassified
OTU_5618	0	0	0	0	0	0	0	0	0	0	0	0	0	0	0	0	0	0	Eukaryota	Alveolata	Ciliophora	Litostomatea	Haptoria_5	Pleurostomatida	Loxophyllum	Loxophyllum_unclassified
OTU_3229	0	0	0	0	0	0	0	0	0	0	0	0	0	0	0	0	0	0	Eukaryota	Alveolata	Ciliophora	Litostomatea	Haptoria_5	Pleurostomatida	Loxophyllum	Loxophyllum_unclassified
OTU_4594	0	0	0	0	0	0	0	0	0	0	0	0	0	0	0	0	0	0	Eukaryota	Alveolata	Ciliophora	Litostomatea	Haptoria_5	Pleurostomatida	Loxophyllum	Loxophyllum_unclassified
OTU_4208	0	0	0	0	0	0	0	0	0	0	0	0	0	0	0	0	0	0	Eukaryota	Alveolata	Ciliophora	Litostomatea	Haptoria_5	Pleurostomatida	Loxophyllum	Loxophyllum_unclassified
OTU_3857	0	0	0	0	0	0	0	0	0	0	0	0	0	0	0	0	0	0	Eukaryota	Alveolata	Ciliophora	Litostomatea	Haptoria_5	Pleurostomatida	Loxophyllum	Loxophyllum_unclassified
OTU_4366	0	0	0	0	0	0	0	0	0	0	0	0	0	0	0	0	0	0	Eukaryota	Alveolata	Ciliophora	Litostomatea	Haptoria_5	Pleurostomatida	Loxophyllum	Loxophyllum_unclassified
OTU_4248	0	0	0	0	0	0	0	0	0	0	0	0	0	0	0	0	0	0	Eukaryota	Alveolata	Ciliophora	Litostomatea	Haptoria_5	Pleurostomatida	Loxophyllum	Loxophyllum_unclassified
OTU_4054	0	0	0	0	0	0	0	0	0	0	0	0	0	0	0	0	0	0	Eukaryota	Alveolata	Ciliophora	Litostomatea	Haptoria_5	Pleurostomatida	Loxophyllum	Loxophyllum_unclassified
OTU_4234	0	0	0	0	0	0	0	0	0	0	0	0	0	0	0	0	0	0	Eukaryota	Alveolata	Ciliophora	Litostomatea	Haptoria_5	Pleurostomatida	Loxophyllum	Loxophyllum_unclassified
OTU_4297	0	0	0	0	0	0	0	0	0	0	0	0	0	0	0	0	0	0	Eukaryota	Alveolata	Ciliophora	Litostomatea	Haptoria_5	Pleurostomatida	Loxophyllum	Loxophyllum_unclassified
OTU_4095	0	0	0	0	0	0	0	0	0	0	0	0	0	0	0	0	0	0	Eukaryota	Alveolata	Ciliophora	Litostomatea	Haptoria_5	Pleurostomatida	Loxophyllum	Loxophyllum_unclassified
OTU_4161	0	0	0	0	0	0	0	0	0	0	0	0	0	0	0	0	0	0	Eukaryota	Alveolata	Ciliophora	Litostomatea	Haptoria_5	Pleurostomatida	Loxophyllum	Loxophyllum_unclassified
OTU_4453	0	0	0	0	0	0	0	0	0	0	0	0	0	0	0	0	0	0	Eukaryota	Alveolata	Ciliophora	Litostomatea	Haptoria_5	Pleurostomatida	Loxophyllum	Loxophyllum_unclassified
OTU_4962	0	0	0	0	0	0	0	0	0	0	0	0	0	0	0	0	0	0	Eukaryota	Alveolata	Ciliophora	Litostomatea	Haptoria_5	Pleurostomatida	Loxophyllum	Loxophyllum_unclassified
OTU_5252	0	0	0	0	0	0	0	0	0	0	0	0	0	0	0	0	0	0	Eukaryota	Alveolata	Ciliophora	Litostomatea	Haptoria_5	Pleurostomatida	Loxophyllum	Loxophyllum_unclassified
OTU_4305	0	0	0	0	0	0	0	0	0	0	0	0	0	0	0	0	0	0	Eukaryota	Alveolata	Ciliophora	Litostomatea	Haptoria_5	Pleurostomatida	Loxophyllum	Loxophyllum_unclassified
OTU_4543	0	0	0	0	0	0	0	0	0	0	0	0	0	0	0	0	0	0	Eukaryota	Alveolata	Ciliophora	Litostomatea	Haptoria_5	Pleurostomatida	Loxophyllum	Loxophyllum_unclassified
OTU_3918	0	0	0	0	0	0	0	0	0	0	0	0	0	0	0	0	0	0	Eukaryota	Alveolata	Ciliophora	Litostomatea	Haptoria_5	Pleurostomatida	Loxophyllum	Loxophyllum_unclassified
OTU_5796	0	0	0	0	0	0	0	0	0	0	0	0	0	0	0	0	0	0	Eukaryota	Alveolata	Ciliophora	Litostomatea	Haptoria_5	Pleurostomatida	Loxophyllum	Loxophyllum_unclassified
OTU_3759	0	0	0	0	0	0	0	0	0	0	0	0	0	0	0	0	0	0	Eukaryota	Alveolata	Ciliophora	Litostomatea	Haptoria_5	Pleurostomatida	Loxophyllum	Loxophyllum_unclassified
OTU_3741	0	0	0	0	0	0	0	0	0	0	0	0	0	0	0	0	0	0	Eukaryota	Alveolata	Ciliophora	Litostomatea	Haptoria_5	Pleurostomatida	Loxophyllum	Loxophyllum_unclassified
OTU_2	17	43	49	39	88	101	12	0	1	0	0	0	10	18	0	3	381	0.209359	Eukaryota	Alveolata	Ciliophora	Litostomatea	Haptoria_5	Pleurostomatida	Pleurostomatida_unclassified	Pleurostomatida_unclassified
OTU_150	25	87	22	18	79	37	2	5	1	1	0	0	5	15	0	2	299	0.1643	Eukaryota	Alveolata	Ciliophora	Litostomatea	Haptoria_5	Pleurostomatida	Pleurostomatida_unclassified	Pleurostomatida_unclassified
OTU_14	6	50	8	29	77	23	8	4	0	1	0	0	4	11	0	0	221	0.121439	Eukaryota	Alveolata	Ciliophora	Litostomatea	Haptoria_5	Pleurostomatida	Pleurostomatida_unclassified	Pleurostomatida_unclassified
OTU_126	13	20	2	39	80	34	2	1	1	2	0	0	1	20	1	0	216	0.118692	Eukaryota	Alveolata	Ciliophora	Litostomatea	Haptoria_5	Pleurostomatida	Pleurostomatida_unclassified	Pleurostomatida_unclassified
OTU_1798	21	35	10	22	63	37	1	6	0	1	0	0	4	12	0	0	212	0.116494	Eukaryota	Alveolata	Ciliophora	Litostomatea	Haptoria_5	Pleurostomatida	Pleurostomatida_unclassified	Pleurostomatida_unclassified
OTU_4099	6	29	1	19	54	41	0	2	0	4	0	0	7	12	0	1	176	0.0967118	Eukaryota	Alveolata	Ciliophora	Litostomatea	Haptoria_5	Pleurostomatida	Pleurostomatida_unclassified	Pleurostomatida_unclassified
OTU_1207	5	23	1	2	26	41	4	3	0	1	0	0	16	17	0	0	139	0.0763803	Eukaryota	Alveolata	Ciliophora	Litostomatea	Haptoria_5	Pleurostomatida	Pleurostomatida_unclassified	Pleurostomatida_unclassified
OTU_62	1	14	2	0	14	55	7	1	0	9	1	0	15	7	0	2	128	0.0703359	Eukaryota	Alveolata	Ciliophora	Litostomatea	Haptoria_5	Pleurostomatida	Pleurostomatida_unclassified	Pleurostomatida_unclassified
OTU_536	0	5	1	0	61	31	2	2	0	2	0	0	6	7	0	0	117	0.0642914	Eukaryota	Alveolata	Ciliophora	Litostomatea	Haptoria_5	Pleurostomatida	Pleurostomatida_unclassified	Pleurostomatida_unclassified
OTU_4097	13	22	4	11	29	10	0	1	0	1	0	0	2	8	0	0	101	0.0554994	Eukaryota	Alveolata	Ciliophora	Litostomatea	Haptoria_5	Pleurostomatida	Pleurostomatida_unclassified	Pleurostomatida_unclassified
OTU_4349	4	14	3	13	30	14	0	1	0	2	0	0	4	9	0	0	94	0.0516529	Eukaryota	Alveolata	Ciliophora	Litostomatea	Haptoria_5	Pleurostomatida	Pleurostomatida_unclassified	Pleurostomatida_unclassified
OTU_1415	1	38	4	10	18	10	0	1	0	2	0	0	0	0	0	1	85	0.0467074	Eukaryota	Alveolata	Ciliophora	Litostomatea	Haptoria_5	Pleurostomatida	Pleurostomatida_unclassified	Pleurostomatida_unclassified
OTU_3384	1	3	0	7	58	5	0	0	0	0	0	0	0	7	0	0	81	0.0445094	Eukaryota	Alveolata	Ciliophora	Litostomatea	Haptoria_5	Pleurostomatida	Pleurostomatida_unclassified	Pleurostomatida_unclassified
OTU_707	1	19	0	3	20	11	8	6	0	0	0	0	0	6	0	0	74	0.0406629	Eukaryota	Alveolata	Ciliophora	Litostomatea	Haptoria_5	Pleurostomatida	Pleurostomatida_unclassified	Pleurostomatida_unclassified
OTU_3910	4	8	6	2	7	27	9	0	0	2	0	0	3	6	0	0	74	0.0406629	Eukaryota	Alveolata	Ciliophora	Litostomatea	Haptoria_5	Pleurostomatida	Pleurostomatida_unclassified	Pleurostomatida_unclassified
OTU_1979	1	9	0	1	15	17	0	0	0	4	0	0	10	7	0	1	65	0.0357174	Eukaryota	Alveolata	Ciliophora	Litostomatea	Haptoria_5	Pleurostomatida	Pleurostomatida_unclassified	Pleurostomatida_unclassified
OTU_4011	3	14	14	0	7	12	4	0	1	1	0	1	4	3	0	0	64	0.0351679	Eukaryota	Alveolata	Ciliophora	Litostomatea	Haptoria_5	Pleurostomatida	Pleurostomatida_unclassified	Pleurostomatida_unclassified
OTU_431	0	4	0	1	37	9	1	1	0	1	0	0	2	5	0	0	61	0.0335194	Eukaryota	Alveolata	Ciliophora	Litostomatea	Haptoria_5	Pleurostomatida	Pleurostomatida_unclassified	Pleurostomatida_unclassified
OTU_881	0	10	2	0	11	22	1	0	0	4	0	0	2	7	0	0	59	0.0324204	Eukaryota	Alveolata	Ciliophora	Litostomatea	Haptoria_5	Pleurostomatida	Pleurostomatida_unclassified	Pleurostomatida_unclassified
OTU_771	0	14	0	0	14	2	7	4	0	1	0	0	1	6	0	0	49	0.0269254	Eukaryota	Alveolata	Ciliophora	Litostomatea	Haptoria_5	Pleurostomatida	Pleurostomatida_unclassified	Pleurostomatida_unclassified
OTU_1287	0	8	0	10	16	6	1	2	0	1	0	0	0	5	0	0	49	0.0269254	Eukaryota	Alveolata	Ciliophora	Litostomatea	Haptoria_5	Pleurostomatida	Pleurostomatida_unclassified	Pleurostomatida_unclassified
OTU_1227	1	9	0	1	12	16	1	0	0	0	0	0	2	5	0	0	47	0.0258264	Eukaryota	Alveolata	Ciliophora	Litostomatea	Haptoria_5	Pleurostomatida	Pleurostomatida_unclassified	Pleurostomatida_unclassified
OTU_160	0	18	0	0	9	9	2	0	0	1	0	0	0	0	0	2	41	0.0225295	Eukaryota	Alveolata	Ciliophora	Litostomatea	Haptoria_5	Pleurostomatida	Pleurostomatida_unclassified	Pleurostomatida_unclassified
OTU_2998	1	9	6	7	7	7	2	0	0	1	0	0	0	0	0	0	40	0.02198	Eukaryota	Alveolata	Ciliophora	Litostomatea	Haptoria_5	Pleurostomatida	Pleurostomatida_unclassified	Pleurostomatida_unclassified
OTU_311	0	12	0	9	7	5	0	1	0	1	0	0	0	4	0	0	39	0.0214305	Eukaryota	Alveolata	Ciliophora	Litostomatea	Haptoria_5	Pleurostomatida	Pleurostomatida_unclassified	Pleurostomatida_unclassified
OTU_2732	3	8	2	8	13	3	0	0	0	1	0	0	0	1	0	0	39	0.0214305	Eukaryota	Alveolata	Ciliophora	Litostomatea	Haptoria_5	Pleurostomatida	Pleurostomatida_unclassified	Pleurostomatida_unclassified
OTU_504	2	0	6	3	7	8	7	3	0	0	0	0	0	2	0	0	38	0.020881	Eukaryota	Alveolata	Ciliophora	Litostomatea	Haptoria_5	Pleurostomatida	Pleurostomatida_unclassified	Pleurostomatida_unclassified
OTU_1332	0	0	0	0	22	9	0	0	0	0	0	0	0	7	0	0	38	0.020881	Eukaryota	Alveolata	Ciliophora	Litostomatea	Haptoria_5	Pleurostomatida	Pleurostomatida_unclassified	Pleurostomatida_unclassified
OTU_2153	0	9	0	0	9	11	0	3	0	2	0	0	1	2	0	0	37	0.0203315	Eukaryota	Alveolata	Ciliophora	Litostomatea	Haptoria_5	Pleurostomatida	Pleurostomatida_unclassified	Pleurostomatida_unclassified
OTU_280	1	10	0	0	14	3	1	1	0	0	0	0	1	1	0	0	32	0.017584	Eukaryota	Alveolata	Ciliophora	Litostomatea	Haptoria_5	Pleurostomatida	Pleurostomatida_unclassified	Pleurostomatida_unclassified
OTU_3155	1	4	2	7	8	2	0	0	0	3	0	0	0	5	0	0	32	0.017584	Eukaryota	Alveolata	Ciliophora	Litostomatea	Haptoria_5	Pleurostomatida	Pleurostomatida_unclassified	Pleurostomatida_unclassified
OTU_1136	9	0	1	11	1	8	0	0	0	0	0	0	0	1	0	0	31	0.0170345	Eukaryota	Alveolata	Ciliophora	Litostomatea	Haptoria_5	Pleurostomatida	Pleurostomatida_unclassified	Pleurostomatida_unclassified
OTU_3924	0	8	1	14	5	3	0	0	0	0	0	0	0	0	0	0	31	0.0170345	Eukaryota	Alveolata	Ciliophora	Litostomatea	Haptoria_5	Pleurostomatida	Pleurostomatida_unclassified	Pleurostomatida_unclassified
OTU_4389	0	8	0	0	8	2	3	1	0	1	0	0	0	7	0	0	30	0.016485	Eukaryota	Alveolata	Ciliophora	Litostomatea	Haptoria_5	Pleurostomatida	Pleurostomatida_unclassified	Pleurostomatida_unclassified
OTU_997	0	1	0	1	16	1	0	0	0	0	0	0	0	8	0	0	27	0.0148365	Eukaryota	Alveolata	Ciliophora	Litostomatea	Haptoria_5	Pleurostomatida	Pleurostomatida_unclassified	Pleurostomatida_unclassified
OTU_4295	1	1	0	1	14	8	0	1	0	0	0	0	0	0	0	0	26	0.014287	Eukaryota	Alveolata	Ciliophora	Litostomatea	Haptoria_5	Pleurostomatida	Pleurostomatida_unclassified	Pleurostomatida_unclassified
OTU_1107	0	0	0	0	14	8	0	0	0	0	0	0	0	2	0	0	24	0.013188	Eukaryota	Alveolata	Ciliophora	Litostomatea	Haptoria_5	Pleurostomatida	Pleurostomatida_unclassified	Pleurostomatida_unclassified
OTU_2632	0	1	0	0	7	7	1	1	0	0	0	0	2	4	0	0	23	0.0126385	Eukaryota	Alveolata	Ciliophora	Litostomatea	Haptoria_5	Pleurostomatida	Pleurostomatida_unclassified	Pleurostomatida_unclassified
OTU_1206	1	0	10	3	1	3	1	3	0	0	0	0	0	0	0	0	22	0.012089	Eukaryota	Alveolata	Ciliophora	Litostomatea	Haptoria_5	Pleurostomatida	Pleurostomatida_unclassified	Pleurostomatida_unclassified
OTU_3243	0	8	1	4	2	3	0	0	0	1	0	0	1	0	0	0	20	0.01099	Eukaryota	Alveolata	Ciliophora	Litostomatea	Haptoria_5	Pleurostomatida	Pleurostomatida_unclassified	Pleurostomatida_unclassified
OTU_1057	0	7	4	0	1	6	0	0	0	1	0	0	0	0	0	0	19	0.0104405	Eukaryota	Alveolata	Ciliophora	Litostomatea	Haptoria_5	Pleurostomatida	Pleurostomatida_unclassified	Pleurostomatida_unclassified
OTU_2180	0	6	0	0	3	3	0	0	0	0	0	0	1	1	0	0	14	0.00769298	Eukaryota	Alveolata	Ciliophora	Litostomatea	Haptoria_5	Pleurostomatida	Pleurostomatida_unclassified	Pleurostomatida_unclassified
OTU_1537	0	3	0	0	2	6	0	0	0	0	0	0	0	3	0	0	14	0.00769298	Eukaryota	Alveolata	Ciliophora	Litostomatea	Haptoria_5	Pleurostomatida	Pleurostomatida_unclassified	Pleurostomatida_unclassified
OTU_4430	0	0	0	1	8	3	0	0	0	0	0	0	1	1	0	0	14	0.00769298	Eukaryota	Alveolata	Ciliophora	Litostomatea	Haptoria_5	Pleurostomatida	Pleurostomatida_unclassified	Pleurostomatida_unclassified
OTU_2679	0	7	0	0	1	2	0	0	0	0	0	1	0	0	0	0	11	0.00604449	Eukaryota	Alveolata	Ciliophora	Litostomatea	Haptoria_5	Pleurostomatida	Pleurostomatida_unclassified	Pleurostomatida_unclassified
OTU_2645	0	1	6	0	2	2	0	0	0	0	0	0	0	0	0	0	11	0.00604449	Eukaryota	Alveolata	Ciliophora	Litostomatea	Haptoria_5	Pleurostomatida	Pleurostomatida_unclassified	Pleurostomatida_unclassified
OTU_2581	0	1	0	0	5	4	0	1	0	0	0	0	0	0	0	0	11	0.00604449	Eukaryota	Alveolata	Ciliophora	Litostomatea	Haptoria_5	Pleurostomatida	Pleurostomatida_unclassified	Pleurostomatida_unclassified
OTU_372	0	2	0	0	1	6	0	0	0	0	0	0	1	0	0	0	10	0.00549499	Eukaryota	Alveolata	Ciliophora	Litostomatea	Haptoria_5	Pleurostomatida	Pleurostomatida_unclassified	Pleurostomatida_unclassified
OTU_1322	0	7	0	0	0	1	0	0	0	2	0	0	0	0	0	0	10	0.00549499	Eukaryota	Alveolata	Ciliophora	Litostomatea	Haptoria_5	Pleurostomatida	Pleurostomatida_unclassified	Pleurostomatida_unclassified
OTU_1338	0	3	0	0	1	3	2	0	0	0	0	0	0	0	0	0	9	0.00494549	Eukaryota	Alveolata	Ciliophora	Litostomatea	Haptoria_5	Pleurostomatida	Pleurostomatida_unclassified	Pleurostomatida_unclassified
OTU_3813	0	0	0	8	0	1	0	0	0	0	0	0	0	0	0	0	9	0.00494549	Eukaryota	Alveolata	Ciliophora	Litostomatea	Haptoria_5	Pleurostomatida	Pleurostomatida_unclassified	Pleurostomatida_unclassified
OTU_4154	0	0	0	0	0	6	0	0	0	0	0	0	1	1	0	0	8	0.00439599	Eukaryota	Alveolata	Ciliophora	Litostomatea	Haptoria_5	Pleurostomatida	Pleurostomatida_unclassified	Pleurostomatida_unclassified
OTU_4352	0	2	0	0	2	3	0	0	0	0	0	0	0	1	0	0	8	0.00439599	Eukaryota	Alveolata	Ciliophora	Litostomatea	Haptoria_5	Pleurostomatida	Pleurostomatida_unclassified	Pleurostomatida_unclassified
OTU_2006	3	3	2	0	0	0	0	0	0	0	0	0	0	0	0	0	8	0.00439599	Eukaryota	Alveolata	Ciliophora	Litostomatea	Haptoria_5	Pleurostomatida	Pleurostomatida_unclassified	Pleurostomatida_unclassified
OTU_3853	0	0	0	0	3	0	0	0	0	0	0	0	0	5	0	0	8	0.00439599	Eukaryota	Alveolata	Ciliophora	Litostomatea	Haptoria_5	Pleurostomatida	Pleurostomatida_unclassified	Pleurostomatida_unclassified
OTU_2922	0	0	0	2	4	1	0	0	0	0	0	0	0	0	0	0	7	0.00384649	Eukaryota	Alveolata	Ciliophora	Litostomatea	Haptoria_5	Pleurostomatida	Pleurostomatida_unclassified	Pleurostomatida_unclassified
OTU_4256	0	2	0	0	0	1	2	0	0	0	0	0	0	0	0	1	6	0.00329699	Eukaryota	Alveolata	Ciliophora	Litostomatea	Haptoria_5	Pleurostomatida	Pleurostomatida_unclassified	Pleurostomatida_unclassified
OTU_1989	0	1	0	0	2	1	0	0	0	0	0	0	0	2	0	0	6	0.00329699	Eukaryota	Alveolata	Ciliophora	Litostomatea	Haptoria_5	Pleurostomatida	Pleurostomatida_unclassified	Pleurostomatida_unclassified
OTU_3374	0	3	0	0	0	0	1	0	0	0	0	0	0	0	1	0	5	0.00274749	Eukaryota	Alveolata	Ciliophora	Litostomatea	Haptoria_5	Pleurostomatida	Pleurostomatida_unclassified	Pleurostomatida_unclassified
OTU_1576	0	1	0	0	1	1	0	0	0	0	0	0	0	2	0	0	5	0.00274749	Eukaryota	Alveolata	Ciliophora	Litostomatea	Haptoria_5	Pleurostomatida	Pleurostomatida_unclassified	Pleurostomatida_unclassified
OTU_1893	0	0	2	0	1	0	2	0	0	0	0	0	0	0	0	0	5	0.00274749	Eukaryota	Alveolata	Ciliophora	Litostomatea	Haptoria_5	Pleurostomatida	Pleurostomatida_unclassified	Pleurostomatida_unclassified
OTU_3343	0	1	0	0	1	1	0	0	0	1	0	0	1	0	0	0	5	0.00274749	Eukaryota	Alveolata	Ciliophora	Litostomatea	Haptoria_5	Pleurostomatida	Pleurostomatida_unclassified	Pleurostomatida_unclassified
OTU_1970	0	4	0	0	1	0	0	0	0	0	0	0	0	0	0	0	5	0.00274749	Eukaryota	Alveolata	Ciliophora	Litostomatea	Haptoria_5	Pleurostomatida	Pleurostomatida_unclassified	Pleurostomatida_unclassified
OTU_4136	0	1	0	3	0	1	0	0	0	0	0	0	0	0	0	0	5	0.00274749	Eukaryota	Alveolata	Ciliophora	Litostomatea	Haptoria_5	Pleurostomatida	Pleurostomatida_unclassified	Pleurostomatida_unclassified
OTU_1413	0	1	0	0	2	2	0	0	0	0	0	0	0	0	0	0	5	0.00274749	Eukaryota	Alveolata	Ciliophora	Litostomatea	Haptoria_5	Pleurostomatida	Pleurostomatida_unclassified	Pleurostomatida_unclassified
OTU_4328	0	1	0	0	0	2	0	0	0	0	0	0	1	0	0	0	4	0.002198	Eukaryota	Alveolata	Ciliophora	Litostomatea	Haptoria_5	Pleurostomatida	Pleurostomatida_unclassified	Pleurostomatida_unclassified
OTU_3149	0	2	0	0	2	0	0	0	0	0	0	0	0	0	0	0	4	0.002198	Eukaryota	Alveolata	Ciliophora	Litostomatea	Haptoria_5	Pleurostomatida	Pleurostomatida_unclassified	Pleurostomatida_unclassified
OTU_4183	0	1	0	1	0	0	0	0	0	0	0	0	0	2	0	0	4	0.002198	Eukaryota	Alveolata	Ciliophora	Litostomatea	Haptoria_5	Pleurostomatida	Pleurostomatida_unclassified	Pleurostomatida_unclassified
OTU_3806	0	0	0	0	3	0	0	0	0	0	0	0	0	1	0	0	4	0.002198	Eukaryota	Alveolata	Ciliophora	Litostomatea	Haptoria_5	Pleurostomatida	Pleurostomatida_unclassified	Pleurostomatida_unclassified
OTU_2900	0	0	0	0	2	0	0	1	0	0	0	0	0	0	0	0	3	0.0016485	Eukaryota	Alveolata	Ciliophora	Litostomatea	Haptoria_5	Pleurostomatida	Pleurostomatida_unclassified	Pleurostomatida_unclassified
OTU_1651	0	2	0	0	1	0	0	0	0	0	0	0	0	0	0	0	3	0.0016485	Eukaryota	Alveolata	Ciliophora	Litostomatea	Haptoria_5	Pleurostomatida	Pleurostomatida_unclassified	Pleurostomatida_unclassified
OTU_3883	0	0	3	0	0	0	0	0	0	0	0	0	0	0	0	0	3	0.0016485	Eukaryota	Alveolata	Ciliophora	Litostomatea	Haptoria_5	Pleurostomatida	Pleurostomatida_unclassified	Pleurostomatida_unclassified
OTU_4124	0	0	0	0	0	3	0	0	0	0	0	0	0	0	0	0	3	0.0016485	Eukaryota	Alveolata	Ciliophora	Litostomatea	Haptoria_5	Pleurostomatida	Pleurostomatida_unclassified	Pleurostomatida_unclassified
OTU_3104	0	0	0	0	2	0	0	0	0	0	0	0	1	0	0	0	3	0.0016485	Eukaryota	Alveolata	Ciliophora	Litostomatea	Haptoria_5	Pleurostomatida	Pleurostomatida_unclassified	Pleurostomatida_unclassified
OTU_2212	0	0	0	0	2	0	0	0	0	0	0	0	0	0	0	0	2	0.001099	Eukaryota	Alveolata	Ciliophora	Litostomatea	Haptoria_5	Pleurostomatida	Pleurostomatida_unclassified	Pleurostomatida_unclassified
OTU_3132	0	2	0	0	0	0	0	0	0	0	0	0	0	0	0	0	2	0.001099	Eukaryota	Alveolata	Ciliophora	Litostomatea	Haptoria_5	Pleurostomatida	Pleurostomatida_unclassified	Pleurostomatida_unclassified
OTU_5765	0	0	0	0	2	0	0	0	0	0	0	0	0	0	0	0	2	0.001099	Eukaryota	Alveolata	Ciliophora	Litostomatea	Haptoria_5	Pleurostomatida	Pleurostomatida_unclassified	Pleurostomatida_unclassified
OTU_5538	0	1	0	0	0	0	0	0	0	0	0	0	0	0	0	0	1	0.000549499	Eukaryota	Alveolata	Ciliophora	Litostomatea	Haptoria_5	Pleurostomatida	Pleurostomatida_unclassified	Pleurostomatida_unclassified
OTU_5433	0	0	0	0	0	0	1	0	0	0	0	0	0	0	0	0	1	0.000549499	Eukaryota	Alveolata	Ciliophora	Litostomatea	Haptoria_5	Pleurostomatida	Pleurostomatida_unclassified	Pleurostomatida_unclassified
OTU_3045	0	0	0	0	0	0	1	0	0	0	0	0	0	0	0	0	1	0.000549499	Eukaryota	Alveolata	Ciliophora	Litostomatea	Haptoria_5	Pleurostomatida	Pleurostomatida_unclassified	Pleurostomatida_unclassified
OTU_4214	0	0	1	0	0	0	0	0	0	0	0	0	0	0	0	0	1	0.000549499	Eukaryota	Alveolata	Ciliophora	Litostomatea	Haptoria_5	Pleurostomatida	Pleurostomatida_unclassified	Pleurostomatida_unclassified
OTU_3953	0	0	0	0	1	0	0	0	0	0	0	0	0	0	0	0	1	0.000549499	Eukaryota	Alveolata	Ciliophora	Litostomatea	Haptoria_5	Pleurostomatida	Pleurostomatida_unclassified	Pleurostomatida_unclassified
OTU_3106	0	0	0	0	0	1	0	0	0	0	0	0	0	0	0	0	1	0.000549499	Eukaryota	Alveolata	Ciliophora	Litostomatea	Haptoria_5	Pleurostomatida	Pleurostomatida_unclassified	Pleurostomatida_unclassified
OTU_4574	0	1	0	0	0	0	0	0	0	0	0	0	0	0	0	0	1	0.000549499	Eukaryota	Alveolata	Ciliophora	Litostomatea	Haptoria_5	Pleurostomatida	Pleurostomatida_unclassified	Pleurostomatida_unclassified
OTU_1574	0	1	0	0	0	0	0	0	0	0	0	0	0	0	0	0	1	0.000549499	Eukaryota	Alveolata	Ciliophora	Litostomatea	Haptoria_5	Pleurostomatida	Pleurostomatida_unclassified	Pleurostomatida_unclassified
OTU_4740	0	0	0	0	0	0	0	0	0	0	0	0	1	0	0	0	1	0.000549499	Eukaryota	Alveolata	Ciliophora	Litostomatea	Haptoria_5	Pleurostomatida	Pleurostomatida_unclassified	Pleurostomatida_unclassified
OTU_3360	0	0	0	0	1	0	0	0	0	0	0	0	0	0	0	0	1	0.000549499	Eukaryota	Alveolata	Ciliophora	Litostomatea	Haptoria_5	Pleurostomatida	Pleurostomatida_unclassified	Pleurostomatida_unclassified
OTU_5755	0	0	0	0	0	1	0	0	0	0	0	0	0	0	0	0	1	0.000549499	Eukaryota	Alveolata	Ciliophora	Litostomatea	Haptoria_5	Pleurostomatida	Pleurostomatida_unclassified	Pleurostomatida_unclassified
OTU_2854	0	0	0	0	0	0	0	0	0	0	0	0	0	0	0	0	0	0	Eukaryota	Alveolata	Ciliophora	Litostomatea	Haptoria_5	Pleurostomatida	Pleurostomatida_unclassified	Pleurostomatida_unclassified
OTU_6245	0	0	0	0	0	0	0	0	0	0	0	0	0	0	0	0	0	0	Eukaryota	Alveolata	Ciliophora	Litostomatea	Haptoria_5	Pleurostomatida	Pleurostomatida_unclassified	Pleurostomatida_unclassified
OTU_4120	0	0	0	0	0	0	0	0	0	0	0	0	0	0	0	0	0	0	Eukaryota	Alveolata	Ciliophora	Litostomatea	Haptoria_5	Pleurostomatida	Pleurostomatida_unclassified	Pleurostomatida_unclassified
OTU_5469	0	0	0	0	0	0	0	0	0	0	0	0	0	0	0	0	0	0	Eukaryota	Alveolata	Ciliophora	Litostomatea	Haptoria_5	Pleurostomatida	Pleurostomatida_unclassified	Pleurostomatida_unclassified
OTU_1154	0	0	0	0	0	0	0	0	0	0	0	0	0	0	0	0	0	0	Eukaryota	Alveolata	Ciliophora	Litostomatea	Haptoria_5	Pleurostomatida	Pleurostomatida_unclassified	Pleurostomatida_unclassified
OTU_1399	0	0	0	0	0	0	0	0	0	0	0	0	0	0	0	0	0	0	Eukaryota	Alveolata	Ciliophora	Litostomatea	Haptoria_5	Pleurostomatida	Pleurostomatida_unclassified	Pleurostomatida_unclassified
OTU_949	0	0	0	0	0	0	0	0	0	0	0	0	0	0	0	0	0	0	Eukaryota	Alveolata	Ciliophora	Litostomatea	Haptoria_5	Pleurostomatida	Pleurostomatida_unclassified	Pleurostomatida_unclassified
OTU_1605	0	0	0	0	0	0	0	0	0	0	0	0	0	0	0	0	0	0	Eukaryota	Alveolata	Ciliophora	Litostomatea	Haptoria_5	Pleurostomatida	Pleurostomatida_unclassified	Pleurostomatida_unclassified
OTU_4332	0	0	0	0	0	0	0	0	0	0	0	0	0	0	0	0	0	0	Eukaryota	Alveolata	Ciliophora	Litostomatea	Haptoria_5	Pleurostomatida	Pleurostomatida_unclassified	Pleurostomatida_unclassified
OTU_3835	0	0	0	0	0	0	0	0	0	0	0	0	0	0	0	0	0	0	Eukaryota	Alveolata	Ciliophora	Litostomatea	Haptoria_5	Pleurostomatida	Pleurostomatida_unclassified	Pleurostomatida_unclassified
OTU_4502	0	0	0	0	0	0	0	0	0	0	0	0	0	0	0	0	0	0	Eukaryota	Alveolata	Ciliophora	Litostomatea	Haptoria_5	Pleurostomatida	Pleurostomatida_unclassified	Pleurostomatida_unclassified
OTU_3740	0	0	0	0	0	0	0	0	0	0	0	0	0	0	0	0	0	0	Eukaryota	Alveolata	Ciliophora	Litostomatea	Haptoria_5	Pleurostomatida	Pleurostomatida_unclassified	Pleurostomatida_unclassified
OTU_4331	0	0	0	0	0	0	0	0	0	0	0	0	0	0	0	0	0	0	Eukaryota	Alveolata	Ciliophora	Litostomatea	Haptoria_5	Pleurostomatida	Pleurostomatida_unclassified	Pleurostomatida_unclassified
OTU_3332	0	0	0	0	0	0	0	0	0	0	0	0	0	0	0	0	0	0	Eukaryota	Alveolata	Ciliophora	Litostomatea	Haptoria_5	Pleurostomatida	Pleurostomatida_unclassified	Pleurostomatida_unclassified
OTU_4488	0	0	0	0	0	0	0	0	0	0	0	0	0	0	0	0	0	0	Eukaryota	Alveolata	Ciliophora	Litostomatea	Haptoria_5	Pleurostomatida	Pleurostomatida_unclassified	Pleurostomatida_unclassified
OTU_4380	0	0	0	0	0	0	0	0	0	0	0	0	0	0	0	0	0	0	Eukaryota	Alveolata	Ciliophora	Litostomatea	Haptoria_5	Pleurostomatida	Pleurostomatida_unclassified	Pleurostomatida_unclassified
OTU_3831	0	0	0	0	0	0	0	0	0	0	0	0	0	0	0	0	0	0	Eukaryota	Alveolata	Ciliophora	Litostomatea	Haptoria_5	Pleurostomatida	Pleurostomatida_unclassified	Pleurostomatida_unclassified
OTU_4538	0	0	0	0	0	0	0	0	0	0	0	0	0	0	0	0	0	0	Eukaryota	Alveolata	Ciliophora	Litostomatea	Haptoria_5	Pleurostomatida	Pleurostomatida_unclassified	Pleurostomatida_unclassified
OTU_4592	0	0	0	0	0	0	0	0	0	0	0	0	0	0	0	0	0	0	Eukaryota	Alveolata	Ciliophora	Litostomatea	Haptoria_5	Pleurostomatida	Pleurostomatida_unclassified	Pleurostomatida_unclassified
OTU_3781	0	0	0	0	0	0	0	0	0	0	0	0	0	0	0	0	0	0	Eukaryota	Alveolata	Ciliophora	Litostomatea	Haptoria_5	Pleurostomatida	Pleurostomatida_unclassified	Pleurostomatida_unclassified
OTU_3291	0	0	0	0	0	0	0	0	0	0	0	0	0	0	0	0	0	0	Eukaryota	Alveolata	Ciliophora	Litostomatea	Haptoria_5	Pleurostomatida	Pleurostomatida_unclassified	Pleurostomatida_unclassified
OTU_4261	0	0	0	0	0	0	0	0	0	0	0	0	0	0	0	0	0	0	Eukaryota	Alveolata	Ciliophora	Litostomatea	Haptoria_5	Pleurostomatida	Pleurostomatida_unclassified	Pleurostomatida_unclassified
OTU_4387	0	0	0	0	0	0	0	0	0	0	0	0	0	0	0	0	0	0	Eukaryota	Alveolata	Ciliophora	Litostomatea	Haptoria_5	Pleurostomatida	Pleurostomatida_unclassified	Pleurostomatida_unclassified
OTU_4419	0	0	0	0	0	0	0	0	0	0	0	0	0	0	0	0	0	0	Eukaryota	Alveolata	Ciliophora	Litostomatea	Haptoria_5	Pleurostomatida	Pleurostomatida_unclassified	Pleurostomatida_unclassified
OTU_4388	0	0	0	0	0	0	0	0	0	0	0	0	0	0	0	0	0	0	Eukaryota	Alveolata	Ciliophora	Litostomatea	Haptoria_5	Pleurostomatida	Pleurostomatida_unclassified	Pleurostomatida_unclassified
OTU_4408	0	0	0	0	0	0	0	0	0	0	0	0	0	0	0	0	0	0	Eukaryota	Alveolata	Ciliophora	Litostomatea	Haptoria_5	Pleurostomatida	Pleurostomatida_unclassified	Pleurostomatida_unclassified
OTU_3784	0	0	0	0	0	0	0	0	0	0	0	0	0	0	0	0	0	0	Eukaryota	Alveolata	Ciliophora	Litostomatea	Haptoria_5	Pleurostomatida	Pleurostomatida_unclassified	Pleurostomatida_unclassified
OTU_3839	0	0	0	0	0	0	0	0	0	0	0	0	0	0	0	0	0	0	Eukaryota	Alveolata	Ciliophora	Litostomatea	Haptoria_5	Pleurostomatida	Pleurostomatida_unclassified	Pleurostomatida_unclassified
OTU_5788	0	0	0	0	0	0	0	0	0	0	0	0	0	0	0	0	0	0	Eukaryota	Alveolata	Ciliophora	Litostomatea	Haptoria_5	Pleurostomatida	Pleurostomatida_unclassified	Pleurostomatida_unclassified
OTU_5834	0	0	0	0	0	0	0	0	0	0	0	0	0	0	0	0	0	0	Eukaryota	Alveolata	Ciliophora	Litostomatea	Haptoria_5	Pleurostomatida	Pleurostomatida_unclassified	Pleurostomatida_unclassified
OTU_5500	0	0	0	0	0	0	0	0	0	0	0	0	0	0	0	0	0	0	Eukaryota	Alveolata	Ciliophora	Litostomatea	Haptoria_5	Pleurostomatida	Pleurostomatida_unclassified	Pleurostomatida_unclassified
OTU_6214	0	0	0	0	0	0	0	0	0	0	0	0	0	0	0	0	0	0	Eukaryota	Alveolata	Ciliophora	Litostomatea	Haptoria_5	Pleurostomatida	Pleurostomatida_unclassified	Pleurostomatida_unclassified
OTU_2014	0	0	0	0	0	0	0	0	0	0	0	0	0	0	0	0	0	0	Eukaryota	Alveolata	Ciliophora	Litostomatea	Haptoria_5	Pleurostomatida	Pleurostomatida_unclassified	Pleurostomatida_unclassified
OTU_3306	0	0	0	0	0	0	0	0	0	0	0	0	0	0	0	0	0	0	Eukaryota	Alveolata	Ciliophora	Litostomatea	Haptoria_5	Pleurostomatida	Pleurostomatida_unclassified	Pleurostomatida_unclassified
OTU_17	1451	652	123	5144	2783	1216	86	58	8	88	1	0	126	598	3	12	12349	6.78576	Eukaryota	Alveolata	Ciliophora	Litostomatea	Haptoria_5	Pleurostomatida	Pleurostomatida_X	Pleurostomatida_X_sp.
OTU_4323	1	1	0	2	3	2	0	0	0	0	0	0	1	1	0	0	11	0.00604449	Eukaryota	Alveolata	Ciliophora	Litostomatea	Haptoria_5	Pleurostomatida	Pleurostomatida_X	Pleurostomatida_X_sp.
OTU_1183	0	2	0	0	11	11	0	0	0	0	0	0	3	2	0	0	29	0.0159355	Eukaryota	Alveolata	Ciliophora	Litostomatea	Litostomatea_unclassified	Litostomatea_unclassified	Litostomatea_unclassified	Litostomatea_unclassified
OTU_1181	2	0	1	5	0	3	0	0	0	0	0	0	0	0	0	0	11	0.00604449	Eukaryota	Alveolata	Ciliophora	Litostomatea	Litostomatea_unclassified	Litostomatea_unclassified	Litostomatea_unclassified	Litostomatea_unclassified
OTU_1810	0	2	0	1	3	2	0	0	0	1	0	0	0	0	0	0	9	0.00494549	Eukaryota	Alveolata	Ciliophora	Litostomatea	Litostomatea_unclassified	Litostomatea_unclassified	Litostomatea_unclassified	Litostomatea_unclassified
OTU_1805	1	0	0	1	0	2	0	0	0	0	0	0	0	0	0	0	4	0.002198	Eukaryota	Alveolata	Ciliophora	Litostomatea	Litostomatea_unclassified	Litostomatea_unclassified	Litostomatea_unclassified	Litostomatea_unclassified
OTU_5000	0	0	0	0	2	0	1	0	0	0	0	0	0	0	0	0	3	0.0016485	Eukaryota	Alveolata	Ciliophora	Litostomatea	Litostomatea_unclassified	Litostomatea_unclassified	Litostomatea_unclassified	Litostomatea_unclassified
OTU_5886	0	0	0	0	1	0	0	0	0	0	0	0	0	0	0	0	1	0.000549499	Eukaryota	Alveolata	Ciliophora	Litostomatea	Litostomatea_unclassified	Litostomatea_unclassified	Litostomatea_unclassified	Litostomatea_unclassified
OTU_4370	0	0	0	1	0	0	0	0	0	0	0	0	0	0	0	0	1	0.000549499	Eukaryota	Alveolata	Ciliophora	Litostomatea	Litostomatea_unclassified	Litostomatea_unclassified	Litostomatea_unclassified	Litostomatea_unclassified
OTU_4307	0	0	0	0	0	0	0	0	0	0	0	0	0	0	0	0	0	0	Eukaryota	Alveolata	Ciliophora	Litostomatea	Litostomatea_unclassified	Litostomatea_unclassified	Litostomatea_unclassified	Litostomatea_unclassified
OTU_3432	0	0	0	0	0	0	0	0	0	0	0	0	0	0	0	0	0	0	Eukaryota	Alveolata	Ciliophora	Litostomatea	Litostomatea_unclassified	Litostomatea_unclassified	Litostomatea_unclassified	Litostomatea_unclassified
OTU_4869	0	0	0	0	0	0	0	0	0	0	0	0	0	0	0	0	0	0	Eukaryota	Alveolata	Ciliophora	Litostomatea	Litostomatea_unclassified	Litostomatea_unclassified	Litostomatea_unclassified	Litostomatea_unclassified
OTU_993	0	0	0	0	0	0	0	0	0	0	0	0	0	0	0	0	0	0	Eukaryota	Alveolata	Ciliophora	Litostomatea	Litostomatea_unclassified	Litostomatea_unclassified	Litostomatea_unclassified	Litostomatea_unclassified
OTU_1179	0	0	0	0	0	0	0	0	0	0	0	0	0	0	0	0	0	0	Eukaryota	Alveolata	Ciliophora	Litostomatea	Litostomatea_unclassified	Litostomatea_unclassified	Litostomatea_unclassified	Litostomatea_unclassified
OTU_1095	0	0	0	0	0	0	0	0	0	0	0	0	0	0	0	0	0	0	Eukaryota	Alveolata	Ciliophora	Litostomatea	Litostomatea_unclassified	Litostomatea_unclassified	Litostomatea_unclassified	Litostomatea_unclassified
OTU_3850	0	0	0	0	0	0	0	0	0	0	0	0	0	0	0	0	0	0	Eukaryota	Alveolata	Ciliophora	Litostomatea	Litostomatea_unclassified	Litostomatea_unclassified	Litostomatea_unclassified	Litostomatea_unclassified
OTU_4287	0	0	0	0	0	0	0	0	0	0	0	0	0	0	0	0	0	0	Eukaryota	Alveolata	Ciliophora	Litostomatea	Litostomatea_unclassified	Litostomatea_unclassified	Litostomatea_unclassified	Litostomatea_unclassified
OTU_4242	0	0	0	0	0	0	0	0	0	0	0	0	0	0	0	0	0	0	Eukaryota	Alveolata	Ciliophora	Litostomatea	Litostomatea_unclassified	Litostomatea_unclassified	Litostomatea_unclassified	Litostomatea_unclassified
OTU_3792	0	0	0	0	0	0	0	0	0	0	0	0	0	0	0	0	0	0	Eukaryota	Alveolata	Ciliophora	Litostomatea	Litostomatea_unclassified	Litostomatea_unclassified	Litostomatea_unclassified	Litostomatea_unclassified
OTU_4952	0	0	0	0	0	0	0	0	0	0	0	0	0	0	0	0	0	0	Eukaryota	Alveolata	Ciliophora	Litostomatea	Litostomatea_unclassified	Litostomatea_unclassified	Litostomatea_unclassified	Litostomatea_unclassified
OTU_5372	0	0	0	0	0	0	0	0	0	0	0	0	0	0	0	0	0	0	Eukaryota	Alveolata	Ciliophora	Litostomatea	Litostomatea_unclassified	Litostomatea_unclassified	Litostomatea_unclassified	Litostomatea_unclassified
OTU_3775	0	0	0	0	0	0	0	0	0	0	0	0	0	0	0	0	0	0	Eukaryota	Alveolata	Ciliophora	Litostomatea	Litostomatea_unclassified	Litostomatea_unclassified	Litostomatea_unclassified	Litostomatea_unclassified
OTU_4056	0	0	0	0	0	0	0	0	0	0	0	0	0	0	0	0	0	0	Eukaryota	Alveolata	Ciliophora	Litostomatea	Litostomatea_unclassified	Litostomatea_unclassified	Litostomatea_unclassified	Litostomatea_unclassified
OTU_5358	0	0	0	0	0	0	0	0	0	0	0	0	0	0	0	0	0	0	Eukaryota	Alveolata	Ciliophora	Litostomatea	Litostomatea_unclassified	Litostomatea_unclassified	Litostomatea_unclassified	Litostomatea_unclassified
OTU_2070	0	0	0	0	0	0	0	0	0	0	0	0	0	0	0	0	0	0	Eukaryota	Alveolata	Ciliophora	Litostomatea	Litostomatea_X	Litostomatea_XX	Litostomatea_XX_unclassified	Litostomatea_XX_unclassified
OTU_245	0	0	0	0	0	0	0	0	0	0	0	0	0	0	0	0	0	0	Eukaryota	Alveolata	Ciliophora	Litostomatea	Litostomatea_X	Litostomatea_XX	Litostomatea_XX_unclassified	Litostomatea_XX_unclassified
OTU_996	0	0	0	0	0	0	0	0	0	0	0	0	0	0	0	0	0	0	Eukaryota	Alveolata	Ciliophora	Litostomatea	Litostomatea_X	Litostomatea_XX	Litostomatea_XX_unclassified	Litostomatea_XX_unclassified
OTU_4451	0	0	0	0	0	0	0	0	0	0	0	0	0	0	0	0	0	0	Eukaryota	Alveolata	Ciliophora	Litostomatea	Litostomatea_X	Litostomatea_XX	Spathidium_1	Spathidium_simplinucleatum
OTU_5271	0	0	0	0	1	0	0	0	0	0	0	0	0	3	0	0	4	0.002198	Eukaryota	Alveolata	Ciliophora	Nassophorea	Nassophorea_X	Discotrichidae	Discotrichidae_unclassified	Discotrichidae_unclassified
OTU_1517	0	0	0	0	0	0	0	0	0	0	0	0	0	0	0	0	0	0	Eukaryota	Alveolata	Ciliophora	Nassophorea	Nassophorea_X	Discotrichidae	Discotrichidae_unclassified	Discotrichidae_unclassified
OTU_98	0	4	3	0	2	6	11	0	0	7	41	8	13	6	2	28	131	0.0719844	Eukaryota	Alveolata	Ciliophora	Nassophorea	Nassophorea_X	Discotrichidae	NASSO_1	NASSO_1_sp.
OTU_578	0	4	8	0	13	1	0	0	0	0	9	3	2	18	0	3	61	0.0335194	Eukaryota	Alveolata	Ciliophora	Nassophorea	Nassophorea_X	Discotrichidae	NASSO_1	NASSO_1_sp.
OTU_4794	0	0	4	0	1	0	0	0	0	0	3	0	0	1	0	1	10	0.00549499	Eukaryota	Alveolata	Ciliophora	Nassophorea	Nassophorea_X	Discotrichidae	NASSO_1	NASSO_1_sp.
OTU_3144	0	0	0	0	0	1	2	0	0	0	2	0	0	1	1	0	7	0.00384649	Eukaryota	Alveolata	Ciliophora	Nassophorea	Nassophorea_X	Discotrichidae	NASSO_1	NASSO_1_sp.
OTU_3067	0	0	2	0	0	0	1	0	0	0	0	0	2	0	0	2	7	0.00384649	Eukaryota	Alveolata	Ciliophora	Nassophorea	Nassophorea_X	Discotrichidae	NASSO_1	NASSO_1_sp.
OTU_2628	0	0	0	0	0	0	0	0	0	1	0	0	0	0	0	2	3	0.0016485	Eukaryota	Alveolata	Ciliophora	Nassophorea	Nassophorea_X	Discotrichidae	NASSO_1	NASSO_1_sp.
OTU_734	0	0	0	0	0	0	0	0	0	0	0	1	0	0	0	0	1	0.000549499	Eukaryota	Alveolata	Ciliophora	Nassophorea	Nassophorea_X	Discotrichidae	NASSO_1	NASSO_1_sp.
OTU_1149	0	0	0	0	0	0	0	0	0	0	0	0	0	0	0	0	0	0	Eukaryota	Alveolata	Ciliophora	Nassophorea	Nassophorea_X	Discotrichidae	NASSO_1	NASSO_1_sp.
OTU_1816	0	0	0	0	0	0	0	0	0	0	0	0	0	0	0	0	0	0	Eukaryota	Alveolata	Ciliophora	Oligohymenophorea	Apostomatia	Apostomatia_unclassified	Apostomatia_unclassified	Apostomatia_unclassified
OTU_4753	0	0	0	0	0	0	0	0	0	0	0	0	0	0	0	0	0	0	Eukaryota	Alveolata	Ciliophora	Oligohymenophorea	Apostomatia	Pseudocolliniidae	Fusiforma	Fusiforma_themisticola
OTU_2123	0	0	0	0	0	0	0	0	0	0	0	0	0	0	0	0	0	0	Eukaryota	Alveolata	Ciliophora	Oligohymenophorea	Apostomatia	Pseudocolliniidae	Pseudocolliniidae_unclassified	Pseudocolliniidae_unclassified
OTU_1825	0	2	0	0	5	0	0	0	0	0	0	0	0	4	0	0	11	0.00604449	Eukaryota	Alveolata	Ciliophora	Oligohymenophorea	OLIGO5	OLIGO5_X	OLIGO5_XX	OLIGO5_XX_sp.
OTU_5411	0	1	0	0	0	0	0	0	0	1	0	0	0	0	1	0	3	0.0016485	Eukaryota	Alveolata	Ciliophora	Oligohymenophorea	OLIGO5	OLIGO5_X	OLIGO5_XX	OLIGO5_XX_sp.
OTU_1317	0	0	0	0	0	0	0	0	0	0	0	1	0	0	0	0	1	0.000549499	Eukaryota	Alveolata	Ciliophora	Oligohymenophorea	OLIGO5	OLIGO5_X	OLIGO5_XX	OLIGO5_XX_sp.
OTU_274	0	0	0	0	1	0	0	0	0	0	0	0	0	0	0	0	1	0.000549499	Eukaryota	Alveolata	Ciliophora	Oligohymenophorea	OLIGO5	OLIGO5_X	OLIGO5_XX	OLIGO5_XX_sp.
OTU_5080	0	1	0	0	0	0	0	0	0	0	0	0	0	0	0	0	1	0.000549499	Eukaryota	Alveolata	Ciliophora	Oligohymenophorea	OLIGO5	OLIGO5_X	OLIGO5_XX	OLIGO5_XX_sp.
OTU_75	0	0	0	0	0	0	0	0	0	0	0	0	0	0	0	0	0	0	Eukaryota	Alveolata	Ciliophora	Oligohymenophorea	OLIGO5	OLIGO5_X	OLIGO5_XX	OLIGO5_XX_sp.
OTU_415	0	0	0	0	0	0	0	0	0	0	0	0	0	0	0	0	0	0	Eukaryota	Alveolata	Ciliophora	Oligohymenophorea	OLIGO5	OLIGO5_X	OLIGO5_XX	OLIGO5_XX_sp.
OTU_469	0	0	0	0	0	0	0	0	0	0	0	0	0	0	0	0	0	0	Eukaryota	Alveolata	Ciliophora	Oligohymenophorea	OLIGO5	OLIGO5_X	OLIGO5_XX	OLIGO5_XX_sp.
OTU_368	0	0	0	0	0	0	0	0	0	0	0	0	0	0	0	0	0	0	Eukaryota	Alveolata	Ciliophora	Oligohymenophorea	OLIGO5	OLIGO5_X	OLIGO5_XX	OLIGO5_XX_sp.
OTU_959	0	0	0	0	0	0	0	0	0	0	0	0	0	0	0	0	0	0	Eukaryota	Alveolata	Ciliophora	Oligohymenophorea	OLIGO5	OLIGO5_X	OLIGO5_XX	OLIGO5_XX_sp.
OTU_2280	0	0	0	0	0	0	0	0	0	0	0	0	0	0	0	0	0	0	Eukaryota	Alveolata	Ciliophora	Oligohymenophorea	OLIGO5	OLIGO5_X	OLIGO5_XX	OLIGO5_XX_sp.
OTU_2773	0	0	0	0	0	0	0	0	0	0	0	0	0	0	0	0	0	0	Eukaryota	Alveolata	Ciliophora	Oligohymenophorea	OLIGO5	OLIGO5_X	OLIGO5_XX	OLIGO5_XX_sp.
OTU_2381	0	0	0	0	0	0	0	0	0	0	0	0	0	0	0	0	0	0	Eukaryota	Alveolata	Ciliophora	Oligohymenophorea	OLIGO5	OLIGO5_X	OLIGO5_XX	OLIGO5_XX_sp.
OTU_5359	0	0	0	0	0	0	0	0	0	0	0	0	0	0	0	0	0	0	Eukaryota	Alveolata	Ciliophora	Oligohymenophorea	OLIGO5	OLIGO5_X	OLIGO5_XX	OLIGO5_XX_sp.
OTU_2971	0	0	0	0	0	0	0	0	0	0	0	0	0	0	0	0	0	0	Eukaryota	Alveolata	Ciliophora	Oligohymenophorea	OLIGO5	OLIGO5_X	OLIGO5_XX	OLIGO5_XX_sp.
OTU_5355	0	0	0	0	0	0	0	0	0	0	0	0	0	0	0	0	0	0	Eukaryota	Alveolata	Ciliophora	Oligohymenophorea	OLIGO5	OLIGO5_X	OLIGO5_XX	OLIGO5_XX_sp.
OTU_3423	0	0	0	0	0	0	0	0	0	0	0	0	0	0	0	0	0	0	Eukaryota	Alveolata	Ciliophora	Oligohymenophorea	OLIGO5	OLIGO5_X	OLIGO5_XX	OLIGO5_XX_sp.
OTU_2694	0	0	0	0	0	0	0	0	0	0	0	0	0	0	0	0	0	0	Eukaryota	Alveolata	Ciliophora	Oligohymenophorea	OLIGO5	OLIGO5_X	OLIGO5_XX	OLIGO5_XX_sp.
OTU_5431	0	0	0	0	0	0	0	0	0	0	0	0	0	0	0	0	0	0	Eukaryota	Alveolata	Ciliophora	Oligohymenophorea	OLIGO5	OLIGO5_X	OLIGO5_XX	OLIGO5_XX_sp.
OTU_3571	0	0	0	0	0	0	0	0	0	0	0	0	0	0	0	0	0	0	Eukaryota	Alveolata	Ciliophora	Oligohymenophorea	OLIGO5	OLIGO5_X	OLIGO5_XX	OLIGO5_XX_sp.
OTU_5429	0	0	0	0	0	0	0	0	0	0	0	0	0	0	0	0	0	0	Eukaryota	Alveolata	Ciliophora	Oligohymenophorea	OLIGO5	OLIGO5_X	OLIGO5_XX	OLIGO5_XX_sp.
OTU_5430	0	0	0	0	0	0	0	0	0	0	0	0	0	0	0	0	0	0	Eukaryota	Alveolata	Ciliophora	Oligohymenophorea	OLIGO5	OLIGO5_X	OLIGO5_XX	OLIGO5_XX_sp.
OTU_5440	0	0	0	0	0	0	0	0	0	0	0	0	0	0	0	0	0	0	Eukaryota	Alveolata	Ciliophora	Oligohymenophorea	OLIGO5	OLIGO5_X	OLIGO5_XX	OLIGO5_XX_sp.
OTU_5373	0	0	0	0	0	0	0	0	0	0	0	0	0	0	0	0	0	0	Eukaryota	Alveolata	Ciliophora	Oligohymenophorea	OLIGO5	OLIGO5_X	OLIGO5_XX	OLIGO5_XX_sp.
OTU_1795	0	0	0	0	0	0	0	0	0	0	0	0	0	0	0	0	0	0	Eukaryota	Alveolata	Ciliophora	Oligohymenophorea	OLIGO5	OLIGO5_X	OLIGO5_XX	OLIGO5_XX_sp.
OTU_1787	0	0	0	0	0	0	0	0	0	0	0	0	0	0	0	0	0	0	Eukaryota	Alveolata	Ciliophora	Oligohymenophorea	OLIGO5	OLIGO5_X	OLIGO5_XX	OLIGO5_XX_sp.
OTU_2358	0	0	0	0	0	0	0	0	0	0	0	0	0	0	0	0	0	0	Eukaryota	Alveolata	Ciliophora	Oligohymenophorea	OLIGO5	OLIGO5_X	OLIGO5_XX	OLIGO5_XX_sp.
OTU_1288	0	0	0	0	0	0	0	0	0	0	0	0	0	0	0	0	0	0	Eukaryota	Alveolata	Ciliophora	Oligohymenophorea	OLIGO5	OLIGO5_X	OLIGO5_XX	OLIGO5_XX_sp.
OTU_3645	0	0	0	0	0	0	0	0	0	0	0	0	0	0	0	0	0	0	Eukaryota	Alveolata	Ciliophora	Oligohymenophorea	OLIGO5	OLIGO5_X	OLIGO5_XX	OLIGO5_XX_sp.
OTU_1915	0	0	0	0	0	0	0	0	0	0	0	0	0	0	0	0	0	0	Eukaryota	Alveolata	Ciliophora	Oligohymenophorea	Oligohymenophorea_X	Oligohymenophorea_XX	Oligohymenophorea_XX_unclassified	Oligohymenophorea_XX_unclassified
OTU_3201	0	0	0	0	0	0	0	0	0	0	0	0	0	0	0	0	0	0	Eukaryota	Alveolata	Ciliophora	Oligohymenophorea	Peritrichia_2	Sessilida	Epistylis	Epistylis_galea
OTU_402	0	30	0	0	13	2	0	0	0	6	0	0	1	9	0	0	61	0.0335194	Eukaryota	Alveolata	Ciliophora	Oligohymenophorea	Scuticociliatia_1	Philasterida	Philasterida_unclassified	Philasterida_unclassified
OTU_5414	0	9	0	0	1	1	0	0	0	0	0	0	0	1	0	0	12	0.00659399	Eukaryota	Alveolata	Ciliophora	Oligohymenophorea	Scuticociliatia_1	Philasterida	Philasterida_unclassified	Philasterida_unclassified
OTU_965	0	2	0	0	4	1	0	0	0	0	0	0	0	1	0	0	8	0.00439599	Eukaryota	Alveolata	Ciliophora	Oligohymenophorea	Scuticociliatia_1	Philasterida	Philasterida_unclassified	Philasterida_unclassified
OTU_1129	0	5	0	0	1	0	0	0	0	0	0	0	0	1	0	0	7	0.00384649	Eukaryota	Alveolata	Ciliophora	Oligohymenophorea	Scuticociliatia_1	Philasterida	Philasterida_unclassified	Philasterida_unclassified
OTU_2715	0	5	0	0	0	0	0	0	0	0	0	0	0	0	0	0	5	0.00274749	Eukaryota	Alveolata	Ciliophora	Oligohymenophorea	Scuticociliatia_1	Philasterida	Philasterida_unclassified	Philasterida_unclassified
OTU_1068	0	0	0	0	0	1	0	0	0	0	0	0	0	0	0	0	1	0.000549499	Eukaryota	Alveolata	Ciliophora	Oligohymenophorea	Scuticociliatia_1	Philasterida	Philasterida_unclassified	Philasterida_unclassified
OTU_5086	0	1	0	0	0	0	0	0	0	0	0	0	0	0	0	0	1	0.000549499	Eukaryota	Alveolata	Ciliophora	Oligohymenophorea	Scuticociliatia_1	Philasterida	Philasterida_unclassified	Philasterida_unclassified
OTU_5370	0	0	0	0	0	0	0	0	0	0	0	0	0	0	0	0	0	0	Eukaryota	Alveolata	Ciliophora	Oligohymenophorea	Scuticociliatia_1	Philasterida	Philasterida_unclassified	Philasterida_unclassified
OTU_1646	0	0	0	0	0	0	0	0	0	0	0	0	0	0	0	0	0	0	Eukaryota	Alveolata	Ciliophora	Oligohymenophorea	Scuticociliatia_1	Philasterida	Philasterida_X	Philasterida_X_sp.
OTU_5277	0	7	0	0	0	0	0	0	0	0	0	0	0	0	0	0	7	0.00384649	Eukaryota	Alveolata	Ciliophora	Oligohymenophorea	Scuticociliatia_1	Scuticociliatia_1_unclassified	Scuticociliatia_1_unclassified	Scuticociliatia_1_unclassified
OTU_1656	0	0	0	0	0	0	0	0	0	0	0	0	0	0	0	0	0	0	Eukaryota	Alveolata	Ciliophora	Oligohymenophorea	Scuticociliatia_1	Thigmophryidae	Myxophyllum	Myxophyllum_sp.
OTU_5054	0	0	0	0	0	0	0	0	0	0	0	0	0	0	0	0	0	0	Eukaryota	Alveolata	Ciliophora	Oligohymenophorea	Scuticociliatia_1	Thigmophryidae	Myxophyllum	Myxophyllum_sp.
OTU_5297	0	0	0	0	0	0	0	0	0	0	0	0	0	0	0	0	0	0	Eukaryota	Alveolata	Ciliophora	Oligohymenophorea	Scuticociliatia_2	Pleuronematida	Pleuronematida_unclassified	Pleuronematida_unclassified
OTU_230	0	6	11	0	15	15	1	0	0	0	0	0	2	2	0	0	52	0.0285739	Eukaryota	Alveolata	Ciliophora	Phyllopharyngea	Cyrtophoria_1	Cyrtophoria_1_unclassified	Cyrtophoria_1_unclassified	Cyrtophoria_1_unclassified
OTU_34	0	1	3	0	0	16	0	0	0	1	1	0	4	0	0	0	26	0.014287	Eukaryota	Alveolata	Ciliophora	Phyllopharyngea	Cyrtophoria_1	Cyrtophoria_1_unclassified	Cyrtophoria_1_unclassified	Cyrtophoria_1_unclassified
OTU_346	0	0	0	0	3	1	0	0	0	0	1	0	0	1	0	0	6	0.00329699	Eukaryota	Alveolata	Ciliophora	Phyllopharyngea	Cyrtophoria_1	Cyrtophoria_1_unclassified	Cyrtophoria_1_unclassified	Cyrtophoria_1_unclassified
OTU_802	0	0	0	0	0	0	2	0	0	0	0	0	0	0	0	1	3	0.0016485	Eukaryota	Alveolata	Ciliophora	Phyllopharyngea	Cyrtophoria_1	Cyrtophoria_1_unclassified	Cyrtophoria_1_unclassified	Cyrtophoria_1_unclassified
OTU_4984	0	0	1	0	0	0	0	0	0	0	0	0	0	0	0	0	1	0.000549499	Eukaryota	Alveolata	Ciliophora	Phyllopharyngea	Cyrtophoria_1	Cyrtophoria_1_unclassified	Cyrtophoria_1_unclassified	Cyrtophoria_1_unclassified
OTU_1122	0	0	0	0	0	0	0	0	0	0	0	0	0	0	0	0	0	0	Eukaryota	Alveolata	Ciliophora	Phyllopharyngea	Cyrtophoria_1	Cyrtophoria_1_unclassified	Cyrtophoria_1_unclassified	Cyrtophoria_1_unclassified
OTU_1614	0	0	0	0	0	0	0	0	0	0	0	0	0	0	0	0	0	0	Eukaryota	Alveolata	Ciliophora	Phyllopharyngea	Cyrtophoria_1	Cyrtophoria_1_unclassified	Cyrtophoria_1_unclassified	Cyrtophoria_1_unclassified
OTU_2467	0	0	0	0	0	0	0	0	0	0	0	0	0	0	0	0	0	0	Eukaryota	Alveolata	Ciliophora	Phyllopharyngea	Cyrtophoria_1	Cyrtophoria_1_unclassified	Cyrtophoria_1_unclassified	Cyrtophoria_1_unclassified
OTU_4707	0	0	0	0	0	0	0	0	0	0	0	0	0	0	0	0	0	0	Eukaryota	Alveolata	Ciliophora	Phyllopharyngea	Cyrtophoria_1	Cyrtophoria_1_unclassified	Cyrtophoria_1_unclassified	Cyrtophoria_1_unclassified
OTU_351	71	1	154	0	0	21	3	0	0	0	3	0	3	0	0	0	256	0.140672	Eukaryota	Alveolata	Ciliophora	Phyllopharyngea	Cyrtophoria_1	PHYLL_4	PHYLL_4_X	PHYLL_4_X_sp.
OTU_4886	0	5	5	71	2	0	0	0	0	0	0	2	0	0	0	0	85	0.0467074	Eukaryota	Alveolata	Ciliophora	Phyllopharyngea	Cyrtophoria_1	PHYLL_4	PHYLL_4_X	PHYLL_4_X_sp.
OTU_1926	1	0	27	0	0	1	4	0	0	0	0	0	0	0	0	1	34	0.018683	Eukaryota	Alveolata	Ciliophora	Phyllopharyngea	Cyrtophoria_1	PHYLL_4	PHYLL_4_X	PHYLL_4_X_sp.
OTU_378	0	0	13	0	0	0	0	0	3	0	0	0	0	0	0	0	16	0.00879198	Eukaryota	Alveolata	Ciliophora	Phyllopharyngea	Cyrtophoria_1	PHYLL_4	PHYLL_4_X	PHYLL_4_X_sp.
OTU_221	0	0	1	9	0	0	0	0	0	0	0	0	0	0	1	0	11	0.00604449	Eukaryota	Alveolata	Ciliophora	Phyllopharyngea	Cyrtophoria_1	PHYLL_4	PHYLL_4_X	PHYLL_4_X_sp.
OTU_120	0	0	0	0	8	0	0	0	0	0	0	0	0	2	0	0	10	0.00549499	Eukaryota	Alveolata	Ciliophora	Phyllopharyngea	Cyrtophoria_1	PHYLL_4	PHYLL_4_X	PHYLL_4_X_sp.
OTU_3518	1	0	5	0	0	0	0	0	1	0	0	0	0	0	0	0	7	0.00384649	Eukaryota	Alveolata	Ciliophora	Phyllopharyngea	Cyrtophoria_1	PHYLL_4	PHYLL_4_X	PHYLL_4_X_sp.
OTU_3551	0	0	7	0	0	0	0	0	0	0	0	0	0	0	0	0	7	0.00384649	Eukaryota	Alveolata	Ciliophora	Phyllopharyngea	Cyrtophoria_1	PHYLL_4	PHYLL_4_X	PHYLL_4_X_sp.
OTU_3511	1	0	0	0	0	1	0	0	0	0	0	0	1	0	0	0	3	0.0016485	Eukaryota	Alveolata	Ciliophora	Phyllopharyngea	Cyrtophoria_1	PHYLL_4	PHYLL_4_X	PHYLL_4_X_sp.
OTU_741	0	1	0	0	1	0	0	0	0	0	0	0	0	0	0	0	2	0.001099	Eukaryota	Alveolata	Ciliophora	Phyllopharyngea	Cyrtophoria_1	PHYLL_4	PHYLL_4_X	PHYLL_4_X_sp.
OTU_494	0	0	0	0	0	0	0	0	0	0	0	0	0	2	0	0	2	0.001099	Eukaryota	Alveolata	Ciliophora	Phyllopharyngea	Cyrtophoria_1	PHYLL_4	PHYLL_4_X	PHYLL_4_X_sp.
OTU_2251	0	0	0	1	0	0	0	0	0	0	0	0	0	0	0	0	1	0.000549499	Eukaryota	Alveolata	Ciliophora	Phyllopharyngea	Cyrtophoria_1	PHYLL_4	PHYLL_4_X	PHYLL_4_X_sp.
OTU_2209	0	0	0	0	0	0	0	0	0	1	0	0	0	0	0	0	1	0.000549499	Eukaryota	Alveolata	Ciliophora	Phyllopharyngea	Cyrtophoria_1	PHYLL_4	PHYLL_4_X	PHYLL_4_X_sp.
OTU_5036	0	0	1	0	0	0	0	0	0	0	0	0	0	0	0	0	1	0.000549499	Eukaryota	Alveolata	Ciliophora	Phyllopharyngea	Cyrtophoria_1	PHYLL_4	PHYLL_4_X	PHYLL_4_X_sp.
OTU_1792	0	0	0	0	1	0	0	0	0	0	0	0	0	0	0	0	1	0.000549499	Eukaryota	Alveolata	Ciliophora	Phyllopharyngea	Cyrtophoria_1	PHYLL_4	PHYLL_4_X	PHYLL_4_X_sp.
OTU_4714	0	0	0	0	1	0	0	0	0	0	0	0	0	0	0	0	1	0.000549499	Eukaryota	Alveolata	Ciliophora	Phyllopharyngea	Cyrtophoria_1	PHYLL_4	PHYLL_4_X	PHYLL_4_X_sp.
OTU_687	0	0	0	0	0	0	0	0	0	0	0	0	0	0	0	0	0	0	Eukaryota	Alveolata	Ciliophora	Phyllopharyngea	Cyrtophoria_1	PHYLL_4	PHYLL_4_X	PHYLL_4_X_sp.
OTU_861	0	0	0	0	0	0	0	0	0	0	0	0	0	0	0	0	0	0	Eukaryota	Alveolata	Ciliophora	Phyllopharyngea	Cyrtophoria_1	PHYLL_4	PHYLL_4_X	PHYLL_4_X_sp.
OTU_751	0	0	0	0	0	0	0	0	0	0	0	0	0	0	0	0	0	0	Eukaryota	Alveolata	Ciliophora	Phyllopharyngea	Cyrtophoria_1	PHYLL_4	PHYLL_4_X	PHYLL_4_X_sp.
OTU_5010	0	0	0	0	0	0	0	0	0	0	0	0	0	0	0	0	0	0	Eukaryota	Alveolata	Ciliophora	Phyllopharyngea	Cyrtophoria_1	PHYLL_4	PHYLL_4_X	PHYLL_4_X_sp.
OTU_1104	0	0	0	0	0	0	0	0	0	0	0	0	0	0	0	0	0	0	Eukaryota	Alveolata	Ciliophora	Phyllopharyngea	Cyrtophoria_1	PHYLL_4	PHYLL_4_X	PHYLL_4_X_sp.
OTU_1653	0	0	0	0	0	0	0	0	0	0	0	0	0	0	0	0	0	0	Eukaryota	Alveolata	Ciliophora	Phyllopharyngea	Cyrtophoria_1	PHYLL_4	PHYLL_4_X	PHYLL_4_X_sp.
OTU_4999	0	0	0	0	0	0	0	0	0	0	0	0	0	0	0	0	0	0	Eukaryota	Alveolata	Ciliophora	Phyllopharyngea	Cyrtophoria_1	PHYLL_4	PHYLL_4_X	PHYLL_4_X_sp.
OTU_5027	0	0	0	0	0	0	0	0	0	0	0	0	0	0	0	0	0	0	Eukaryota	Alveolata	Ciliophora	Phyllopharyngea	Cyrtophoria_1	PHYLL_4	PHYLL_4_X	PHYLL_4_X_sp.
OTU_4715	0	0	0	0	0	0	0	0	0	0	0	0	0	0	0	0	0	0	Eukaryota	Alveolata	Ciliophora	Phyllopharyngea	Cyrtophoria_1	PHYLL_4	PHYLL_4_X	PHYLL_4_X_sp.
OTU_2427	0	0	0	0	0	0	0	0	0	0	0	0	0	0	0	0	0	0	Eukaryota	Alveolata	Ciliophora	Phyllopharyngea	Cyrtophoria_1	PHYLL_4	PHYLL_4_X	PHYLL_4_X_sp.
OTU_4721	0	0	0	0	0	0	0	0	0	0	0	0	0	0	0	0	0	0	Eukaryota	Alveolata	Ciliophora	Phyllopharyngea	Cyrtophoria_1	PHYLL_4	PHYLL_4_X	PHYLL_4_X_sp.
OTU_4720	0	0	0	0	0	0	0	0	0	0	0	0	0	0	0	0	0	0	Eukaryota	Alveolata	Ciliophora	Phyllopharyngea	Cyrtophoria_1	PHYLL_4	PHYLL_4_X	PHYLL_4_X_sp.
OTU_4988	0	0	0	0	0	0	0	0	0	0	0	0	0	0	0	0	0	0	Eukaryota	Alveolata	Ciliophora	Phyllopharyngea	Cyrtophoria_1	PHYLL_4	PHYLL_4_X	PHYLL_4_X_sp.
OTU_5049	0	0	0	0	0	0	0	0	0	0	0	0	0	0	0	0	0	0	Eukaryota	Alveolata	Ciliophora	Phyllopharyngea	Cyrtophoria_1	PHYLL_4	PHYLL_4_X	PHYLL_4_X_sp.
OTU_3539	0	0	9	0	0	0	0	0	0	0	0	0	0	0	0	0	9	0.00494549	Eukaryota	Alveolata	Ciliophora	Phyllopharyngea	Phyllopharyngea_unclassified	Phyllopharyngea_unclassified	Phyllopharyngea_unclassified	Phyllopharyngea_unclassified
OTU_4669	0	0	0	0	2	0	0	0	0	0	0	0	1	0	0	0	3	0.0016485	Eukaryota	Alveolata	Ciliophora	Phyllopharyngea	Phyllopharyngea_unclassified	Phyllopharyngea_unclassified	Phyllopharyngea_unclassified	Phyllopharyngea_unclassified
OTU_2072	0	0	1	0	0	1	0	0	0	0	0	0	0	0	0	0	2	0.001099	Eukaryota	Alveolata	Ciliophora	Phyllopharyngea	Phyllopharyngea_unclassified	Phyllopharyngea_unclassified	Phyllopharyngea_unclassified	Phyllopharyngea_unclassified
OTU_4667	0	0	1	0	0	0	0	0	0	0	0	0	0	0	0	0	1	0.000549499	Eukaryota	Alveolata	Ciliophora	Phyllopharyngea	Phyllopharyngea_unclassified	Phyllopharyngea_unclassified	Phyllopharyngea_unclassified	Phyllopharyngea_unclassified
OTU_3472	0	0	0	0	0	0	0	0	0	0	0	0	0	0	0	0	0	0	Eukaryota	Alveolata	Ciliophora	Phyllopharyngea	Phyllopharyngea_unclassified	Phyllopharyngea_unclassified	Phyllopharyngea_unclassified	Phyllopharyngea_unclassified
OTU_4806	0	0	0	0	0	0	0	0	0	0	0	0	0	0	0	0	0	0	Eukaryota	Alveolata	Ciliophora	Phyllopharyngea	Phyllopharyngea_unclassified	Phyllopharyngea_unclassified	Phyllopharyngea_unclassified	Phyllopharyngea_unclassified
OTU_5976	0	0	3	0	0	0	0	0	0	0	0	0	0	0	0	0	3	0.0016485	Eukaryota	Alveolata	Ciliophora	Phyllopharyngea	Suctoria	Ephelotidae	Ephelota	Ephelota_unclassified
OTU_1146	0	0	0	0	0	0	0	0	0	0	0	0	0	0	0	0	0	0	Eukaryota	Alveolata	Ciliophora	Phyllopharyngea	Suctoria	Suctoria_X	Suctoria_XX	Suctoria_XX_sp.
OTU_2804	0	0	0	0	5	3	0	0	0	0	0	0	2	4	1	0	15	0.00824248	Eukaryota	Alveolata	Ciliophora	Spirotrichea	Choreotrichida	Choreotrichida_unclassified	Choreotrichida_unclassified	Choreotrichida_unclassified
OTU_5806	0	0	1	0	0	0	0	0	0	0	0	0	0	0	0	0	1	0.000549499	Eukaryota	Alveolata	Ciliophora	Spirotrichea	Choreotrichida	Choreotrichida_unclassified	Choreotrichida_unclassified	Choreotrichida_unclassified
OTU_784	0	0	0	0	1	0	0	0	0	0	0	0	0	0	0	0	1	0.000549499	Eukaryota	Alveolata	Ciliophora	Spirotrichea	Choreotrichida	Choreotrichida_unclassified	Choreotrichida_unclassified	Choreotrichida_unclassified
OTU_5812	0	0	0	0	0	0	0	0	0	0	0	0	0	1	0	0	1	0.000549499	Eukaryota	Alveolata	Ciliophora	Spirotrichea	Choreotrichida	Choreotrichida_unclassified	Choreotrichida_unclassified	Choreotrichida_unclassified
OTU_5278	0	0	0	0	0	0	0	0	0	0	0	0	0	0	0	0	0	0	Eukaryota	Alveolata	Ciliophora	Spirotrichea	Choreotrichida	Choreotrichida_unclassified	Choreotrichida_unclassified	Choreotrichida_unclassified
OTU_6097	0	0	0	0	0	0	0	0	0	0	0	0	0	0	0	0	0	0	Eukaryota	Alveolata	Ciliophora	Spirotrichea	Choreotrichida	Choreotrichida_unclassified	Choreotrichida_unclassified	Choreotrichida_unclassified
OTU_6162	0	0	0	0	0	0	0	0	0	0	0	0	0	0	0	0	0	0	Eukaryota	Alveolata	Ciliophora	Spirotrichea	Choreotrichida	Choreotrichida_unclassified	Choreotrichida_unclassified	Choreotrichida_unclassified
OTU_807	0	2	2	3	61	0	0	0	0	1	0	1	0	38	0	0	108	0.0593459	Eukaryota	Alveolata	Ciliophora	Spirotrichea	Choreotrichida	Leegaardiellidae_A	Leegaardiellidae_A_X	Leegaardiellidae_A_X_sp.
OTU_3000	0	0	0	0	3	0	0	0	0	0	0	0	0	3	0	0	6	0.00329699	Eukaryota	Alveolata	Ciliophora	Spirotrichea	Choreotrichida	Leegaardiellidae_A	Leegaardiellidae_A_X	Leegaardiellidae_A_X_sp.
OTU_736	0	0	0	0	0	0	0	0	0	0	0	1	2	2	0	0	5	0.00274749	Eukaryota	Alveolata	Ciliophora	Spirotrichea	Choreotrichida	Leegaardiellidae_A	Leegaardiellidae_A_X	Leegaardiellidae_A_X_sp.
OTU_1283	0	0	1	0	0	0	0	0	1	0	0	0	0	0	0	0	2	0.001099	Eukaryota	Alveolata	Ciliophora	Spirotrichea	Choreotrichida	Leegaardiellidae_A	Leegaardiellidae_A_X	Leegaardiellidae_A_X_sp.
OTU_691	0	0	0	0	0	0	0	0	0	0	0	0	0	0	0	0	0	0	Eukaryota	Alveolata	Ciliophora	Spirotrichea	Choreotrichida	Leegaardiellidae_A	Leegaardiellidae_A_X	Leegaardiellidae_A_X_sp.
OTU_2140	0	0	0	0	0	0	0	0	0	0	0	0	0	0	0	0	0	0	Eukaryota	Alveolata	Ciliophora	Spirotrichea	Choreotrichida	Leegaardiellidae_A	Leegaardiellidae_A_X	Leegaardiellidae_A_X_sp.
OTU_6030	0	0	0	0	0	0	0	0	0	0	0	0	0	0	0	0	0	0	Eukaryota	Alveolata	Ciliophora	Spirotrichea	Choreotrichida	Leegaardiellidae_A	Leegaardiellidae_A_X	Leegaardiellidae_A_X_sp.
OTU_127	77	24	9	0	382	701	11	65	37	50	6	1	555	296	5	8	2227	1.22373	Eukaryota	Alveolata	Ciliophora	Spirotrichea	Choreotrichida	Leegaardiellidae_B	Leegaardiella	Leegaardiella_sp.
OTU_57	0	6	6	0	62	109	6	541	4	12	3	0	63	99	158	8	1077	0.59181	Eukaryota	Alveolata	Ciliophora	Spirotrichea	Choreotrichida	Leegaardiellidae_B	Leegaardiella	Leegaardiella_sp.
OTU_425	0	4	0	0	15	45	4	131	1	7	8	1	35	34	46	1	332	0.182434	Eukaryota	Alveolata	Ciliophora	Spirotrichea	Choreotrichida	Leegaardiellidae_B	Leegaardiella	Leegaardiella_sp.
OTU_901	10	0	1	0	71	107	4	9	6	2	0	0	61	39	0	3	313	0.171993	Eukaryota	Alveolata	Ciliophora	Spirotrichea	Choreotrichida	Leegaardiellidae_B	Leegaardiella	Leegaardiella_sp.
OTU_595	10	0	0	0	55	71	6	8	7	3	2	0	49	67	0	2	280	0.15386	Eukaryota	Alveolata	Ciliophora	Spirotrichea	Choreotrichida	Leegaardiellidae_B	Leegaardiella	Leegaardiella_sp.
OTU_244	0	3	0	2	99	2	0	10	2	1	2	5	0	94	1	0	221	0.121439	Eukaryota	Alveolata	Ciliophora	Spirotrichea	Choreotrichida	Leegaardiellidae_B	Leegaardiella	Leegaardiella_sp.
OTU_660	0	4	0	0	95	5	1	0	0	0	0	0	0	110	0	1	216	0.118692	Eukaryota	Alveolata	Ciliophora	Spirotrichea	Choreotrichida	Leegaardiellidae_B	Leegaardiella	Leegaardiella_sp.
OTU_982	4	6	4	0	27	61	8	16	9	4	1	1	32	23	0	5	201	0.110449	Eukaryota	Alveolata	Ciliophora	Spirotrichea	Choreotrichida	Leegaardiellidae_B	Leegaardiella	Leegaardiella_sp.
OTU_976	0	2	0	0	9	53	5	4	7	6	0	0	76	19	0	2	183	0.100558	Eukaryota	Alveolata	Ciliophora	Spirotrichea	Choreotrichida	Leegaardiellidae_B	Leegaardiella	Leegaardiella_sp.
OTU_186	0	1	2	0	5	6	1	47	0	4	1	0	8	8	3	1	87	0.0478064	Eukaryota	Alveolata	Ciliophora	Spirotrichea	Choreotrichida	Leegaardiellidae_B	Leegaardiella	Leegaardiella_sp.
OTU_501	0	2	5	7	5	10	2	1	3	6	5	11	15	1	0	1	74	0.0406629	Eukaryota	Alveolata	Ciliophora	Spirotrichea	Choreotrichida	Leegaardiellidae_B	Leegaardiella	Leegaardiella_sp.
OTU_420	0	1	0	0	1	3	4	25	1	1	0	0	1	4	10	0	51	0.0280244	Eukaryota	Alveolata	Ciliophora	Spirotrichea	Choreotrichida	Leegaardiellidae_B	Leegaardiella	Leegaardiella_sp.
OTU_1368	0	1	0	0	17	23	0	0	0	0	0	0	2	4	0	0	47	0.0258264	Eukaryota	Alveolata	Ciliophora	Spirotrichea	Choreotrichida	Leegaardiellidae_B	Leegaardiella	Leegaardiella_sp.
OTU_1157	0	1	0	0	3	8	0	9	0	0	1	0	5	3	4	0	34	0.018683	Eukaryota	Alveolata	Ciliophora	Spirotrichea	Choreotrichida	Leegaardiellidae_B	Leegaardiella	Leegaardiella_sp.
OTU_2576	0	2	0	0	5	14	1	0	0	0	0	0	3	1	0	0	26	0.014287	Eukaryota	Alveolata	Ciliophora	Spirotrichea	Choreotrichida	Leegaardiellidae_B	Leegaardiella	Leegaardiella_sp.
OTU_3975	0	0	0	0	7	13	0	2	0	0	0	0	0	2	0	0	24	0.013188	Eukaryota	Alveolata	Ciliophora	Spirotrichea	Choreotrichida	Leegaardiellidae_B	Leegaardiella	Leegaardiella_sp.
OTU_3159	0	2	0	0	4	7	1	1	0	1	0	0	3	3	1	1	24	0.013188	Eukaryota	Alveolata	Ciliophora	Spirotrichea	Choreotrichida	Leegaardiellidae_B	Leegaardiella	Leegaardiella_sp.
OTU_2545	0	0	0	0	1	1	3	12	0	1	0	0	0	0	5	0	23	0.0126385	Eukaryota	Alveolata	Ciliophora	Spirotrichea	Choreotrichida	Leegaardiellidae_B	Leegaardiella	Leegaardiella_sp.
OTU_933	0	2	0	0	5	5	1	1	1	0	0	0	3	0	0	0	18	0.00989098	Eukaryota	Alveolata	Ciliophora	Spirotrichea	Choreotrichida	Leegaardiellidae_B	Leegaardiella	Leegaardiella_sp.
OTU_108	0	1	0	3	4	0	0	2	0	1	0	6	0	1	0	0	18	0.00989098	Eukaryota	Alveolata	Ciliophora	Spirotrichea	Choreotrichida	Leegaardiellidae_B	Leegaardiella	Leegaardiella_sp.
OTU_518	0	0	1	0	0	5	0	0	0	2	1	1	6	2	0	0	18	0.00989098	Eukaryota	Alveolata	Ciliophora	Spirotrichea	Choreotrichida	Leegaardiellidae_B	Leegaardiella	Leegaardiella_sp.
OTU_5657	0	0	0	0	1	4	0	0	1	0	0	0	10	0	1	1	18	0.00989098	Eukaryota	Alveolata	Ciliophora	Spirotrichea	Choreotrichida	Leegaardiellidae_B	Leegaardiella	Leegaardiella_sp.
OTU_5750	0	0	0	0	0	0	0	11	0	0	0	0	1	0	3	0	15	0.00824248	Eukaryota	Alveolata	Ciliophora	Spirotrichea	Choreotrichida	Leegaardiellidae_B	Leegaardiella	Leegaardiella_sp.
OTU_5669	0	0	0	0	2	3	0	1	0	0	0	0	5	3	0	1	15	0.00824248	Eukaryota	Alveolata	Ciliophora	Spirotrichea	Choreotrichida	Leegaardiellidae_B	Leegaardiella	Leegaardiella_sp.
OTU_3989	0	0	0	0	4	2	0	0	0	0	0	0	4	3	0	0	13	0.00714349	Eukaryota	Alveolata	Ciliophora	Spirotrichea	Choreotrichida	Leegaardiellidae_B	Leegaardiella	Leegaardiella_sp.
OTU_5652	0	0	0	0	5	5	0	0	0	0	0	0	2	1	0	0	13	0.00714349	Eukaryota	Alveolata	Ciliophora	Spirotrichea	Choreotrichida	Leegaardiellidae_B	Leegaardiella	Leegaardiella_sp.
OTU_5821	0	0	0	0	3	2	0	0	2	0	0	0	4	2	0	0	13	0.00714349	Eukaryota	Alveolata	Ciliophora	Spirotrichea	Choreotrichida	Leegaardiellidae_B	Leegaardiella	Leegaardiella_sp.
OTU_1260	0	0	0	0	0	1	0	5	0	0	0	0	2	1	2	0	11	0.00604449	Eukaryota	Alveolata	Ciliophora	Spirotrichea	Choreotrichida	Leegaardiellidae_B	Leegaardiella	Leegaardiella_sp.
OTU_3804	1	1	0	0	1	2	2	2	0	0	0	0	0	0	0	1	10	0.00549499	Eukaryota	Alveolata	Ciliophora	Spirotrichea	Choreotrichida	Leegaardiellidae_B	Leegaardiella	Leegaardiella_sp.
OTU_1715	0	0	0	0	3	3	0	0	0	0	0	0	4	0	0	0	10	0.00549499	Eukaryota	Alveolata	Ciliophora	Spirotrichea	Choreotrichida	Leegaardiellidae_B	Leegaardiella	Leegaardiella_sp.
OTU_4082	0	0	0	0	2	1	1	2	0	0	0	0	0	3	1	0	10	0.00549499	Eukaryota	Alveolata	Ciliophora	Spirotrichea	Choreotrichida	Leegaardiellidae_B	Leegaardiella	Leegaardiella_sp.
OTU_1286	0	0	0	0	4	0	0	1	0	0	0	0	0	4	0	0	9	0.00494549	Eukaryota	Alveolata	Ciliophora	Spirotrichea	Choreotrichida	Leegaardiellidae_B	Leegaardiella	Leegaardiella_sp.
OTU_370	0	1	0	0	2	0	0	1	0	1	1	1	0	2	0	0	9	0.00494549	Eukaryota	Alveolata	Ciliophora	Spirotrichea	Choreotrichida	Leegaardiellidae_B	Leegaardiella	Leegaardiella_sp.
OTU_4326	0	0	0	0	7	0	0	0	2	0	0	0	0	0	0	0	9	0.00494549	Eukaryota	Alveolata	Ciliophora	Spirotrichea	Choreotrichida	Leegaardiellidae_B	Leegaardiella	Leegaardiella_sp.
OTU_5846	0	0	0	0	0	2	0	4	0	0	0	0	1	0	2	0	9	0.00494549	Eukaryota	Alveolata	Ciliophora	Spirotrichea	Choreotrichida	Leegaardiellidae_B	Leegaardiella	Leegaardiella_sp.
OTU_1257	0	0	0	0	4	0	0	0	0	0	0	2	0	2	0	0	8	0.00439599	Eukaryota	Alveolata	Ciliophora	Spirotrichea	Choreotrichida	Leegaardiellidae_B	Leegaardiella	Leegaardiella_sp.
OTU_3327	0	0	0	0	0	0	0	3	0	0	0	0	0	0	5	0	8	0.00439599	Eukaryota	Alveolata	Ciliophora	Spirotrichea	Choreotrichida	Leegaardiellidae_B	Leegaardiella	Leegaardiella_sp.
OTU_4472	0	0	2	0	0	1	0	0	0	0	1	2	1	0	0	0	7	0.00384649	Eukaryota	Alveolata	Ciliophora	Spirotrichea	Choreotrichida	Leegaardiellidae_B	Leegaardiella	Leegaardiella_sp.
OTU_2506	0	0	0	0	1	0	0	0	0	1	1	1	3	0	0	0	7	0.00384649	Eukaryota	Alveolata	Ciliophora	Spirotrichea	Choreotrichida	Leegaardiellidae_B	Leegaardiella	Leegaardiella_sp.
OTU_2540	0	0	0	0	1	0	0	0	0	0	0	0	1	3	0	0	5	0.00274749	Eukaryota	Alveolata	Ciliophora	Spirotrichea	Choreotrichida	Leegaardiellidae_B	Leegaardiella	Leegaardiella_sp.
OTU_5673	0	0	0	0	0	0	0	2	0	0	1	0	0	0	2	0	5	0.00274749	Eukaryota	Alveolata	Ciliophora	Spirotrichea	Choreotrichida	Leegaardiellidae_B	Leegaardiella	Leegaardiella_sp.
OTU_5822	0	0	0	0	1	2	0	0	0	0	0	0	1	0	0	0	4	0.002198	Eukaryota	Alveolata	Ciliophora	Spirotrichea	Choreotrichida	Leegaardiellidae_B	Leegaardiella	Leegaardiella_sp.
OTU_5721	0	0	0	0	0	0	0	1	0	0	0	0	1	1	0	1	4	0.002198	Eukaryota	Alveolata	Ciliophora	Spirotrichea	Choreotrichida	Leegaardiellidae_B	Leegaardiella	Leegaardiella_sp.
OTU_5746	0	0	0	0	4	0	0	0	0	0	0	0	0	0	0	0	4	0.002198	Eukaryota	Alveolata	Ciliophora	Spirotrichea	Choreotrichida	Leegaardiellidae_B	Leegaardiella	Leegaardiella_sp.
OTU_5634	0	0	0	0	3	0	0	0	0	0	0	0	0	0	0	0	3	0.0016485	Eukaryota	Alveolata	Ciliophora	Spirotrichea	Choreotrichida	Leegaardiellidae_B	Leegaardiella	Leegaardiella_sp.
OTU_2542	0	0	0	0	1	0	0	0	0	0	0	0	0	2	0	0	3	0.0016485	Eukaryota	Alveolata	Ciliophora	Spirotrichea	Choreotrichida	Leegaardiellidae_B	Leegaardiella	Leegaardiella_sp.
OTU_5474	0	0	0	0	0	2	0	0	0	0	0	0	1	0	0	0	3	0.0016485	Eukaryota	Alveolata	Ciliophora	Spirotrichea	Choreotrichida	Leegaardiellidae_B	Leegaardiella	Leegaardiella_sp.
OTU_3170	0	0	0	0	0	1	0	0	0	0	0	0	1	0	0	1	3	0.0016485	Eukaryota	Alveolata	Ciliophora	Spirotrichea	Choreotrichida	Leegaardiellidae_B	Leegaardiella	Leegaardiella_sp.
OTU_5642	0	0	0	0	2	0	1	0	0	0	0	0	0	0	0	0	3	0.0016485	Eukaryota	Alveolata	Ciliophora	Spirotrichea	Choreotrichida	Leegaardiellidae_B	Leegaardiella	Leegaardiella_sp.
OTU_2811	0	0	0	0	0	1	1	0	0	0	0	0	1	0	0	0	3	0.0016485	Eukaryota	Alveolata	Ciliophora	Spirotrichea	Choreotrichida	Leegaardiellidae_B	Leegaardiella	Leegaardiella_sp.
OTU_6032	0	0	0	0	0	0	0	2	0	0	0	0	0	0	1	0	3	0.0016485	Eukaryota	Alveolata	Ciliophora	Spirotrichea	Choreotrichida	Leegaardiellidae_B	Leegaardiella	Leegaardiella_sp.
OTU_4364	0	0	0	0	1	2	0	0	0	0	0	0	0	0	0	0	3	0.0016485	Eukaryota	Alveolata	Ciliophora	Spirotrichea	Choreotrichida	Leegaardiellidae_B	Leegaardiella	Leegaardiella_sp.
OTU_521	0	0	0	0	0	0	0	0	0	0	0	2	0	0	0	0	2	0.001099	Eukaryota	Alveolata	Ciliophora	Spirotrichea	Choreotrichida	Leegaardiellidae_B	Leegaardiella	Leegaardiella_sp.
OTU_3156	0	1	0	0	0	0	0	1	0	0	0	0	0	0	0	0	2	0.001099	Eukaryota	Alveolata	Ciliophora	Spirotrichea	Choreotrichida	Leegaardiellidae_B	Leegaardiella	Leegaardiella_sp.
OTU_2636	0	0	0	0	0	1	0	0	0	0	0	0	1	0	0	0	2	0.001099	Eukaryota	Alveolata	Ciliophora	Spirotrichea	Choreotrichida	Leegaardiellidae_B	Leegaardiella	Leegaardiella_sp.
OTU_4044	0	0	0	0	0	0	0	1	0	0	0	0	1	0	0	0	2	0.001099	Eukaryota	Alveolata	Ciliophora	Spirotrichea	Choreotrichida	Leegaardiellidae_B	Leegaardiella	Leegaardiella_sp.
OTU_5601	0	0	0	0	0	0	0	0	0	0	0	0	0	0	2	0	2	0.001099	Eukaryota	Alveolata	Ciliophora	Spirotrichea	Choreotrichida	Leegaardiellidae_B	Leegaardiella	Leegaardiella_sp.
OTU_3213	0	0	0	0	0	1	0	0	0	0	0	0	0	1	0	0	2	0.001099	Eukaryota	Alveolata	Ciliophora	Spirotrichea	Choreotrichida	Leegaardiellidae_B	Leegaardiella	Leegaardiella_sp.
OTU_5567	0	0	0	0	0	0	0	0	0	0	0	0	0	1	0	0	1	0.000549499	Eukaryota	Alveolata	Ciliophora	Spirotrichea	Choreotrichida	Leegaardiellidae_B	Leegaardiella	Leegaardiella_sp.
OTU_5699	0	0	0	0	0	1	0	0	0	0	0	0	0	0	0	0	1	0.000549499	Eukaryota	Alveolata	Ciliophora	Spirotrichea	Choreotrichida	Leegaardiellidae_B	Leegaardiella	Leegaardiella_sp.
OTU_3934	0	0	0	0	1	0	0	0	0	0	0	0	0	0	0	0	1	0.000549499	Eukaryota	Alveolata	Ciliophora	Spirotrichea	Choreotrichida	Leegaardiellidae_B	Leegaardiella	Leegaardiella_sp.
OTU_5710	0	0	0	0	0	1	0	0	0	0	0	0	0	0	0	0	1	0.000549499	Eukaryota	Alveolata	Ciliophora	Spirotrichea	Choreotrichida	Leegaardiellidae_B	Leegaardiella	Leegaardiella_sp.
OTU_5483	0	0	0	0	0	0	0	0	0	0	0	0	0	1	0	0	1	0.000549499	Eukaryota	Alveolata	Ciliophora	Spirotrichea	Choreotrichida	Leegaardiellidae_B	Leegaardiella	Leegaardiella_sp.
OTU_4046	0	0	0	0	0	0	0	0	0	0	0	0	1	0	0	0	1	0.000549499	Eukaryota	Alveolata	Ciliophora	Spirotrichea	Choreotrichida	Leegaardiellidae_B	Leegaardiella	Leegaardiella_sp.
OTU_659	0	0	0	0	0	0	0	0	0	0	0	1	0	0	0	0	1	0.000549499	Eukaryota	Alveolata	Ciliophora	Spirotrichea	Choreotrichida	Leegaardiellidae_B	Leegaardiella	Leegaardiella_sp.
OTU_3056	0	0	0	0	0	0	0	0	0	0	0	0	0	1	0	0	1	0.000549499	Eukaryota	Alveolata	Ciliophora	Spirotrichea	Choreotrichida	Leegaardiellidae_B	Leegaardiella	Leegaardiella_sp.
OTU_1995	0	0	0	0	0	0	0	0	0	0	0	1	0	0	0	0	1	0.000549499	Eukaryota	Alveolata	Ciliophora	Spirotrichea	Choreotrichida	Leegaardiellidae_B	Leegaardiella	Leegaardiella_sp.
OTU_2813	0	0	0	0	0	0	0	0	0	0	0	0	1	0	0	0	1	0.000549499	Eukaryota	Alveolata	Ciliophora	Spirotrichea	Choreotrichida	Leegaardiellidae_B	Leegaardiella	Leegaardiella_sp.
OTU_1594	0	0	0	0	0	0	0	0	0	0	0	0	1	0	0	0	1	0.000549499	Eukaryota	Alveolata	Ciliophora	Spirotrichea	Choreotrichida	Leegaardiellidae_B	Leegaardiella	Leegaardiella_sp.
OTU_3288	0	0	0	0	0	0	0	1	0	0	0	0	0	0	0	0	1	0.000549499	Eukaryota	Alveolata	Ciliophora	Spirotrichea	Choreotrichida	Leegaardiellidae_B	Leegaardiella	Leegaardiella_sp.
OTU_5711	0	0	0	0	0	0	0	0	0	0	0	0	1	0	0	0	1	0.000549499	Eukaryota	Alveolata	Ciliophora	Spirotrichea	Choreotrichida	Leegaardiellidae_B	Leegaardiella	Leegaardiella_sp.
OTU_5663	0	0	0	0	0	0	0	1	0	0	0	0	0	0	0	0	1	0.000549499	Eukaryota	Alveolata	Ciliophora	Spirotrichea	Choreotrichida	Leegaardiellidae_B	Leegaardiella	Leegaardiella_sp.
OTU_4081	0	0	0	0	0	0	0	0	0	0	0	0	1	0	0	0	1	0.000549499	Eukaryota	Alveolata	Ciliophora	Spirotrichea	Choreotrichida	Leegaardiellidae_B	Leegaardiella	Leegaardiella_sp.
OTU_3936	0	0	0	0	0	0	0	0	1	0	0	0	0	0	0	0	1	0.000549499	Eukaryota	Alveolata	Ciliophora	Spirotrichea	Choreotrichida	Leegaardiellidae_B	Leegaardiella	Leegaardiella_sp.
OTU_4014	0	0	0	0	1	0	0	0	0	0	0	0	0	0	0	0	1	0.000549499	Eukaryota	Alveolata	Ciliophora	Spirotrichea	Choreotrichida	Leegaardiellidae_B	Leegaardiella	Leegaardiella_sp.
OTU_5719	0	0	0	0	1	0	0	0	0	0	0	0	0	0	0	0	1	0.000549499	Eukaryota	Alveolata	Ciliophora	Spirotrichea	Choreotrichida	Leegaardiellidae_B	Leegaardiella	Leegaardiella_sp.
OTU_3929	0	0	0	0	0	0	0	0	0	0	0	0	1	0	0	0	1	0.000549499	Eukaryota	Alveolata	Ciliophora	Spirotrichea	Choreotrichida	Leegaardiellidae_B	Leegaardiella	Leegaardiella_sp.
OTU_3358	0	0	0	0	0	0	0	0	0	0	0	0	0	0	0	0	0	0	Eukaryota	Alveolata	Ciliophora	Spirotrichea	Choreotrichida	Leegaardiellidae_B	Leegaardiella	Leegaardiella_sp.
OTU_354	0	0	0	0	0	0	0	0	0	0	0	0	0	0	0	0	0	0	Eukaryota	Alveolata	Ciliophora	Spirotrichea	Choreotrichida	Leegaardiellidae_B	Leegaardiella	Leegaardiella_sp.
OTU_477	0	0	0	0	0	0	0	0	0	0	0	0	0	0	0	0	0	0	Eukaryota	Alveolata	Ciliophora	Spirotrichea	Choreotrichida	Leegaardiellidae_B	Leegaardiella	Leegaardiella_sp.
OTU_237	0	0	0	0	0	0	0	0	0	0	0	0	0	0	0	0	0	0	Eukaryota	Alveolata	Ciliophora	Spirotrichea	Choreotrichida	Leegaardiellidae_B	Leegaardiella	Leegaardiella_sp.
OTU_609	0	0	0	0	0	0	0	0	0	0	0	0	0	0	0	0	0	0	Eukaryota	Alveolata	Ciliophora	Spirotrichea	Choreotrichida	Leegaardiellidae_B	Leegaardiella	Leegaardiella_sp.
OTU_2534	0	0	0	0	0	0	0	0	0	0	0	0	0	0	0	0	0	0	Eukaryota	Alveolata	Ciliophora	Spirotrichea	Choreotrichida	Leegaardiellidae_B	Leegaardiella	Leegaardiella_sp.
OTU_3186	0	0	0	0	0	0	0	0	0	0	0	0	0	0	0	0	0	0	Eukaryota	Alveolata	Ciliophora	Spirotrichea	Choreotrichida	Leegaardiellidae_B	Leegaardiella	Leegaardiella_sp.
OTU_3973	0	0	0	0	0	0	0	0	0	0	0	0	0	0	0	0	0	0	Eukaryota	Alveolata	Ciliophora	Spirotrichea	Choreotrichida	Leegaardiellidae_B	Leegaardiella	Leegaardiella_sp.
OTU_2777	0	0	0	0	0	0	0	0	0	0	0	0	0	0	0	0	0	0	Eukaryota	Alveolata	Ciliophora	Spirotrichea	Choreotrichida	Leegaardiellidae_B	Leegaardiella	Leegaardiella_sp.
OTU_1582	0	0	0	0	0	0	0	0	0	0	0	0	0	0	0	0	0	0	Eukaryota	Alveolata	Ciliophora	Spirotrichea	Choreotrichida	Leegaardiellidae_B	Leegaardiella	Leegaardiella_sp.
OTU_5804	0	0	0	0	0	0	0	0	0	0	0	0	0	0	0	0	0	0	Eukaryota	Alveolata	Ciliophora	Spirotrichea	Choreotrichida	Leegaardiellidae_B	Leegaardiella	Leegaardiella_sp.
OTU_5514	0	0	0	0	0	0	0	0	0	0	0	0	0	0	0	0	0	0	Eukaryota	Alveolata	Ciliophora	Spirotrichea	Choreotrichida	Leegaardiellidae_B	Leegaardiella	Leegaardiella_sp.
OTU_6060	0	0	0	0	0	0	0	0	0	0	0	0	0	0	0	0	0	0	Eukaryota	Alveolata	Ciliophora	Spirotrichea	Choreotrichida	Leegaardiellidae_B	Leegaardiella	Leegaardiella_sp.
OTU_5840	0	0	0	0	0	0	0	0	0	0	0	0	0	0	0	0	0	0	Eukaryota	Alveolata	Ciliophora	Spirotrichea	Choreotrichida	Leegaardiellidae_B	Leegaardiella	Leegaardiella_sp.
OTU_5691	0	0	0	0	0	0	0	0	0	0	0	0	0	0	0	0	0	0	Eukaryota	Alveolata	Ciliophora	Spirotrichea	Choreotrichida	Leegaardiellidae_B	Leegaardiella	Leegaardiella_sp.
OTU_5847	0	0	0	0	0	0	0	0	0	0	0	0	0	0	0	0	0	0	Eukaryota	Alveolata	Ciliophora	Spirotrichea	Choreotrichida	Leegaardiellidae_B	Leegaardiella	Leegaardiella_sp.
OTU_3254	0	0	0	0	0	0	0	0	0	0	0	0	0	0	0	0	0	0	Eukaryota	Alveolata	Ciliophora	Spirotrichea	Choreotrichida	Leegaardiellidae_B	Leegaardiella	Leegaardiella_sp.
OTU_5675	0	0	0	0	0	0	0	0	0	0	0	0	0	0	0	0	0	0	Eukaryota	Alveolata	Ciliophora	Spirotrichea	Choreotrichida	Leegaardiellidae_B	Leegaardiella	Leegaardiella_sp.
OTU_3134	0	0	0	0	0	0	0	0	0	0	0	0	0	0	0	0	0	0	Eukaryota	Alveolata	Ciliophora	Spirotrichea	Choreotrichida	Leegaardiellidae_B	Leegaardiella	Leegaardiella_sp.
OTU_3778	0	0	0	0	0	0	0	0	0	0	0	0	0	0	0	0	0	0	Eukaryota	Alveolata	Ciliophora	Spirotrichea	Choreotrichida	Leegaardiellidae_B	Leegaardiella	Leegaardiella_sp.
OTU_5624	0	0	0	0	0	0	0	0	0	0	0	0	0	0	0	0	0	0	Eukaryota	Alveolata	Ciliophora	Spirotrichea	Choreotrichida	Leegaardiellidae_B	Leegaardiella	Leegaardiella_sp.
OTU_4146	0	0	0	0	0	0	0	0	0	0	0	0	0	0	0	0	0	0	Eukaryota	Alveolata	Ciliophora	Spirotrichea	Choreotrichida	Leegaardiellidae_B	Leegaardiella	Leegaardiella_sp.
OTU_5692	0	0	0	0	0	0	0	0	0	0	0	0	0	0	0	0	0	0	Eukaryota	Alveolata	Ciliophora	Spirotrichea	Choreotrichida	Leegaardiellidae_B	Leegaardiella	Leegaardiella_sp.
OTU_482	0	0	8	3	0	9	7	0	1	0	7	8	5	0	0	2	50	0.0274749	Eukaryota	Alveolata	Ciliophora	Spirotrichea	Choreotrichida	Lynnellidae	Lynnella	Lynnella_sp.
OTU_5151	0	0	2	0	0	0	0	0	0	0	0	0	0	0	0	0	2	0.001099	Eukaryota	Alveolata	Ciliophora	Spirotrichea	Choreotrichida	Lynnellidae	Lynnella	Lynnella_sp.
OTU_2766	0	0	0	0	0	0	1	0	0	0	0	0	0	0	0	0	1	0.000549499	Eukaryota	Alveolata	Ciliophora	Spirotrichea	Choreotrichida	Lynnellidae	Lynnella	Lynnella_sp.
OTU_5951	0	0	0	0	0	0	0	0	0	0	0	0	0	0	0	0	0	0	Eukaryota	Alveolata	Ciliophora	Spirotrichea	Choreotrichida	Lynnellidae	Lynnella	Lynnella_sp.
OTU_6235	0	0	0	0	0	0	0	0	0	0	0	0	0	0	0	0	0	0	Eukaryota	Alveolata	Ciliophora	Spirotrichea	Choreotrichida	Lynnellidae	Lynnella	Lynnella_sp.
OTU_6141	0	0	0	0	0	0	0	0	0	0	0	0	0	0	0	0	0	0	Eukaryota	Alveolata	Ciliophora	Spirotrichea	Choreotrichida	Lynnellidae	Lynnella	Lynnella_sp.
OTU_512	0	0	3	0	2	3	2	0	0	0	1	0	2	0	0	3	16	0.00879198	Eukaryota	Alveolata	Ciliophora	Spirotrichea	Choreotrichida	Strobilidiidae_A	Rimostrombidium_A	Rimostrombidium_A_sp.
OTU_2063	0	0	0	0	0	0	0	0	0	0	0	0	2	0	0	0	2	0.001099	Eukaryota	Alveolata	Ciliophora	Spirotrichea	Choreotrichida	Strobilidiidae_A	Rimostrombidium_A	Rimostrombidium_A_sp.
OTU_5651	0	0	1	0	0	0	0	0	0	0	0	0	0	0	0	1	2	0.001099	Eukaryota	Alveolata	Ciliophora	Spirotrichea	Choreotrichida	Strobilidiidae_A	Rimostrombidium_A	Rimostrombidium_A_sp.
OTU_2042	0	0	0	0	0	0	0	0	0	0	0	0	0	0	0	0	0	0	Eukaryota	Alveolata	Ciliophora	Spirotrichea	Choreotrichida	Strobilidiidae_A	Rimostrombidium_A	Rimostrombidium_A_sp.
OTU_3175	0	0	0	0	0	0	0	0	0	0	0	0	0	0	0	0	0	0	Eukaryota	Alveolata	Ciliophora	Spirotrichea	Choreotrichida	Strobilidiidae_A	Rimostrombidium_A	Rimostrombidium_A_unclassified
OTU_4845	0	0	0	0	0	0	0	0	0	0	0	0	0	0	0	0	0	0	Eukaryota	Alveolata	Ciliophora	Spirotrichea	Choreotrichida	Strobilidiidae_A	Strobilidiidae_A_unclassified	Strobilidiidae_A_unclassified
OTU_275	31	4	6	4	50	13	1	9	11	2	2	0	6	47	2	0	188	0.103306	Eukaryota	Alveolata	Ciliophora	Spirotrichea	Choreotrichida	Strobilidiidae_A	Strobilidiidae_A_X	Strobilidiidae_A_X_sp.
OTU_383	8	3	1	0	23	6	0	2	4	2	1	0	7	23	2	0	82	0.0450589	Eukaryota	Alveolata	Ciliophora	Spirotrichea	Choreotrichida	Strobilidiidae_A	Strobilidiidae_A_X	Strobilidiidae_A_X_sp.
OTU_4778	6	4	0	1	9	3	0	0	1	1	0	0	1	5	0	0	31	0.0170345	Eukaryota	Alveolata	Ciliophora	Spirotrichea	Choreotrichida	Strobilidiidae_A	Strobilidiidae_A_X	Strobilidiidae_A_X_sp.
OTU_1538	0	0	0	0	3	4	0	1	2	1	1	0	3	5	0	0	20	0.01099	Eukaryota	Alveolata	Ciliophora	Spirotrichea	Choreotrichida	Strobilidiidae_A	Strobilidiidae_A_X	Strobilidiidae_A_X_sp.
OTU_6004	0	0	1	0	7	1	0	0	1	1	0	0	1	3	0	0	15	0.00824248	Eukaryota	Alveolata	Ciliophora	Spirotrichea	Choreotrichida	Strobilidiidae_A	Strobilidiidae_A_X	Strobilidiidae_A_X_sp.
OTU_427	0	0	4	0	0	0	0	0	0	0	7	0	2	0	0	0	13	0.00714349	Eukaryota	Alveolata	Ciliophora	Spirotrichea	Choreotrichida	Strobilidiidae_A	Strobilidiidae_A_X	Strobilidiidae_A_X_sp.
OTU_6170	0	1	0	0	2	1	0	0	0	1	0	0	2	1	0	0	8	0.00439599	Eukaryota	Alveolata	Ciliophora	Spirotrichea	Choreotrichida	Strobilidiidae_A	Strobilidiidae_A_X	Strobilidiidae_A_X_sp.
OTU_2622	0	1	0	0	1	0	0	0	2	0	0	0	0	3	0	0	7	0.00384649	Eukaryota	Alveolata	Ciliophora	Spirotrichea	Choreotrichida	Strobilidiidae_A	Strobilidiidae_A_X	Strobilidiidae_A_X_sp.
OTU_2845	0	0	0	0	5	1	0	0	0	0	0	0	0	0	0	0	6	0.00329699	Eukaryota	Alveolata	Ciliophora	Spirotrichea	Choreotrichida	Strobilidiidae_A	Strobilidiidae_A_X	Strobilidiidae_A_X_sp.
OTU_1037	0	0	0	0	1	1	0	0	0	0	0	1	2	0	0	0	5	0.00274749	Eukaryota	Alveolata	Ciliophora	Spirotrichea	Choreotrichida	Strobilidiidae_A	Strobilidiidae_A_X	Strobilidiidae_A_X_sp.
OTU_1548	0	1	0	0	1	0	0	0	0	0	0	0	3	0	0	0	5	0.00274749	Eukaryota	Alveolata	Ciliophora	Spirotrichea	Choreotrichida	Strobilidiidae_A	Strobilidiidae_A_X	Strobilidiidae_A_X_sp.
OTU_5926	0	2	0	0	0	0	0	1	0	0	0	0	0	1	0	1	5	0.00274749	Eukaryota	Alveolata	Ciliophora	Spirotrichea	Choreotrichida	Strobilidiidae_A	Strobilidiidae_A_X	Strobilidiidae_A_X_sp.
OTU_140	0	2	0	0	1	0	0	0	0	1	0	0	0	0	0	0	4	0.002198	Eukaryota	Alveolata	Ciliophora	Spirotrichea	Choreotrichida	Strobilidiidae_A	Strobilidiidae_A_X	Strobilidiidae_A_X_sp.
OTU_5987	0	2	0	0	0	1	0	0	0	0	0	0	0	0	0	0	3	0.0016485	Eukaryota	Alveolata	Ciliophora	Spirotrichea	Choreotrichida	Strobilidiidae_A	Strobilidiidae_A_X	Strobilidiidae_A_X_sp.
OTU_6037	0	0	0	0	1	0	0	1	0	0	0	0	0	0	0	0	2	0.001099	Eukaryota	Alveolata	Ciliophora	Spirotrichea	Choreotrichida	Strobilidiidae_A	Strobilidiidae_A_X	Strobilidiidae_A_X_sp.
OTU_4812	0	0	0	0	0	0	0	0	0	0	0	0	1	1	0	0	2	0.001099	Eukaryota	Alveolata	Ciliophora	Spirotrichea	Choreotrichida	Strobilidiidae_A	Strobilidiidae_A_X	Strobilidiidae_A_X_sp.
OTU_4745	0	0	0	0	1	0	0	0	0	0	0	0	0	0	0	0	1	0.000549499	Eukaryota	Alveolata	Ciliophora	Spirotrichea	Choreotrichida	Strobilidiidae_A	Strobilidiidae_A_X	Strobilidiidae_A_X_sp.
OTU_6023	0	0	0	0	1	0	0	0	0	0	0	0	0	0	0	0	1	0.000549499	Eukaryota	Alveolata	Ciliophora	Spirotrichea	Choreotrichida	Strobilidiidae_A	Strobilidiidae_A_X	Strobilidiidae_A_X_sp.
OTU_5878	0	0	0	0	0	0	0	0	0	0	0	0	0	0	0	0	0	0	Eukaryota	Alveolata	Ciliophora	Spirotrichea	Choreotrichida	Strobilidiidae_A	Strobilidiidae_A_X	Strobilidiidae_A_X_sp.
OTU_6167	0	0	0	0	0	0	0	0	0	0	0	0	0	0	0	0	0	0	Eukaryota	Alveolata	Ciliophora	Spirotrichea	Choreotrichida	Strobilidiidae_A	Strobilidiidae_A_X	Strobilidiidae_A_X_sp.
OTU_5350	0	0	0	0	0	0	0	0	0	0	0	0	0	0	0	0	0	0	Eukaryota	Alveolata	Ciliophora	Spirotrichea	Choreotrichida	Strobilidiidae_A	Strobilidiidae_A_X	Strobilidiidae_A_X_sp.
OTU_398	0	0	2	0	0	3	0	2	3	0	4	0	2	0	0	1	17	0.00934148	Eukaryota	Alveolata	Ciliophora	Spirotrichea	Choreotrichida	Strobilidiidae_I	Pelagostrobilidium	Pelagostrobilidium_paraepacrum
OTU_2441	0	0	4	0	0	0	0	0	3	0	1	0	0	0	0	0	8	0.00439599	Eukaryota	Alveolata	Ciliophora	Spirotrichea	Choreotrichida	Strobilidiidae_I	Pelagostrobilidium	Pelagostrobilidium_paraepacrum
OTU_6224	0	1	0	0	0	0	0	0	1	0	0	0	0	0	0	0	2	0.001099	Eukaryota	Alveolata	Ciliophora	Spirotrichea	Choreotrichida	Strobilidiidae_I	Pelagostrobilidium	Pelagostrobilidium_paraepacrum
OTU_5129	0	0	0	0	0	0	0	0	2	0	0	0	0	0	0	0	2	0.001099	Eukaryota	Alveolata	Ciliophora	Spirotrichea	Choreotrichida	Strobilidiidae_I	Pelagostrobilidium	Pelagostrobilidium_paraepacrum
OTU_4896	0	0	0	0	0	1	0	0	0	0	0	0	0	0	0	0	1	0.000549499	Eukaryota	Alveolata	Ciliophora	Spirotrichea	Choreotrichida	Strobilidiidae_I	Pelagostrobilidium	Pelagostrobilidium_paraepacrum
OTU_178	0	0	0	0	0	0	0	0	0	0	0	0	0	0	0	0	0	0	Eukaryota	Alveolata	Ciliophora	Spirotrichea	Choreotrichida	Strobilidiidae_I	Pelagostrobilidium	Pelagostrobilidium_unclassified
OTU_5128	0	0	0	0	0	0	0	0	0	0	0	0	0	0	0	0	0	0	Eukaryota	Alveolata	Ciliophora	Spirotrichea	Choreotrichida	Strobilidiidae_I	Strobilidiidae_I_unclassified	Strobilidiidae_I_unclassified
OTU_1747	0	0	6	0	26	10	0	0	0	0	1	1	4	36	0	0	84	0.0461579	Eukaryota	Alveolata	Ciliophora	Spirotrichea	Choreotrichida	Strobilidiidae_I	Strobilidiidae_I_X	Strobilidiidae_I_X_sp.
OTU_1665	0	0	0	0	2	0	0	0	0	0	0	0	1	6	0	0	9	0.00494549	Eukaryota	Alveolata	Ciliophora	Spirotrichea	Choreotrichida	Strobilidiidae_I	Strobilidiidae_I_X	Strobilidiidae_I_X_sp.
OTU_4840	0	0	0	0	4	0	0	0	0	0	0	0	2	1	0	0	7	0.00384649	Eukaryota	Alveolata	Ciliophora	Spirotrichea	Choreotrichida	Strobilidiidae_I	Strobilidiidae_I_X	Strobilidiidae_I_X_sp.
OTU_1085	0	0	2	0	2	0	0	0	0	0	0	0	0	1	0	0	5	0.00274749	Eukaryota	Alveolata	Ciliophora	Spirotrichea	Choreotrichida	Strobilidiidae_I	Strobilidiidae_I_X	Strobilidiidae_I_X_sp.
OTU_4983	0	0	0	0	0	0	0	0	0	0	0	0	0	0	0	0	0	0	Eukaryota	Alveolata	Ciliophora	Spirotrichea	Choreotrichida	Strobilidiidae_I	Strobilidiidae_I_X	Strobilidiidae_I_X_sp.
OTU_600	0	0	0	0	0	0	0	0	0	0	0	0	0	0	0	0	0	0	Eukaryota	Alveolata	Ciliophora	Spirotrichea	Choreotrichida	Strobilidiidae_I	Strobilidiidae_I_X	Strobilidiidae_I_X_sp.
OTU_5422	0	0	0	0	0	0	0	0	0	0	0	0	0	0	0	0	0	0	Eukaryota	Alveolata	Ciliophora	Spirotrichea	Choreotrichida	Strobilidiidae_I	Strobilidiidae_I_X	Strobilidiidae_I_X_sp.
OTU_209	0	0	9	0	0	4	10	0	0	0	35	0	3	0	0	3	64	0.0351679	Eukaryota	Alveolata	Ciliophora	Spirotrichea	Choreotrichida	Strombidinopsidae	Strombidinopsis	Strombidinopsis_sp.
OTU_3502	0	0	1	0	0	0	0	0	0	0	2	0	0	0	0	0	3	0.0016485	Eukaryota	Alveolata	Ciliophora	Spirotrichea	Choreotrichida	Strombidinopsidae	Strombidinopsis	Strombidinopsis_sp.
OTU_3043	0	0	0	0	0	0	0	0	0	0	2	0	0	0	0	0	2	0.001099	Eukaryota	Alveolata	Ciliophora	Spirotrichea	Choreotrichida	Strombidinopsidae	Strombidinopsis	Strombidinopsis_sp.
OTU_6154	0	0	0	0	0	0	1	0	0	0	0	0	0	0	0	0	1	0.000549499	Eukaryota	Alveolata	Ciliophora	Spirotrichea	Choreotrichida	Strombidinopsidae	Strombidinopsis	Strombidinopsis_sp.
OTU_6231	0	0	0	0	0	0	0	0	0	0	1	0	0	0	0	0	1	0.000549499	Eukaryota	Alveolata	Ciliophora	Spirotrichea	Choreotrichida	Strombidinopsidae	Strombidinopsis	Strombidinopsis_sp.
OTU_1138	0	0	0	0	0	0	0	0	0	0	0	0	0	0	0	0	0	0	Eukaryota	Alveolata	Ciliophora	Spirotrichea	Choreotrichida	Strombidinopsidae	Strombidinopsis	Strombidinopsis_sp.
OTU_5383	0	0	0	0	0	0	0	0	0	0	0	0	0	0	0	0	0	0	Eukaryota	Alveolata	Ciliophora	Spirotrichea	Choreotrichida	Strombidinopsidae	Strombidinopsis	Strombidinopsis_sp.
OTU_5965	0	0	0	0	0	0	0	0	0	0	0	0	0	0	0	0	0	0	Eukaryota	Alveolata	Ciliophora	Spirotrichea	Choreotrichida	Strombidinopsidae	Strombidinopsis	Strombidinopsis_sp.
OTU_4973	0	0	0	0	0	0	0	0	0	0	0	0	0	0	0	0	0	0	Eukaryota	Alveolata	Ciliophora	Spirotrichea	Choreotrichida	Strombidinopsidae	Strombidinopsis	Strombidinopsis_sp.
OTU_4929	0	0	0	0	0	0	0	0	0	0	0	0	0	0	0	0	0	0	Eukaryota	Alveolata	Ciliophora	Spirotrichea	Choreotrichida	Strombidinopsidae	Strombidinopsis	Strombidinopsis_sp.
OTU_5616	0	0	0	0	0	0	0	0	0	0	0	0	0	0	0	0	0	0	Eukaryota	Alveolata	Ciliophora	Spirotrichea	Choreotrichida	Strombidinopsidae	Strombidinopsis	Strombidinopsis_unclassified
OTU_6041	0	0	0	0	0	0	0	0	0	0	0	0	0	0	0	0	0	0	Eukaryota	Alveolata	Ciliophora	Spirotrichea	Choreotrichida	Strombidinopsidae	Strombidinopsis	Strombidinopsis_unclassified
OTU_6186	0	0	0	0	0	0	0	0	0	0	0	0	0	0	0	0	0	0	Eukaryota	Alveolata	Ciliophora	Spirotrichea	Choreotrichida	Strombidinopsidae	Strombidinopsis	Strombidinopsis_unclassified
OTU_4298	0	0	0	0	0	1	0	0	0	0	0	0	1	0	0	0	2	0.001099	Eukaryota	Alveolata	Ciliophora	Spirotrichea	Euplotia	Discocephalidae	Discocephalus	Discocephalus_ehrenbergi
OTU_7507	0	0	0	0	0	0	0	0	0	0	0	0	0	0	0	0	0	0	Eukaryota	Alveolata	Ciliophora	Spirotrichea	Euplotia	Euplotidae	Euplotes	Euplotes_sinicus
OTU_1481	0	0	0	0	0	0	0	0	0	0	0	0	0	0	0	0	0	0	Eukaryota	Alveolata	Ciliophora	Spirotrichea	Hypotrichia	Halteriidae	Halteria	Halteria_grandinella
OTU_7519	0	0	0	0	0	0	0	0	0	0	0	0	0	0	0	0	0	0	Eukaryota	Alveolata	Ciliophora	Spirotrichea	Hypotrichia	Holostichidae	Holosticha	Holosticha_diademata
OTU_451	0	0	0	0	1	0	0	0	0	0	0	0	0	5	0	0	6	0.00329699	Eukaryota	Alveolata	Ciliophora	Spirotrichea	Hypotrichia	Hypotrichia_unclassified	Hypotrichia_unclassified	Hypotrichia_unclassified
OTU_5508	0	0	0	0	0	0	0	0	0	0	0	0	0	1	0	0	1	0.000549499	Eukaryota	Alveolata	Ciliophora	Spirotrichea	Hypotrichia	Hypotrichia_unclassified	Hypotrichia_unclassified	Hypotrichia_unclassified
OTU_3168	0	0	0	0	0	0	0	0	0	0	0	0	0	0	0	0	0	0	Eukaryota	Alveolata	Ciliophora	Spirotrichea	Hypotrichia	Hypotrichia_unclassified	Hypotrichia_unclassified	Hypotrichia_unclassified
OTU_1518	0	0	0	0	0	0	0	0	0	0	0	0	0	0	0	0	0	0	Eukaryota	Alveolata	Ciliophora	Spirotrichea	Hypotrichia	Hypotrichia_unclassified	Hypotrichia_unclassified	Hypotrichia_unclassified
OTU_6033	0	0	0	0	0	0	0	0	0	0	0	0	0	1	0	0	1	0.000549499	Eukaryota	Alveolata	Ciliophora	Spirotrichea	Hypotrichia	Hypotrichia_X	Bergeriella	Bergeriella_ovata
OTU_5677	0	0	0	0	0	0	0	0	0	0	0	0	0	0	0	0	0	0	Eukaryota	Alveolata	Ciliophora	Spirotrichea	Hypotrichia	Spirofilidae	Spirofilidae_unclassified	Spirofilidae_unclassified
OTU_112	7	6	0	0	0	2	13	0	193	18	9	0	5	0	0	4	257	0.141221	Eukaryota	Alveolata	Ciliophora	Spirotrichea	Spirotrichea_unclassified	Spirotrichea_unclassified	Spirotrichea_unclassified	Spirotrichea_unclassified
OTU_63	7	1	127	0	0	0	2	2	1	0	12	0	1	1	4	2	160	0.0879198	Eukaryota	Alveolata	Ciliophora	Spirotrichea	Spirotrichea_unclassified	Spirotrichea_unclassified	Spirotrichea_unclassified	Spirotrichea_unclassified
OTU_1997	33	0	52	0	0	2	4	13	2	0	14	0	2	0	1	1	124	0.0681379	Eukaryota	Alveolata	Ciliophora	Spirotrichea	Spirotrichea_unclassified	Spirotrichea_unclassified	Spirotrichea_unclassified	Spirotrichea_unclassified
OTU_89	0	0	0	0	22	30	2	18	2	0	0	0	16	8	6	1	105	0.0576974	Eukaryota	Alveolata	Ciliophora	Spirotrichea	Spirotrichea_unclassified	Spirotrichea_unclassified	Spirotrichea_unclassified	Spirotrichea_unclassified
OTU_287	2	0	15	0	0	3	12	7	8	4	14	0	4	0	3	15	87	0.0478064	Eukaryota	Alveolata	Ciliophora	Spirotrichea	Spirotrichea_unclassified	Spirotrichea_unclassified	Spirotrichea_unclassified	Spirotrichea_unclassified
OTU_1098	0	0	0	0	3	6	6	4	13	0	5	5	12	1	1	6	62	0.0340689	Eukaryota	Alveolata	Ciliophora	Spirotrichea	Spirotrichea_unclassified	Spirotrichea_unclassified	Spirotrichea_unclassified	Spirotrichea_unclassified
OTU_937	0	0	49	0	0	2	0	4	2	0	0	0	0	0	0	0	57	0.0313214	Eukaryota	Alveolata	Ciliophora	Spirotrichea	Spirotrichea_unclassified	Spirotrichea_unclassified	Spirotrichea_unclassified	Spirotrichea_unclassified
OTU_1242	0	0	2	0	3	6	1	27	0	2	0	1	7	2	3	1	55	0.0302224	Eukaryota	Alveolata	Ciliophora	Spirotrichea	Spirotrichea_unclassified	Spirotrichea_unclassified	Spirotrichea_unclassified	Spirotrichea_unclassified
OTU_200	0	2	0	1	2	11	1	0	4	4	0	9	9	7	0	1	51	0.0280244	Eukaryota	Alveolata	Ciliophora	Spirotrichea	Spirotrichea_unclassified	Spirotrichea_unclassified	Spirotrichea_unclassified	Spirotrichea_unclassified
OTU_5266	0	0	44	1	0	1	4	0	0	0	0	0	0	0	0	0	50	0.0274749	Eukaryota	Alveolata	Ciliophora	Spirotrichea	Spirotrichea_unclassified	Spirotrichea_unclassified	Spirotrichea_unclassified	Spirotrichea_unclassified
OTU_295	2	0	4	0	0	2	8	3	4	0	16	0	4	0	1	5	49	0.0269254	Eukaryota	Alveolata	Ciliophora	Spirotrichea	Spirotrichea_unclassified	Spirotrichea_unclassified	Spirotrichea_unclassified	Spirotrichea_unclassified
OTU_2464	0	0	33	0	0	1	0	5	0	0	3	0	0	0	1	1	44	0.0241779	Eukaryota	Alveolata	Ciliophora	Spirotrichea	Spirotrichea_unclassified	Spirotrichea_unclassified	Spirotrichea_unclassified	Spirotrichea_unclassified
OTU_457	0	3	0	0	14	6	0	1	3	0	0	0	5	12	0	0	44	0.0241779	Eukaryota	Alveolata	Ciliophora	Spirotrichea	Spirotrichea_unclassified	Spirotrichea_unclassified	Spirotrichea_unclassified	Spirotrichea_unclassified
OTU_2448	1	0	2	0	0	1	10	6	0	0	0	0	3	0	0	18	41	0.0225295	Eukaryota	Alveolata	Ciliophora	Spirotrichea	Spirotrichea_unclassified	Spirotrichea_unclassified	Spirotrichea_unclassified	Spirotrichea_unclassified
OTU_1818	1	9	5	3	11	8	0	1	0	0	0	0	0	2	0	0	40	0.02198	Eukaryota	Alveolata	Ciliophora	Spirotrichea	Spirotrichea_unclassified	Spirotrichea_unclassified	Spirotrichea_unclassified	Spirotrichea_unclassified
OTU_1630	1	0	0	0	9	9	1	1	2	2	0	0	9	3	0	2	39	0.0214305	Eukaryota	Alveolata	Ciliophora	Spirotrichea	Spirotrichea_unclassified	Spirotrichea_unclassified	Spirotrichea_unclassified	Spirotrichea_unclassified
OTU_2977	0	0	0	0	2	15	6	2	1	0	0	0	8	0	0	5	39	0.0214305	Eukaryota	Alveolata	Ciliophora	Spirotrichea	Spirotrichea_unclassified	Spirotrichea_unclassified	Spirotrichea_unclassified	Spirotrichea_unclassified
OTU_3535	0	20	3	0	0	1	1	0	4	3	0	0	1	0	0	0	33	0.0181335	Eukaryota	Alveolata	Ciliophora	Spirotrichea	Spirotrichea_unclassified	Spirotrichea_unclassified	Spirotrichea_unclassified	Spirotrichea_unclassified
OTU_5936	0	0	0	0	1	2	7	17	0	0	1	0	2	1	1	1	33	0.0181335	Eukaryota	Alveolata	Ciliophora	Spirotrichea	Spirotrichea_unclassified	Spirotrichea_unclassified	Spirotrichea_unclassified	Spirotrichea_unclassified
OTU_2833	1	14	0	0	0	0	0	0	9	3	2	0	0	0	0	1	30	0.016485	Eukaryota	Alveolata	Ciliophora	Spirotrichea	Spirotrichea_unclassified	Spirotrichea_unclassified	Spirotrichea_unclassified	Spirotrichea_unclassified
OTU_4807	0	3	23	0	0	0	0	0	0	1	3	0	0	0	0	0	30	0.016485	Eukaryota	Alveolata	Ciliophora	Spirotrichea	Spirotrichea_unclassified	Spirotrichea_unclassified	Spirotrichea_unclassified	Spirotrichea_unclassified
OTU_1962	0	3	0	0	0	0	1	0	21	3	1	0	0	0	0	0	29	0.0159355	Eukaryota	Alveolata	Ciliophora	Spirotrichea	Spirotrichea_unclassified	Spirotrichea_unclassified	Spirotrichea_unclassified	Spirotrichea_unclassified
OTU_796	0	0	21	0	0	1	0	6	0	0	1	0	0	0	0	0	29	0.0159355	Eukaryota	Alveolata	Ciliophora	Spirotrichea	Spirotrichea_unclassified	Spirotrichea_unclassified	Spirotrichea_unclassified	Spirotrichea_unclassified
OTU_2337	1	0	0	0	6	6	0	1	5	0	0	0	4	4	0	1	28	0.015386	Eukaryota	Alveolata	Ciliophora	Spirotrichea	Spirotrichea_unclassified	Spirotrichea_unclassified	Spirotrichea_unclassified	Spirotrichea_unclassified
OTU_1408	0	0	0	0	2	0	1	17	0	0	0	0	0	2	6	0	28	0.015386	Eukaryota	Alveolata	Ciliophora	Spirotrichea	Spirotrichea_unclassified	Spirotrichea_unclassified	Spirotrichea_unclassified	Spirotrichea_unclassified
OTU_1752	1	2	0	0	0	1	4	1	14	3	1	0	0	0	0	1	28	0.015386	Eukaryota	Alveolata	Ciliophora	Spirotrichea	Spirotrichea_unclassified	Spirotrichea_unclassified	Spirotrichea_unclassified	Spirotrichea_unclassified
OTU_998	0	0	0	0	3	7	0	1	3	0	0	0	9	1	0	1	25	0.0137375	Eukaryota	Alveolata	Ciliophora	Spirotrichea	Spirotrichea_unclassified	Spirotrichea_unclassified	Spirotrichea_unclassified	Spirotrichea_unclassified
OTU_6180	0	3	0	0	0	0	1	8	0	0	0	0	0	0	11	2	25	0.0137375	Eukaryota	Alveolata	Ciliophora	Spirotrichea	Spirotrichea_unclassified	Spirotrichea_unclassified	Spirotrichea_unclassified	Spirotrichea_unclassified
OTU_2855	0	23	0	0	0	0	0	0	0	1	0	0	0	0	0	0	24	0.013188	Eukaryota	Alveolata	Ciliophora	Spirotrichea	Spirotrichea_unclassified	Spirotrichea_unclassified	Spirotrichea_unclassified	Spirotrichea_unclassified
OTU_2157	0	0	0	0	3	6	0	2	2	0	0	0	6	5	0	0	24	0.013188	Eukaryota	Alveolata	Ciliophora	Spirotrichea	Spirotrichea_unclassified	Spirotrichea_unclassified	Spirotrichea_unclassified	Spirotrichea_unclassified
OTU_3957	0	20	0	0	0	0	0	1	0	2	0	0	0	0	0	0	23	0.0126385	Eukaryota	Alveolata	Ciliophora	Spirotrichea	Spirotrichea_unclassified	Spirotrichea_unclassified	Spirotrichea_unclassified	Spirotrichea_unclassified
OTU_1142	0	1	9	0	0	0	2	1	6	0	3	0	0	0	0	0	22	0.012089	Eukaryota	Alveolata	Ciliophora	Spirotrichea	Spirotrichea_unclassified	Spirotrichea_unclassified	Spirotrichea_unclassified	Spirotrichea_unclassified
OTU_5098	0	4	1	0	4	3	0	0	6	0	1	0	0	3	0	0	22	0.012089	Eukaryota	Alveolata	Ciliophora	Spirotrichea	Spirotrichea_unclassified	Spirotrichea_unclassified	Spirotrichea_unclassified	Spirotrichea_unclassified
OTU_2755	0	0	0	0	0	4	0	0	7	0	1	0	7	3	0	0	22	0.012089	Eukaryota	Alveolata	Ciliophora	Spirotrichea	Spirotrichea_unclassified	Spirotrichea_unclassified	Spirotrichea_unclassified	Spirotrichea_unclassified
OTU_4788	0	0	18	0	0	0	3	0	0	0	0	0	0	0	0	0	21	0.0115395	Eukaryota	Alveolata	Ciliophora	Spirotrichea	Spirotrichea_unclassified	Spirotrichea_unclassified	Spirotrichea_unclassified	Spirotrichea_unclassified
OTU_5261	3	0	13	0	0	0	1	0	3	0	0	0	0	0	0	0	20	0.01099	Eukaryota	Alveolata	Ciliophora	Spirotrichea	Spirotrichea_unclassified	Spirotrichea_unclassified	Spirotrichea_unclassified	Spirotrichea_unclassified
OTU_4841	0	3	0	0	0	1	1	1	11	1	0	0	0	0	1	1	20	0.01099	Eukaryota	Alveolata	Ciliophora	Spirotrichea	Spirotrichea_unclassified	Spirotrichea_unclassified	Spirotrichea_unclassified	Spirotrichea_unclassified
OTU_4746	0	0	20	0	0	0	0	0	0	0	0	0	0	0	0	0	20	0.01099	Eukaryota	Alveolata	Ciliophora	Spirotrichea	Spirotrichea_unclassified	Spirotrichea_unclassified	Spirotrichea_unclassified	Spirotrichea_unclassified
OTU_1908	1	1	0	0	0	0	1	0	15	1	0	0	0	0	0	1	20	0.01099	Eukaryota	Alveolata	Ciliophora	Spirotrichea	Spirotrichea_unclassified	Spirotrichea_unclassified	Spirotrichea_unclassified	Spirotrichea_unclassified
OTU_2113	0	0	13	0	0	0	1	3	0	0	2	0	0	0	0	0	19	0.0104405	Eukaryota	Alveolata	Ciliophora	Spirotrichea	Spirotrichea_unclassified	Spirotrichea_unclassified	Spirotrichea_unclassified	Spirotrichea_unclassified
OTU_779	0	0	1	0	0	0	0	5	0	0	4	0	5	0	4	0	19	0.0104405	Eukaryota	Alveolata	Ciliophora	Spirotrichea	Spirotrichea_unclassified	Spirotrichea_unclassified	Spirotrichea_unclassified	Spirotrichea_unclassified
OTU_4971	0	0	0	0	7	6	2	0	1	0	0	0	2	0	1	0	19	0.0104405	Eukaryota	Alveolata	Ciliophora	Spirotrichea	Spirotrichea_unclassified	Spirotrichea_unclassified	Spirotrichea_unclassified	Spirotrichea_unclassified
OTU_1030	0	0	6	0	0	2	5	0	0	0	1	0	2	0	0	2	18	0.00989098	Eukaryota	Alveolata	Ciliophora	Spirotrichea	Spirotrichea_unclassified	Spirotrichea_unclassified	Spirotrichea_unclassified	Spirotrichea_unclassified
OTU_803	0	1	0	0	3	2	0	7	0	1	0	0	1	2	1	0	18	0.00989098	Eukaryota	Alveolata	Ciliophora	Spirotrichea	Spirotrichea_unclassified	Spirotrichea_unclassified	Spirotrichea_unclassified	Spirotrichea_unclassified
OTU_2574	0	0	0	0	0	0	0	0	0	2	0	15	0	0	0	0	17	0.00934148	Eukaryota	Alveolata	Ciliophora	Spirotrichea	Spirotrichea_unclassified	Spirotrichea_unclassified	Spirotrichea_unclassified	Spirotrichea_unclassified
OTU_2960	0	8	0	0	0	0	1	0	2	5	1	0	0	0	0	0	17	0.00934148	Eukaryota	Alveolata	Ciliophora	Spirotrichea	Spirotrichea_unclassified	Spirotrichea_unclassified	Spirotrichea_unclassified	Spirotrichea_unclassified
OTU_3469	0	0	2	11	3	0	0	0	0	0	0	0	0	0	0	0	16	0.00879198	Eukaryota	Alveolata	Ciliophora	Spirotrichea	Spirotrichea_unclassified	Spirotrichea_unclassified	Spirotrichea_unclassified	Spirotrichea_unclassified
OTU_4856	0	0	13	0	0	0	0	1	0	0	1	0	1	0	0	0	16	0.00879198	Eukaryota	Alveolata	Ciliophora	Spirotrichea	Spirotrichea_unclassified	Spirotrichea_unclassified	Spirotrichea_unclassified	Spirotrichea_unclassified
OTU_2552	0	0	0	0	1	0	0	0	3	2	0	4	3	2	0	0	15	0.00824248	Eukaryota	Alveolata	Ciliophora	Spirotrichea	Spirotrichea_unclassified	Spirotrichea_unclassified	Spirotrichea_unclassified	Spirotrichea_unclassified
OTU_4657	0	1	13	0	0	0	0	0	0	0	0	0	0	0	0	0	14	0.00769298	Eukaryota	Alveolata	Ciliophora	Spirotrichea	Spirotrichea_unclassified	Spirotrichea_unclassified	Spirotrichea_unclassified	Spirotrichea_unclassified
OTU_5996	1	1	10	0	0	0	0	0	0	1	1	0	0	0	0	0	14	0.00769298	Eukaryota	Alveolata	Ciliophora	Spirotrichea	Spirotrichea_unclassified	Spirotrichea_unclassified	Spirotrichea_unclassified	Spirotrichea_unclassified
OTU_6163	0	0	0	0	0	0	2	3	0	0	6	0	0	0	0	2	13	0.00714349	Eukaryota	Alveolata	Ciliophora	Spirotrichea	Spirotrichea_unclassified	Spirotrichea_unclassified	Spirotrichea_unclassified	Spirotrichea_unclassified
OTU_1982	0	3	0	0	4	0	1	0	0	1	0	0	0	3	0	1	13	0.00714349	Eukaryota	Alveolata	Ciliophora	Spirotrichea	Spirotrichea_unclassified	Spirotrichea_unclassified	Spirotrichea_unclassified	Spirotrichea_unclassified
OTU_1313	0	0	0	0	1	2	1	5	1	0	0	1	1	1	0	0	13	0.00714349	Eukaryota	Alveolata	Ciliophora	Spirotrichea	Spirotrichea_unclassified	Spirotrichea_unclassified	Spirotrichea_unclassified	Spirotrichea_unclassified
OTU_1683	0	1	0	0	1	3	0	0	2	0	0	0	4	1	0	1	13	0.00714349	Eukaryota	Alveolata	Ciliophora	Spirotrichea	Spirotrichea_unclassified	Spirotrichea_unclassified	Spirotrichea_unclassified	Spirotrichea_unclassified
OTU_3619	0	0	13	0	0	0	0	0	0	0	0	0	0	0	0	0	13	0.00714349	Eukaryota	Alveolata	Ciliophora	Spirotrichea	Spirotrichea_unclassified	Spirotrichea_unclassified	Spirotrichea_unclassified	Spirotrichea_unclassified
OTU_3112	0	0	0	0	0	3	1	2	0	1	1	0	3	0	0	1	12	0.00659399	Eukaryota	Alveolata	Ciliophora	Spirotrichea	Spirotrichea_unclassified	Spirotrichea_unclassified	Spirotrichea_unclassified	Spirotrichea_unclassified
OTU_610	0	0	0	0	0	7	0	0	0	0	0	1	3	0	0	0	11	0.00604449	Eukaryota	Alveolata	Ciliophora	Spirotrichea	Spirotrichea_unclassified	Spirotrichea_unclassified	Spirotrichea_unclassified	Spirotrichea_unclassified
OTU_1121	0	1	0	0	6	0	0	1	0	1	0	1	0	0	0	1	11	0.00604449	Eukaryota	Alveolata	Ciliophora	Spirotrichea	Spirotrichea_unclassified	Spirotrichea_unclassified	Spirotrichea_unclassified	Spirotrichea_unclassified
OTU_2935	0	0	0	0	0	0	0	0	10	0	0	0	0	0	0	0	10	0.00549499	Eukaryota	Alveolata	Ciliophora	Spirotrichea	Spirotrichea_unclassified	Spirotrichea_unclassified	Spirotrichea_unclassified	Spirotrichea_unclassified
OTU_2570	0	0	1	0	0	1	1	0	0	0	4	0	0	0	0	3	10	0.00549499	Eukaryota	Alveolata	Ciliophora	Spirotrichea	Spirotrichea_unclassified	Spirotrichea_unclassified	Spirotrichea_unclassified	Spirotrichea_unclassified
OTU_2793	0	0	0	0	0	1	3	0	6	0	0	0	0	0	0	0	10	0.00549499	Eukaryota	Alveolata	Ciliophora	Spirotrichea	Spirotrichea_unclassified	Spirotrichea_unclassified	Spirotrichea_unclassified	Spirotrichea_unclassified
OTU_4860	0	0	0	10	0	0	0	0	0	0	0	0	0	0	0	0	10	0.00549499	Eukaryota	Alveolata	Ciliophora	Spirotrichea	Spirotrichea_unclassified	Spirotrichea_unclassified	Spirotrichea_unclassified	Spirotrichea_unclassified
OTU_4510	0	0	2	0	1	0	0	0	2	0	0	0	1	4	0	0	10	0.00549499	Eukaryota	Alveolata	Ciliophora	Spirotrichea	Spirotrichea_unclassified	Spirotrichea_unclassified	Spirotrichea_unclassified	Spirotrichea_unclassified
OTU_2219	0	0	1	0	0	0	0	7	0	0	2	0	0	0	0	0	10	0.00549499	Eukaryota	Alveolata	Ciliophora	Spirotrichea	Spirotrichea_unclassified	Spirotrichea_unclassified	Spirotrichea_unclassified	Spirotrichea_unclassified
OTU_3724	3	0	3	0	0	0	2	0	0	0	2	0	0	0	0	0	10	0.00549499	Eukaryota	Alveolata	Ciliophora	Spirotrichea	Spirotrichea_unclassified	Spirotrichea_unclassified	Spirotrichea_unclassified	Spirotrichea_unclassified
OTU_3235	0	0	0	4	0	0	0	0	0	0	0	5	0	0	0	0	9	0.00494549	Eukaryota	Alveolata	Ciliophora	Spirotrichea	Spirotrichea_unclassified	Spirotrichea_unclassified	Spirotrichea_unclassified	Spirotrichea_unclassified
OTU_4445	0	5	0	0	0	0	0	0	0	4	0	0	0	0	0	0	9	0.00494549	Eukaryota	Alveolata	Ciliophora	Spirotrichea	Spirotrichea_unclassified	Spirotrichea_unclassified	Spirotrichea_unclassified	Spirotrichea_unclassified
OTU_1331	0	0	1	0	2	2	0	0	0	0	0	0	2	2	0	0	9	0.00494549	Eukaryota	Alveolata	Ciliophora	Spirotrichea	Spirotrichea_unclassified	Spirotrichea_unclassified	Spirotrichea_unclassified	Spirotrichea_unclassified
OTU_4891	0	2	0	0	0	0	0	0	4	1	1	1	0	0	0	0	9	0.00494549	Eukaryota	Alveolata	Ciliophora	Spirotrichea	Spirotrichea_unclassified	Spirotrichea_unclassified	Spirotrichea_unclassified	Spirotrichea_unclassified
OTU_2826	0	0	1	0	0	0	0	1	0	0	7	0	0	0	0	0	9	0.00494549	Eukaryota	Alveolata	Ciliophora	Spirotrichea	Spirotrichea_unclassified	Spirotrichea_unclassified	Spirotrichea_unclassified	Spirotrichea_unclassified
OTU_4701	0	0	2	0	0	0	0	7	0	0	0	0	0	0	0	0	9	0.00494549	Eukaryota	Alveolata	Ciliophora	Spirotrichea	Spirotrichea_unclassified	Spirotrichea_unclassified	Spirotrichea_unclassified	Spirotrichea_unclassified
OTU_2064	0	0	9	0	0	0	0	0	0	0	0	0	0	0	0	0	9	0.00494549	Eukaryota	Alveolata	Ciliophora	Spirotrichea	Spirotrichea_unclassified	Spirotrichea_unclassified	Spirotrichea_unclassified	Spirotrichea_unclassified
OTU_1697	0	0	0	0	1	1	0	3	1	0	0	0	1	2	0	0	9	0.00494549	Eukaryota	Alveolata	Ciliophora	Spirotrichea	Spirotrichea_unclassified	Spirotrichea_unclassified	Spirotrichea_unclassified	Spirotrichea_unclassified
OTU_1233	0	1	4	1	1	0	0	0	0	0	0	0	1	1	0	0	9	0.00494549	Eukaryota	Alveolata	Ciliophora	Spirotrichea	Spirotrichea_unclassified	Spirotrichea_unclassified	Spirotrichea_unclassified	Spirotrichea_unclassified
OTU_4799	0	4	0	0	0	0	0	0	1	3	0	0	0	0	0	0	8	0.00439599	Eukaryota	Alveolata	Ciliophora	Spirotrichea	Spirotrichea_unclassified	Spirotrichea_unclassified	Spirotrichea_unclassified	Spirotrichea_unclassified
OTU_2525	0	0	7	0	0	0	1	0	0	0	0	0	0	0	0	0	8	0.00439599	Eukaryota	Alveolata	Ciliophora	Spirotrichea	Spirotrichea_unclassified	Spirotrichea_unclassified	Spirotrichea_unclassified	Spirotrichea_unclassified
OTU_3162	0	1	5	0	0	0	0	0	0	0	2	0	0	0	0	0	8	0.00439599	Eukaryota	Alveolata	Ciliophora	Spirotrichea	Spirotrichea_unclassified	Spirotrichea_unclassified	Spirotrichea_unclassified	Spirotrichea_unclassified
OTU_2948	0	0	6	0	0	0	0	0	0	0	2	0	0	0	0	0	8	0.00439599	Eukaryota	Alveolata	Ciliophora	Spirotrichea	Spirotrichea_unclassified	Spirotrichea_unclassified	Spirotrichea_unclassified	Spirotrichea_unclassified
OTU_1449	0	0	0	0	0	2	0	2	0	0	1	0	1	0	0	2	8	0.00439599	Eukaryota	Alveolata	Ciliophora	Spirotrichea	Spirotrichea_unclassified	Spirotrichea_unclassified	Spirotrichea_unclassified	Spirotrichea_unclassified
OTU_3131	0	0	0	0	0	0	0	4	0	0	0	1	0	0	2	0	7	0.00384649	Eukaryota	Alveolata	Ciliophora	Spirotrichea	Spirotrichea_unclassified	Spirotrichea_unclassified	Spirotrichea_unclassified	Spirotrichea_unclassified
OTU_4104	0	0	0	0	0	4	0	0	2	0	0	0	1	0	0	0	7	0.00384649	Eukaryota	Alveolata	Ciliophora	Spirotrichea	Spirotrichea_unclassified	Spirotrichea_unclassified	Spirotrichea_unclassified	Spirotrichea_unclassified
OTU_7684	0	0	0	0	0	0	0	0	4	0	3	0	0	0	0	0	7	0.00384649	Eukaryota	Alveolata	Ciliophora	Spirotrichea	Spirotrichea_unclassified	Spirotrichea_unclassified	Spirotrichea_unclassified	Spirotrichea_unclassified
OTU_5311	0	1	0	0	0	0	0	0	3	1	1	0	0	0	0	1	7	0.00384649	Eukaryota	Alveolata	Ciliophora	Spirotrichea	Spirotrichea_unclassified	Spirotrichea_unclassified	Spirotrichea_unclassified	Spirotrichea_unclassified
OTU_5608	0	0	6	0	0	0	0	0	0	1	0	0	0	0	0	0	7	0.00384649	Eukaryota	Alveolata	Ciliophora	Spirotrichea	Spirotrichea_unclassified	Spirotrichea_unclassified	Spirotrichea_unclassified	Spirotrichea_unclassified
OTU_5240	0	0	7	0	0	0	0	0	0	0	0	0	0	0	0	0	7	0.00384649	Eukaryota	Alveolata	Ciliophora	Spirotrichea	Spirotrichea_unclassified	Spirotrichea_unclassified	Spirotrichea_unclassified	Spirotrichea_unclassified
OTU_5315	2	0	0	0	0	0	0	0	4	1	0	0	0	0	0	0	7	0.00384649	Eukaryota	Alveolata	Ciliophora	Spirotrichea	Spirotrichea_unclassified	Spirotrichea_unclassified	Spirotrichea_unclassified	Spirotrichea_unclassified
OTU_2962	0	3	0	0	0	0	0	0	4	0	0	0	0	0	0	0	7	0.00384649	Eukaryota	Alveolata	Ciliophora	Spirotrichea	Spirotrichea_unclassified	Spirotrichea_unclassified	Spirotrichea_unclassified	Spirotrichea_unclassified
OTU_3739	0	0	5	0	0	1	1	0	0	0	0	0	0	0	0	0	7	0.00384649	Eukaryota	Alveolata	Ciliophora	Spirotrichea	Spirotrichea_unclassified	Spirotrichea_unclassified	Spirotrichea_unclassified	Spirotrichea_unclassified
OTU_488	0	0	0	0	1	0	0	3	1	0	0	0	0	2	0	0	7	0.00384649	Eukaryota	Alveolata	Ciliophora	Spirotrichea	Spirotrichea_unclassified	Spirotrichea_unclassified	Spirotrichea_unclassified	Spirotrichea_unclassified
OTU_2553	0	0	0	0	3	1	0	0	0	1	0	0	0	2	0	0	7	0.00384649	Eukaryota	Alveolata	Ciliophora	Spirotrichea	Spirotrichea_unclassified	Spirotrichea_unclassified	Spirotrichea_unclassified	Spirotrichea_unclassified
OTU_3305	0	0	3	0	0	0	0	0	0	0	4	0	0	0	0	0	7	0.00384649	Eukaryota	Alveolata	Ciliophora	Spirotrichea	Spirotrichea_unclassified	Spirotrichea_unclassified	Spirotrichea_unclassified	Spirotrichea_unclassified
OTU_3572	0	0	0	0	5	2	0	0	0	0	0	0	0	0	0	0	7	0.00384649	Eukaryota	Alveolata	Ciliophora	Spirotrichea	Spirotrichea_unclassified	Spirotrichea_unclassified	Spirotrichea_unclassified	Spirotrichea_unclassified
OTU_3092	0	0	0	0	1	1	0	0	0	0	0	0	2	2	0	0	6	0.00329699	Eukaryota	Alveolata	Ciliophora	Spirotrichea	Spirotrichea_unclassified	Spirotrichea_unclassified	Spirotrichea_unclassified	Spirotrichea_unclassified
OTU_4045	0	0	0	0	0	0	0	0	0	0	1	5	0	0	0	0	6	0.00329699	Eukaryota	Alveolata	Ciliophora	Spirotrichea	Spirotrichea_unclassified	Spirotrichea_unclassified	Spirotrichea_unclassified	Spirotrichea_unclassified
OTU_3812	1	0	0	0	0	0	0	1	0	0	0	4	0	0	0	0	6	0.00329699	Eukaryota	Alveolata	Ciliophora	Spirotrichea	Spirotrichea_unclassified	Spirotrichea_unclassified	Spirotrichea_unclassified	Spirotrichea_unclassified
OTU_3732	0	0	0	0	0	0	0	0	6	0	0	0	0	0	0	0	6	0.00329699	Eukaryota	Alveolata	Ciliophora	Spirotrichea	Spirotrichea_unclassified	Spirotrichea_unclassified	Spirotrichea_unclassified	Spirotrichea_unclassified
OTU_2658	0	3	0	0	0	0	0	0	1	2	0	0	0	0	0	0	6	0.00329699	Eukaryota	Alveolata	Ciliophora	Spirotrichea	Spirotrichea_unclassified	Spirotrichea_unclassified	Spirotrichea_unclassified	Spirotrichea_unclassified
OTU_1314	0	0	2	0	0	1	2	0	0	0	1	0	0	0	0	0	6	0.00329699	Eukaryota	Alveolata	Ciliophora	Spirotrichea	Spirotrichea_unclassified	Spirotrichea_unclassified	Spirotrichea_unclassified	Spirotrichea_unclassified
OTU_4194	0	0	0	0	0	0	3	0	0	0	3	0	0	0	0	0	6	0.00329699	Eukaryota	Alveolata	Ciliophora	Spirotrichea	Spirotrichea_unclassified	Spirotrichea_unclassified	Spirotrichea_unclassified	Spirotrichea_unclassified
OTU_630	0	4	0	0	0	1	0	0	0	1	0	0	0	0	0	0	6	0.00329699	Eukaryota	Alveolata	Ciliophora	Spirotrichea	Spirotrichea_unclassified	Spirotrichea_unclassified	Spirotrichea_unclassified	Spirotrichea_unclassified
OTU_2461	0	0	4	0	0	0	1	0	0	0	1	0	0	0	0	0	6	0.00329699	Eukaryota	Alveolata	Ciliophora	Spirotrichea	Spirotrichea_unclassified	Spirotrichea_unclassified	Spirotrichea_unclassified	Spirotrichea_unclassified
OTU_5386	0	0	4	0	0	0	0	0	0	0	2	0	0	0	0	0	6	0.00329699	Eukaryota	Alveolata	Ciliophora	Spirotrichea	Spirotrichea_unclassified	Spirotrichea_unclassified	Spirotrichea_unclassified	Spirotrichea_unclassified
OTU_4598	0	0	0	0	0	0	0	0	3	0	0	0	1	0	0	1	5	0.00274749	Eukaryota	Alveolata	Ciliophora	Spirotrichea	Spirotrichea_unclassified	Spirotrichea_unclassified	Spirotrichea_unclassified	Spirotrichea_unclassified
OTU_5105	0	0	5	0	0	0	0	0	0	0	0	0	0	0	0	0	5	0.00274749	Eukaryota	Alveolata	Ciliophora	Spirotrichea	Spirotrichea_unclassified	Spirotrichea_unclassified	Spirotrichea_unclassified	Spirotrichea_unclassified
OTU_4942	0	0	0	1	0	0	0	0	0	0	0	4	0	0	0	0	5	0.00274749	Eukaryota	Alveolata	Ciliophora	Spirotrichea	Spirotrichea_unclassified	Spirotrichea_unclassified	Spirotrichea_unclassified	Spirotrichea_unclassified
OTU_2262	0	0	4	0	0	0	1	0	0	0	0	0	0	0	0	0	5	0.00274749	Eukaryota	Alveolata	Ciliophora	Spirotrichea	Spirotrichea_unclassified	Spirotrichea_unclassified	Spirotrichea_unclassified	Spirotrichea_unclassified
OTU_2588	0	0	0	0	0	0	2	0	1	0	1	0	1	0	0	0	5	0.00274749	Eukaryota	Alveolata	Ciliophora	Spirotrichea	Spirotrichea_unclassified	Spirotrichea_unclassified	Spirotrichea_unclassified	Spirotrichea_unclassified
OTU_6035	0	0	0	0	2	2	0	0	1	0	0	0	0	0	0	0	5	0.00274749	Eukaryota	Alveolata	Ciliophora	Spirotrichea	Spirotrichea_unclassified	Spirotrichea_unclassified	Spirotrichea_unclassified	Spirotrichea_unclassified
OTU_1505	0	0	0	0	0	0	0	0	1	2	0	0	2	0	0	0	5	0.00274749	Eukaryota	Alveolata	Ciliophora	Spirotrichea	Spirotrichea_unclassified	Spirotrichea_unclassified	Spirotrichea_unclassified	Spirotrichea_unclassified
OTU_3166	0	0	1	0	0	1	0	3	0	0	0	0	0	0	0	0	5	0.00274749	Eukaryota	Alveolata	Ciliophora	Spirotrichea	Spirotrichea_unclassified	Spirotrichea_unclassified	Spirotrichea_unclassified	Spirotrichea_unclassified
OTU_2513	0	0	0	0	0	0	0	0	5	0	0	0	0	0	0	0	5	0.00274749	Eukaryota	Alveolata	Ciliophora	Spirotrichea	Spirotrichea_unclassified	Spirotrichea_unclassified	Spirotrichea_unclassified	Spirotrichea_unclassified
OTU_4299	0	0	0	0	0	1	0	0	1	1	0	0	0	1	0	0	4	0.002198	Eukaryota	Alveolata	Ciliophora	Spirotrichea	Spirotrichea_unclassified	Spirotrichea_unclassified	Spirotrichea_unclassified	Spirotrichea_unclassified
OTU_1504	0	0	0	0	0	0	1	1	1	0	0	1	0	0	0	0	4	0.002198	Eukaryota	Alveolata	Ciliophora	Spirotrichea	Spirotrichea_unclassified	Spirotrichea_unclassified	Spirotrichea_unclassified	Spirotrichea_unclassified
OTU_8775	0	0	0	0	0	0	3	1	0	0	0	0	0	0	0	0	4	0.002198	Eukaryota	Alveolata	Ciliophora	Spirotrichea	Spirotrichea_unclassified	Spirotrichea_unclassified	Spirotrichea_unclassified	Spirotrichea_unclassified
OTU_5994	0	0	0	4	0	0	0	0	0	0	0	0	0	0	0	0	4	0.002198	Eukaryota	Alveolata	Ciliophora	Spirotrichea	Spirotrichea_unclassified	Spirotrichea_unclassified	Spirotrichea_unclassified	Spirotrichea_unclassified
OTU_3700	0	2	0	0	0	0	0	0	2	0	0	0	0	0	0	0	4	0.002198	Eukaryota	Alveolata	Ciliophora	Spirotrichea	Spirotrichea_unclassified	Spirotrichea_unclassified	Spirotrichea_unclassified	Spirotrichea_unclassified
OTU_5466	0	0	4	0	0	0	0	0	0	0	0	0	0	0	0	0	4	0.002198	Eukaryota	Alveolata	Ciliophora	Spirotrichea	Spirotrichea_unclassified	Spirotrichea_unclassified	Spirotrichea_unclassified	Spirotrichea_unclassified
OTU_6149	0	1	0	0	0	0	0	0	3	0	0	0	0	0	0	0	4	0.002198	Eukaryota	Alveolata	Ciliophora	Spirotrichea	Spirotrichea_unclassified	Spirotrichea_unclassified	Spirotrichea_unclassified	Spirotrichea_unclassified
OTU_4391	0	1	0	0	1	0	0	0	2	0	0	0	0	0	0	0	4	0.002198	Eukaryota	Alveolata	Ciliophora	Spirotrichea	Spirotrichea_unclassified	Spirotrichea_unclassified	Spirotrichea_unclassified	Spirotrichea_unclassified
OTU_5979	0	0	4	0	0	0	0	0	0	0	0	0	0	0	0	0	4	0.002198	Eukaryota	Alveolata	Ciliophora	Spirotrichea	Spirotrichea_unclassified	Spirotrichea_unclassified	Spirotrichea_unclassified	Spirotrichea_unclassified
OTU_3864	0	4	0	0	0	0	0	0	0	0	0	0	0	0	0	0	4	0.002198	Eukaryota	Alveolata	Ciliophora	Spirotrichea	Spirotrichea_unclassified	Spirotrichea_unclassified	Spirotrichea_unclassified	Spirotrichea_unclassified
OTU_4284	0	0	0	0	0	1	0	1	0	0	0	0	2	0	0	0	4	0.002198	Eukaryota	Alveolata	Ciliophora	Spirotrichea	Spirotrichea_unclassified	Spirotrichea_unclassified	Spirotrichea_unclassified	Spirotrichea_unclassified
OTU_5068	0	0	3	0	1	0	0	0	0	0	0	0	0	0	0	0	4	0.002198	Eukaryota	Alveolata	Ciliophora	Spirotrichea	Spirotrichea_unclassified	Spirotrichea_unclassified	Spirotrichea_unclassified	Spirotrichea_unclassified
OTU_3693	0	0	2	0	0	1	0	0	0	0	0	0	1	0	0	0	4	0.002198	Eukaryota	Alveolata	Ciliophora	Spirotrichea	Spirotrichea_unclassified	Spirotrichea_unclassified	Spirotrichea_unclassified	Spirotrichea_unclassified
OTU_3630	0	2	0	0	2	0	0	0	0	0	0	0	0	0	0	0	4	0.002198	Eukaryota	Alveolata	Ciliophora	Spirotrichea	Spirotrichea_unclassified	Spirotrichea_unclassified	Spirotrichea_unclassified	Spirotrichea_unclassified
OTU_3062	0	0	0	0	0	0	0	0	0	0	0	0	3	1	0	0	4	0.002198	Eukaryota	Alveolata	Ciliophora	Spirotrichea	Spirotrichea_unclassified	Spirotrichea_unclassified	Spirotrichea_unclassified	Spirotrichea_unclassified
OTU_6117	0	2	0	0	0	0	0	0	0	2	0	0	0	0	0	0	4	0.002198	Eukaryota	Alveolata	Ciliophora	Spirotrichea	Spirotrichea_unclassified	Spirotrichea_unclassified	Spirotrichea_unclassified	Spirotrichea_unclassified
OTU_1473	0	0	0	0	0	0	0	0	0	1	0	0	1	1	0	0	3	0.0016485	Eukaryota	Alveolata	Ciliophora	Spirotrichea	Spirotrichea_unclassified	Spirotrichea_unclassified	Spirotrichea_unclassified	Spirotrichea_unclassified
OTU_3171	0	0	0	0	0	0	0	0	0	0	0	3	0	0	0	0	3	0.0016485	Eukaryota	Alveolata	Ciliophora	Spirotrichea	Spirotrichea_unclassified	Spirotrichea_unclassified	Spirotrichea_unclassified	Spirotrichea_unclassified
OTU_3773	0	0	0	0	1	0	0	0	0	0	0	0	0	1	0	1	3	0.0016485	Eukaryota	Alveolata	Ciliophora	Spirotrichea	Spirotrichea_unclassified	Spirotrichea_unclassified	Spirotrichea_unclassified	Spirotrichea_unclassified
OTU_5713	0	0	0	0	0	0	0	0	0	0	0	3	0	0	0	0	3	0.0016485	Eukaryota	Alveolata	Ciliophora	Spirotrichea	Spirotrichea_unclassified	Spirotrichea_unclassified	Spirotrichea_unclassified	Spirotrichea_unclassified
OTU_5025	0	0	0	0	0	0	0	0	0	0	0	1	1	1	0	0	3	0.0016485	Eukaryota	Alveolata	Ciliophora	Spirotrichea	Spirotrichea_unclassified	Spirotrichea_unclassified	Spirotrichea_unclassified	Spirotrichea_unclassified
OTU_1525	0	1	0	0	0	0	0	0	0	0	1	1	0	0	0	0	3	0.0016485	Eukaryota	Alveolata	Ciliophora	Spirotrichea	Spirotrichea_unclassified	Spirotrichea_unclassified	Spirotrichea_unclassified	Spirotrichea_unclassified
OTU_5190	0	0	1	0	0	0	1	0	0	0	0	0	0	0	0	1	3	0.0016485	Eukaryota	Alveolata	Ciliophora	Spirotrichea	Spirotrichea_unclassified	Spirotrichea_unclassified	Spirotrichea_unclassified	Spirotrichea_unclassified
OTU_3421	0	2	1	0	0	0	0	0	0	0	0	0	0	0	0	0	3	0.0016485	Eukaryota	Alveolata	Ciliophora	Spirotrichea	Spirotrichea_unclassified	Spirotrichea_unclassified	Spirotrichea_unclassified	Spirotrichea_unclassified
OTU_4766	0	0	1	0	0	0	0	2	0	0	0	0	0	0	0	0	3	0.0016485	Eukaryota	Alveolata	Ciliophora	Spirotrichea	Spirotrichea_unclassified	Spirotrichea_unclassified	Spirotrichea_unclassified	Spirotrichea_unclassified
OTU_6120	0	1	0	0	0	0	0	0	2	0	0	0	0	0	0	0	3	0.0016485	Eukaryota	Alveolata	Ciliophora	Spirotrichea	Spirotrichea_unclassified	Spirotrichea_unclassified	Spirotrichea_unclassified	Spirotrichea_unclassified
OTU_1874	0	0	0	0	1	0	0	0	2	0	0	0	0	0	0	0	3	0.0016485	Eukaryota	Alveolata	Ciliophora	Spirotrichea	Spirotrichea_unclassified	Spirotrichea_unclassified	Spirotrichea_unclassified	Spirotrichea_unclassified
OTU_4880	0	0	1	0	0	0	0	0	0	0	2	0	0	0	0	0	3	0.0016485	Eukaryota	Alveolata	Ciliophora	Spirotrichea	Spirotrichea_unclassified	Spirotrichea_unclassified	Spirotrichea_unclassified	Spirotrichea_unclassified
OTU_5020	0	0	3	0	0	0	0	0	0	0	0	0	0	0	0	0	3	0.0016485	Eukaryota	Alveolata	Ciliophora	Spirotrichea	Spirotrichea_unclassified	Spirotrichea_unclassified	Spirotrichea_unclassified	Spirotrichea_unclassified
OTU_5016	0	0	3	0	0	0	0	0	0	0	0	0	0	0	0	0	3	0.0016485	Eukaryota	Alveolata	Ciliophora	Spirotrichea	Spirotrichea_unclassified	Spirotrichea_unclassified	Spirotrichea_unclassified	Spirotrichea_unclassified
OTU_5100	0	1	0	0	0	1	0	0	0	0	1	0	0	0	0	0	3	0.0016485	Eukaryota	Alveolata	Ciliophora	Spirotrichea	Spirotrichea_unclassified	Spirotrichea_unclassified	Spirotrichea_unclassified	Spirotrichea_unclassified
OTU_3248	0	0	0	0	1	0	0	0	0	0	0	0	0	2	0	0	3	0.0016485	Eukaryota	Alveolata	Ciliophora	Spirotrichea	Spirotrichea_unclassified	Spirotrichea_unclassified	Spirotrichea_unclassified	Spirotrichea_unclassified
OTU_3157	0	0	1	0	0	0	0	0	0	0	2	0	0	0	0	0	3	0.0016485	Eukaryota	Alveolata	Ciliophora	Spirotrichea	Spirotrichea_unclassified	Spirotrichea_unclassified	Spirotrichea_unclassified	Spirotrichea_unclassified
OTU_3115	0	0	0	0	0	2	0	0	0	0	1	0	0	0	0	0	3	0.0016485	Eukaryota	Alveolata	Ciliophora	Spirotrichea	Spirotrichea_unclassified	Spirotrichea_unclassified	Spirotrichea_unclassified	Spirotrichea_unclassified
OTU_5698	0	0	1	0	0	0	0	2	0	0	0	0	0	0	0	0	3	0.0016485	Eukaryota	Alveolata	Ciliophora	Spirotrichea	Spirotrichea_unclassified	Spirotrichea_unclassified	Spirotrichea_unclassified	Spirotrichea_unclassified
OTU_2640	0	0	0	0	0	1	0	1	0	0	0	0	1	0	0	0	3	0.0016485	Eukaryota	Alveolata	Ciliophora	Spirotrichea	Spirotrichea_unclassified	Spirotrichea_unclassified	Spirotrichea_unclassified	Spirotrichea_unclassified
OTU_2918	0	0	1	0	0	0	0	0	0	0	0	0	2	0	0	0	3	0.0016485	Eukaryota	Alveolata	Ciliophora	Spirotrichea	Spirotrichea_unclassified	Spirotrichea_unclassified	Spirotrichea_unclassified	Spirotrichea_unclassified
OTU_5491	0	0	0	0	0	0	0	1	1	1	0	0	0	0	0	0	3	0.0016485	Eukaryota	Alveolata	Ciliophora	Spirotrichea	Spirotrichea_unclassified	Spirotrichea_unclassified	Spirotrichea_unclassified	Spirotrichea_unclassified
OTU_1598	0	0	0	0	0	1	0	0	0	0	1	1	0	0	0	0	3	0.0016485	Eukaryota	Alveolata	Ciliophora	Spirotrichea	Spirotrichea_unclassified	Spirotrichea_unclassified	Spirotrichea_unclassified	Spirotrichea_unclassified
OTU_675	0	0	0	0	0	0	0	0	0	0	1	0	1	0	0	0	2	0.001099	Eukaryota	Alveolata	Ciliophora	Spirotrichea	Spirotrichea_unclassified	Spirotrichea_unclassified	Spirotrichea_unclassified	Spirotrichea_unclassified
OTU_3766	0	0	0	0	0	0	0	0	0	0	0	0	2	0	0	0	2	0.001099	Eukaryota	Alveolata	Ciliophora	Spirotrichea	Spirotrichea_unclassified	Spirotrichea_unclassified	Spirotrichea_unclassified	Spirotrichea_unclassified
OTU_8819	0	0	0	0	0	0	0	0	0	0	0	0	0	0	0	2	2	0.001099	Eukaryota	Alveolata	Ciliophora	Spirotrichea	Spirotrichea_unclassified	Spirotrichea_unclassified	Spirotrichea_unclassified	Spirotrichea_unclassified
OTU_4497	0	0	0	0	0	0	0	2	0	0	0	0	0	0	0	0	2	0.001099	Eukaryota	Alveolata	Ciliophora	Spirotrichea	Spirotrichea_unclassified	Spirotrichea_unclassified	Spirotrichea_unclassified	Spirotrichea_unclassified
OTU_5464	0	2	0	0	0	0	0	0	0	0	0	0	0	0	0	0	2	0.001099	Eukaryota	Alveolata	Ciliophora	Spirotrichea	Spirotrichea_unclassified	Spirotrichea_unclassified	Spirotrichea_unclassified	Spirotrichea_unclassified
OTU_4859	0	2	0	0	0	0	0	0	0	0	0	0	0	0	0	0	2	0.001099	Eukaryota	Alveolata	Ciliophora	Spirotrichea	Spirotrichea_unclassified	Spirotrichea_unclassified	Spirotrichea_unclassified	Spirotrichea_unclassified
OTU_3032	0	0	0	0	0	0	0	0	0	0	0	2	0	0	0	0	2	0.001099	Eukaryota	Alveolata	Ciliophora	Spirotrichea	Spirotrichea_unclassified	Spirotrichea_unclassified	Spirotrichea_unclassified	Spirotrichea_unclassified
OTU_3657	0	0	0	0	0	0	0	0	0	0	0	0	2	0	0	0	2	0.001099	Eukaryota	Alveolata	Ciliophora	Spirotrichea	Spirotrichea_unclassified	Spirotrichea_unclassified	Spirotrichea_unclassified	Spirotrichea_unclassified
OTU_2981	0	1	0	0	0	0	0	0	0	0	0	0	0	1	0	0	2	0.001099	Eukaryota	Alveolata	Ciliophora	Spirotrichea	Spirotrichea_unclassified	Spirotrichea_unclassified	Spirotrichea_unclassified	Spirotrichea_unclassified
OTU_2045	0	1	0	0	1	0	0	0	0	0	0	0	0	0	0	0	2	0.001099	Eukaryota	Alveolata	Ciliophora	Spirotrichea	Spirotrichea_unclassified	Spirotrichea_unclassified	Spirotrichea_unclassified	Spirotrichea_unclassified
OTU_6049	0	0	0	0	0	2	0	0	0	0	0	0	0	0	0	0	2	0.001099	Eukaryota	Alveolata	Ciliophora	Spirotrichea	Spirotrichea_unclassified	Spirotrichea_unclassified	Spirotrichea_unclassified	Spirotrichea_unclassified
OTU_3690	0	0	1	0	0	0	1	0	0	0	0	0	0	0	0	0	2	0.001099	Eukaryota	Alveolata	Ciliophora	Spirotrichea	Spirotrichea_unclassified	Spirotrichea_unclassified	Spirotrichea_unclassified	Spirotrichea_unclassified
OTU_4418	0	0	1	0	0	0	0	0	1	0	0	0	0	0	0	0	2	0.001099	Eukaryota	Alveolata	Ciliophora	Spirotrichea	Spirotrichea_unclassified	Spirotrichea_unclassified	Spirotrichea_unclassified	Spirotrichea_unclassified
OTU_6219	0	0	0	0	1	0	0	0	0	0	0	0	0	1	0	0	2	0.001099	Eukaryota	Alveolata	Ciliophora	Spirotrichea	Spirotrichea_unclassified	Spirotrichea_unclassified	Spirotrichea_unclassified	Spirotrichea_unclassified
OTU_3763	0	1	0	0	0	0	0	0	0	1	0	0	0	0	0	0	2	0.001099	Eukaryota	Alveolata	Ciliophora	Spirotrichea	Spirotrichea_unclassified	Spirotrichea_unclassified	Spirotrichea_unclassified	Spirotrichea_unclassified
OTU_5498	0	0	0	0	0	0	0	0	1	1	0	0	0	0	0	0	2	0.001099	Eukaryota	Alveolata	Ciliophora	Spirotrichea	Spirotrichea_unclassified	Spirotrichea_unclassified	Spirotrichea_unclassified	Spirotrichea_unclassified
OTU_5317	0	2	0	0	0	0	0	0	0	0	0	0	0	0	0	0	2	0.001099	Eukaryota	Alveolata	Ciliophora	Spirotrichea	Spirotrichea_unclassified	Spirotrichea_unclassified	Spirotrichea_unclassified	Spirotrichea_unclassified
OTU_5528	0	0	1	0	0	0	0	0	0	0	1	0	0	0	0	0	2	0.001099	Eukaryota	Alveolata	Ciliophora	Spirotrichea	Spirotrichea_unclassified	Spirotrichea_unclassified	Spirotrichea_unclassified	Spirotrichea_unclassified
OTU_5292	0	0	0	0	0	0	1	0	1	0	0	0	0	0	0	0	2	0.001099	Eukaryota	Alveolata	Ciliophora	Spirotrichea	Spirotrichea_unclassified	Spirotrichea_unclassified	Spirotrichea_unclassified	Spirotrichea_unclassified
OTU_5275	0	0	2	0	0	0	0	0	0	0	0	0	0	0	0	0	2	0.001099	Eukaryota	Alveolata	Ciliophora	Spirotrichea	Spirotrichea_unclassified	Spirotrichea_unclassified	Spirotrichea_unclassified	Spirotrichea_unclassified
OTU_8765	0	0	0	0	0	0	0	0	2	0	0	0	0	0	0	0	2	0.001099	Eukaryota	Alveolata	Ciliophora	Spirotrichea	Spirotrichea_unclassified	Spirotrichea_unclassified	Spirotrichea_unclassified	Spirotrichea_unclassified
OTU_4246	0	0	0	0	0	0	0	0	0	0	0	2	0	0	0	0	2	0.001099	Eukaryota	Alveolata	Ciliophora	Spirotrichea	Spirotrichea_unclassified	Spirotrichea_unclassified	Spirotrichea_unclassified	Spirotrichea_unclassified
OTU_5966	0	0	2	0	0	0	0	0	0	0	0	0	0	0	0	0	2	0.001099	Eukaryota	Alveolata	Ciliophora	Spirotrichea	Spirotrichea_unclassified	Spirotrichea_unclassified	Spirotrichea_unclassified	Spirotrichea_unclassified
OTU_4265	0	0	0	0	0	0	0	2	0	0	0	0	0	0	0	0	2	0.001099	Eukaryota	Alveolata	Ciliophora	Spirotrichea	Spirotrichea_unclassified	Spirotrichea_unclassified	Spirotrichea_unclassified	Spirotrichea_unclassified
OTU_5789	0	0	2	0	0	0	0	0	0	0	0	0	0	0	0	0	2	0.001099	Eukaryota	Alveolata	Ciliophora	Spirotrichea	Spirotrichea_unclassified	Spirotrichea_unclassified	Spirotrichea_unclassified	Spirotrichea_unclassified
OTU_4440	0	0	2	0	0	0	0	0	0	0	0	0	0	0	0	0	2	0.001099	Eukaryota	Alveolata	Ciliophora	Spirotrichea	Spirotrichea_unclassified	Spirotrichea_unclassified	Spirotrichea_unclassified	Spirotrichea_unclassified
OTU_3683	0	0	0	0	0	0	1	0	0	0	0	0	1	0	0	0	2	0.001099	Eukaryota	Alveolata	Ciliophora	Spirotrichea	Spirotrichea_unclassified	Spirotrichea_unclassified	Spirotrichea_unclassified	Spirotrichea_unclassified
OTU_3678	0	0	0	0	0	0	0	1	0	0	0	0	0	0	1	0	2	0.001099	Eukaryota	Alveolata	Ciliophora	Spirotrichea	Spirotrichea_unclassified	Spirotrichea_unclassified	Spirotrichea_unclassified	Spirotrichea_unclassified
OTU_2360	0	1	0	0	0	0	0	0	0	0	0	0	0	0	1	0	2	0.001099	Eukaryota	Alveolata	Ciliophora	Spirotrichea	Spirotrichea_unclassified	Spirotrichea_unclassified	Spirotrichea_unclassified	Spirotrichea_unclassified
OTU_5716	0	0	0	0	0	0	0	0	2	0	0	0	0	0	0	0	2	0.001099	Eukaryota	Alveolata	Ciliophora	Spirotrichea	Spirotrichea_unclassified	Spirotrichea_unclassified	Spirotrichea_unclassified	Spirotrichea_unclassified
OTU_3873	0	0	0	0	1	0	0	0	0	0	0	0	1	0	0	0	2	0.001099	Eukaryota	Alveolata	Ciliophora	Spirotrichea	Spirotrichea_unclassified	Spirotrichea_unclassified	Spirotrichea_unclassified	Spirotrichea_unclassified
OTU_6190	0	0	0	0	2	0	0	0	0	0	0	0	0	0	0	0	2	0.001099	Eukaryota	Alveolata	Ciliophora	Spirotrichea	Spirotrichea_unclassified	Spirotrichea_unclassified	Spirotrichea_unclassified	Spirotrichea_unclassified
OTU_3956	0	0	0	0	1	0	0	0	0	0	0	0	1	0	0	0	2	0.001099	Eukaryota	Alveolata	Ciliophora	Spirotrichea	Spirotrichea_unclassified	Spirotrichea_unclassified	Spirotrichea_unclassified	Spirotrichea_unclassified
OTU_4395	1	1	0	0	0	0	0	0	0	0	0	0	0	0	0	0	2	0.001099	Eukaryota	Alveolata	Ciliophora	Spirotrichea	Spirotrichea_unclassified	Spirotrichea_unclassified	Spirotrichea_unclassified	Spirotrichea_unclassified
OTU_3076	0	0	0	0	0	0	0	0	0	1	0	0	0	0	1	0	2	0.001099	Eukaryota	Alveolata	Ciliophora	Spirotrichea	Spirotrichea_unclassified	Spirotrichea_unclassified	Spirotrichea_unclassified	Spirotrichea_unclassified
OTU_4764	0	0	0	0	1	0	0	0	0	0	0	1	0	0	0	0	2	0.001099	Eukaryota	Alveolata	Ciliophora	Spirotrichea	Spirotrichea_unclassified	Spirotrichea_unclassified	Spirotrichea_unclassified	Spirotrichea_unclassified
OTU_7235	0	0	0	0	0	0	0	0	0	0	1	0	0	0	0	1	2	0.001099	Eukaryota	Alveolata	Ciliophora	Spirotrichea	Spirotrichea_unclassified	Spirotrichea_unclassified	Spirotrichea_unclassified	Spirotrichea_unclassified
OTU_3779	0	0	0	0	0	0	0	0	0	0	0	2	0	0	0	0	2	0.001099	Eukaryota	Alveolata	Ciliophora	Spirotrichea	Spirotrichea_unclassified	Spirotrichea_unclassified	Spirotrichea_unclassified	Spirotrichea_unclassified
OTU_4936	0	0	2	0	0	0	0	0	0	0	0	0	0	0	0	0	2	0.001099	Eukaryota	Alveolata	Ciliophora	Spirotrichea	Spirotrichea_unclassified	Spirotrichea_unclassified	Spirotrichea_unclassified	Spirotrichea_unclassified
OTU_5094	0	0	0	0	0	0	0	0	2	0	0	0	0	0	0	0	2	0.001099	Eukaryota	Alveolata	Ciliophora	Spirotrichea	Spirotrichea_unclassified	Spirotrichea_unclassified	Spirotrichea_unclassified	Spirotrichea_unclassified
OTU_4233	0	0	0	0	0	0	0	0	0	0	0	2	0	0	0	0	2	0.001099	Eukaryota	Alveolata	Ciliophora	Spirotrichea	Spirotrichea_unclassified	Spirotrichea_unclassified	Spirotrichea_unclassified	Spirotrichea_unclassified
OTU_4672	0	2	0	0	0	0	0	0	0	0	0	0	0	0	0	0	2	0.001099	Eukaryota	Alveolata	Ciliophora	Spirotrichea	Spirotrichea_unclassified	Spirotrichea_unclassified	Spirotrichea_unclassified	Spirotrichea_unclassified
OTU_5102	0	0	0	0	0	2	0	0	0	0	0	0	0	0	0	0	2	0.001099	Eukaryota	Alveolata	Ciliophora	Spirotrichea	Spirotrichea_unclassified	Spirotrichea_unclassified	Spirotrichea_unclassified	Spirotrichea_unclassified
OTU_4833	0	0	0	0	0	0	0	0	0	0	0	0	1	1	0	0	2	0.001099	Eukaryota	Alveolata	Ciliophora	Spirotrichea	Spirotrichea_unclassified	Spirotrichea_unclassified	Spirotrichea_unclassified	Spirotrichea_unclassified
OTU_5762	0	0	0	0	1	0	0	0	0	0	0	0	0	0	0	0	1	0.000549499	Eukaryota	Alveolata	Ciliophora	Spirotrichea	Spirotrichea_unclassified	Spirotrichea_unclassified	Spirotrichea_unclassified	Spirotrichea_unclassified
OTU_4169	0	0	0	0	0	0	0	0	0	0	0	1	0	0	0	0	1	0.000549499	Eukaryota	Alveolata	Ciliophora	Spirotrichea	Spirotrichea_unclassified	Spirotrichea_unclassified	Spirotrichea_unclassified	Spirotrichea_unclassified
OTU_2802	0	0	0	0	0	0	0	0	0	0	0	0	1	0	0	0	1	0.000549499	Eukaryota	Alveolata	Ciliophora	Spirotrichea	Spirotrichea_unclassified	Spirotrichea_unclassified	Spirotrichea_unclassified	Spirotrichea_unclassified
OTU_5257	0	0	0	0	0	0	0	0	0	0	0	0	0	1	0	0	1	0.000549499	Eukaryota	Alveolata	Ciliophora	Spirotrichea	Spirotrichea_unclassified	Spirotrichea_unclassified	Spirotrichea_unclassified	Spirotrichea_unclassified
OTU_5279	0	0	0	0	0	1	0	0	0	0	0	0	0	0	0	0	1	0.000549499	Eukaryota	Alveolata	Ciliophora	Spirotrichea	Spirotrichea_unclassified	Spirotrichea_unclassified	Spirotrichea_unclassified	Spirotrichea_unclassified
OTU_5695	0	0	0	0	0	1	0	0	0	0	0	0	0	0	0	0	1	0.000549499	Eukaryota	Alveolata	Ciliophora	Spirotrichea	Spirotrichea_unclassified	Spirotrichea_unclassified	Spirotrichea_unclassified	Spirotrichea_unclassified
OTU_7616	0	0	0	0	0	0	0	0	0	0	0	0	0	1	0	0	1	0.000549499	Eukaryota	Alveolata	Ciliophora	Spirotrichea	Spirotrichea_unclassified	Spirotrichea_unclassified	Spirotrichea_unclassified	Spirotrichea_unclassified
OTU_4190	0	0	0	0	0	1	0	0	0	0	0	0	0	0	0	0	1	0.000549499	Eukaryota	Alveolata	Ciliophora	Spirotrichea	Spirotrichea_unclassified	Spirotrichea_unclassified	Spirotrichea_unclassified	Spirotrichea_unclassified
OTU_4506	0	0	0	0	0	0	0	0	1	0	0	0	0	0	0	0	1	0.000549499	Eukaryota	Alveolata	Ciliophora	Spirotrichea	Spirotrichea_unclassified	Spirotrichea_unclassified	Spirotrichea_unclassified	Spirotrichea_unclassified
OTU_4446	0	0	0	0	0	1	0	0	0	0	0	0	0	0	0	0	1	0.000549499	Eukaryota	Alveolata	Ciliophora	Spirotrichea	Spirotrichea_unclassified	Spirotrichea_unclassified	Spirotrichea_unclassified	Spirotrichea_unclassified
OTU_4463	0	1	0	0	0	0	0	0	0	0	0	0	0	0	0	0	1	0.000549499	Eukaryota	Alveolata	Ciliophora	Spirotrichea	Spirotrichea_unclassified	Spirotrichea_unclassified	Spirotrichea_unclassified	Spirotrichea_unclassified
OTU_3928	0	1	0	0	0	0	0	0	0	0	0	0	0	0	0	0	1	0.000549499	Eukaryota	Alveolata	Ciliophora	Spirotrichea	Spirotrichea_unclassified	Spirotrichea_unclassified	Spirotrichea_unclassified	Spirotrichea_unclassified
OTU_8843	0	0	0	0	0	0	0	0	0	0	0	0	0	0	1	0	1	0.000549499	Eukaryota	Alveolata	Ciliophora	Spirotrichea	Spirotrichea_unclassified	Spirotrichea_unclassified	Spirotrichea_unclassified	Spirotrichea_unclassified
OTU_3833	0	0	1	0	0	0	0	0	0	0	0	0	0	0	0	0	1	0.000549499	Eukaryota	Alveolata	Ciliophora	Spirotrichea	Spirotrichea_unclassified	Spirotrichea_unclassified	Spirotrichea_unclassified	Spirotrichea_unclassified
OTU_4271	0	0	1	0	0	0	0	0	0	0	0	0	0	0	0	0	1	0.000549499	Eukaryota	Alveolata	Ciliophora	Spirotrichea	Spirotrichea_unclassified	Spirotrichea_unclassified	Spirotrichea_unclassified	Spirotrichea_unclassified
OTU_6984	0	0	0	0	0	0	0	0	1	0	0	0	0	0	0	0	1	0.000549499	Eukaryota	Alveolata	Ciliophora	Spirotrichea	Spirotrichea_unclassified	Spirotrichea_unclassified	Spirotrichea_unclassified	Spirotrichea_unclassified
OTU_4729	0	0	1	0	0	0	0	0	0	0	0	0	0	0	0	0	1	0.000549499	Eukaryota	Alveolata	Ciliophora	Spirotrichea	Spirotrichea_unclassified	Spirotrichea_unclassified	Spirotrichea_unclassified	Spirotrichea_unclassified
OTU_5106	0	0	1	0	0	0	0	0	0	0	0	0	0	0	0	0	1	0.000549499	Eukaryota	Alveolata	Ciliophora	Spirotrichea	Spirotrichea_unclassified	Spirotrichea_unclassified	Spirotrichea_unclassified	Spirotrichea_unclassified
OTU_5198	0	0	0	0	0	1	0	0	0	0	0	0	0	0	0	0	1	0.000549499	Eukaryota	Alveolata	Ciliophora	Spirotrichea	Spirotrichea_unclassified	Spirotrichea_unclassified	Spirotrichea_unclassified	Spirotrichea_unclassified
OTU_1564	0	0	0	0	0	0	0	0	0	0	0	0	0	1	0	0	1	0.000549499	Eukaryota	Alveolata	Ciliophora	Spirotrichea	Spirotrichea_unclassified	Spirotrichea_unclassified	Spirotrichea_unclassified	Spirotrichea_unclassified
OTU_4912	0	0	0	0	0	0	0	0	0	0	0	0	0	1	0	0	1	0.000549499	Eukaryota	Alveolata	Ciliophora	Spirotrichea	Spirotrichea_unclassified	Spirotrichea_unclassified	Spirotrichea_unclassified	Spirotrichea_unclassified
OTU_3993	0	0	0	0	0	1	0	0	0	0	0	0	0	0	0	0	1	0.000549499	Eukaryota	Alveolata	Ciliophora	Spirotrichea	Spirotrichea_unclassified	Spirotrichea_unclassified	Spirotrichea_unclassified	Spirotrichea_unclassified
OTU_4062	0	0	0	0	0	0	0	0	0	1	0	0	0	0	0	0	1	0.000549499	Eukaryota	Alveolata	Ciliophora	Spirotrichea	Spirotrichea_unclassified	Spirotrichea_unclassified	Spirotrichea_unclassified	Spirotrichea_unclassified
OTU_8059	0	0	0	0	0	0	0	0	0	0	0	0	0	1	0	0	1	0.000549499	Eukaryota	Alveolata	Ciliophora	Spirotrichea	Spirotrichea_unclassified	Spirotrichea_unclassified	Spirotrichea_unclassified	Spirotrichea_unclassified
OTU_5641	0	0	0	0	0	0	0	1	0	0	0	0	0	0	0	0	1	0.000549499	Eukaryota	Alveolata	Ciliophora	Spirotrichea	Spirotrichea_unclassified	Spirotrichea_unclassified	Spirotrichea_unclassified	Spirotrichea_unclassified
OTU_5984	0	0	0	0	0	0	0	0	0	0	1	0	0	0	0	0	1	0.000549499	Eukaryota	Alveolata	Ciliophora	Spirotrichea	Spirotrichea_unclassified	Spirotrichea_unclassified	Spirotrichea_unclassified	Spirotrichea_unclassified
OTU_8299	0	0	0	0	0	0	0	0	0	0	0	0	0	0	0	1	1	0.000549499	Eukaryota	Alveolata	Ciliophora	Spirotrichea	Spirotrichea_unclassified	Spirotrichea_unclassified	Spirotrichea_unclassified	Spirotrichea_unclassified
OTU_4630	0	0	0	0	0	0	0	0	0	1	0	0	0	0	0	0	1	0.000549499	Eukaryota	Alveolata	Ciliophora	Spirotrichea	Spirotrichea_unclassified	Spirotrichea_unclassified	Spirotrichea_unclassified	Spirotrichea_unclassified
OTU_5343	0	0	0	0	0	0	0	0	1	0	0	0	0	0	0	0	1	0.000549499	Eukaryota	Alveolata	Ciliophora	Spirotrichea	Spirotrichea_unclassified	Spirotrichea_unclassified	Spirotrichea_unclassified	Spirotrichea_unclassified
OTU_5380	0	0	0	0	0	0	0	0	0	0	1	0	0	0	0	0	1	0.000549499	Eukaryota	Alveolata	Ciliophora	Spirotrichea	Spirotrichea_unclassified	Spirotrichea_unclassified	Spirotrichea_unclassified	Spirotrichea_unclassified
OTU_3913	0	0	0	0	0	1	0	0	0	0	0	0	0	0	0	0	1	0.000549499	Eukaryota	Alveolata	Ciliophora	Spirotrichea	Spirotrichea_unclassified	Spirotrichea_unclassified	Spirotrichea_unclassified	Spirotrichea_unclassified
OTU_5224	0	0	0	0	0	0	0	0	0	0	1	0	0	0	0	0	1	0.000549499	Eukaryota	Alveolata	Ciliophora	Spirotrichea	Spirotrichea_unclassified	Spirotrichea_unclassified	Spirotrichea_unclassified	Spirotrichea_unclassified
OTU_6024	0	0	0	0	0	0	1	0	0	0	0	0	0	0	0	0	1	0.000549499	Eukaryota	Alveolata	Ciliophora	Spirotrichea	Spirotrichea_unclassified	Spirotrichea_unclassified	Spirotrichea_unclassified	Spirotrichea_unclassified
OTU_5609	0	0	1	0	0	0	0	0	0	0	0	0	0	0	0	0	1	0.000549499	Eukaryota	Alveolata	Ciliophora	Spirotrichea	Spirotrichea_unclassified	Spirotrichea_unclassified	Spirotrichea_unclassified	Spirotrichea_unclassified
OTU_3905	0	0	0	0	0	0	0	1	0	0	0	0	0	0	0	0	1	0.000549499	Eukaryota	Alveolata	Ciliophora	Spirotrichea	Spirotrichea_unclassified	Spirotrichea_unclassified	Spirotrichea_unclassified	Spirotrichea_unclassified
OTU_2660	0	0	0	0	0	0	0	0	0	0	1	0	0	0	0	0	1	0.000549499	Eukaryota	Alveolata	Ciliophora	Spirotrichea	Spirotrichea_unclassified	Spirotrichea_unclassified	Spirotrichea_unclassified	Spirotrichea_unclassified
OTU_2884	0	0	0	0	0	0	0	0	0	0	0	0	0	1	0	0	1	0.000549499	Eukaryota	Alveolata	Ciliophora	Spirotrichea	Spirotrichea_unclassified	Spirotrichea_unclassified	Spirotrichea_unclassified	Spirotrichea_unclassified
OTU_5388	0	0	0	0	0	0	0	1	0	0	0	0	0	0	0	0	1	0.000549499	Eukaryota	Alveolata	Ciliophora	Spirotrichea	Spirotrichea_unclassified	Spirotrichea_unclassified	Spirotrichea_unclassified	Spirotrichea_unclassified
OTU_3647	0	0	0	0	1	0	0	0	0	0	0	0	0	0	0	0	1	0.000549499	Eukaryota	Alveolata	Ciliophora	Spirotrichea	Spirotrichea_unclassified	Spirotrichea_unclassified	Spirotrichea_unclassified	Spirotrichea_unclassified
OTU_6130	0	0	0	0	1	0	0	0	0	0	0	0	0	0	0	0	1	0.000549499	Eukaryota	Alveolata	Ciliophora	Spirotrichea	Spirotrichea_unclassified	Spirotrichea_unclassified	Spirotrichea_unclassified	Spirotrichea_unclassified
OTU_4920	0	0	0	0	0	0	0	0	0	0	0	1	0	0	0	0	1	0.000549499	Eukaryota	Alveolata	Ciliophora	Spirotrichea	Spirotrichea_unclassified	Spirotrichea_unclassified	Spirotrichea_unclassified	Spirotrichea_unclassified
OTU_2474	0	0	0	0	0	0	0	0	0	1	0	0	0	0	0	0	1	0.000549499	Eukaryota	Alveolata	Ciliophora	Spirotrichea	Spirotrichea_unclassified	Spirotrichea_unclassified	Spirotrichea_unclassified	Spirotrichea_unclassified
OTU_4485	0	0	0	0	0	0	0	0	0	0	0	1	0	0	0	0	1	0.000549499	Eukaryota	Alveolata	Ciliophora	Spirotrichea	Spirotrichea_unclassified	Spirotrichea_unclassified	Spirotrichea_unclassified	Spirotrichea_unclassified
OTU_2044	0	0	1	0	0	0	0	0	0	0	0	0	0	0	0	0	1	0.000549499	Eukaryota	Alveolata	Ciliophora	Spirotrichea	Spirotrichea_unclassified	Spirotrichea_unclassified	Spirotrichea_unclassified	Spirotrichea_unclassified
OTU_4836	0	0	0	0	0	0	0	0	0	0	0	0	0	1	0	0	1	0.000549499	Eukaryota	Alveolata	Ciliophora	Spirotrichea	Spirotrichea_unclassified	Spirotrichea_unclassified	Spirotrichea_unclassified	Spirotrichea_unclassified
OTU_3130	0	0	0	0	1	0	0	0	0	0	0	0	0	0	0	0	1	0.000549499	Eukaryota	Alveolata	Ciliophora	Spirotrichea	Spirotrichea_unclassified	Spirotrichea_unclassified	Spirotrichea_unclassified	Spirotrichea_unclassified
OTU_4411	0	0	0	0	1	0	0	0	0	0	0	0	0	0	0	0	1	0.000549499	Eukaryota	Alveolata	Ciliophora	Spirotrichea	Spirotrichea_unclassified	Spirotrichea_unclassified	Spirotrichea_unclassified	Spirotrichea_unclassified
OTU_5014	0	0	0	0	0	0	0	0	0	0	0	0	0	1	0	0	1	0.000549499	Eukaryota	Alveolata	Ciliophora	Spirotrichea	Spirotrichea_unclassified	Spirotrichea_unclassified	Spirotrichea_unclassified	Spirotrichea_unclassified
OTU_5814	0	0	0	0	0	0	0	0	0	0	0	0	0	1	0	0	1	0.000549499	Eukaryota	Alveolata	Ciliophora	Spirotrichea	Spirotrichea_unclassified	Spirotrichea_unclassified	Spirotrichea_unclassified	Spirotrichea_unclassified
OTU_5471	0	0	0	0	0	1	0	0	0	0	0	0	0	0	0	0	1	0.000549499	Eukaryota	Alveolata	Ciliophora	Spirotrichea	Spirotrichea_unclassified	Spirotrichea_unclassified	Spirotrichea_unclassified	Spirotrichea_unclassified
OTU_3994	0	0	0	0	0	0	0	0	0	0	1	0	0	0	0	0	1	0.000549499	Eukaryota	Alveolata	Ciliophora	Spirotrichea	Spirotrichea_unclassified	Spirotrichea_unclassified	Spirotrichea_unclassified	Spirotrichea_unclassified
OTU_5175	0	0	0	0	0	0	1	0	0	0	0	0	0	0	0	0	1	0.000549499	Eukaryota	Alveolata	Ciliophora	Spirotrichea	Spirotrichea_unclassified	Spirotrichea_unclassified	Spirotrichea_unclassified	Spirotrichea_unclassified
OTU_2642	0	0	0	0	0	1	0	0	0	0	0	0	0	0	0	0	1	0.000549499	Eukaryota	Alveolata	Ciliophora	Spirotrichea	Spirotrichea_unclassified	Spirotrichea_unclassified	Spirotrichea_unclassified	Spirotrichea_unclassified
OTU_4758	0	0	1	0	0	0	0	0	0	0	0	0	0	0	0	0	1	0.000549499	Eukaryota	Alveolata	Ciliophora	Spirotrichea	Spirotrichea_unclassified	Spirotrichea_unclassified	Spirotrichea_unclassified	Spirotrichea_unclassified
OTU_5689	0	0	1	0	0	0	0	0	0	0	0	0	0	0	0	0	1	0.000549499	Eukaryota	Alveolata	Ciliophora	Spirotrichea	Spirotrichea_unclassified	Spirotrichea_unclassified	Spirotrichea_unclassified	Spirotrichea_unclassified
OTU_3843	0	0	0	0	0	0	0	0	0	1	0	0	0	0	0	0	1	0.000549499	Eukaryota	Alveolata	Ciliophora	Spirotrichea	Spirotrichea_unclassified	Spirotrichea_unclassified	Spirotrichea_unclassified	Spirotrichea_unclassified
OTU_5111	0	0	0	0	0	0	0	0	0	0	1	0	0	0	0	0	1	0.000549499	Eukaryota	Alveolata	Ciliophora	Spirotrichea	Spirotrichea_unclassified	Spirotrichea_unclassified	Spirotrichea_unclassified	Spirotrichea_unclassified
OTU_5456	0	1	0	0	0	0	0	0	0	0	0	0	0	0	0	0	1	0.000549499	Eukaryota	Alveolata	Ciliophora	Spirotrichea	Spirotrichea_unclassified	Spirotrichea_unclassified	Spirotrichea_unclassified	Spirotrichea_unclassified
OTU_3789	0	0	0	0	0	0	0	0	0	0	0	1	0	0	0	0	1	0.000549499	Eukaryota	Alveolata	Ciliophora	Spirotrichea	Spirotrichea_unclassified	Spirotrichea_unclassified	Spirotrichea_unclassified	Spirotrichea_unclassified
OTU_5674	0	0	0	0	0	0	0	0	0	0	1	0	0	0	0	0	1	0.000549499	Eukaryota	Alveolata	Ciliophora	Spirotrichea	Spirotrichea_unclassified	Spirotrichea_unclassified	Spirotrichea_unclassified	Spirotrichea_unclassified
OTU_6100	0	0	0	0	0	0	0	1	0	0	0	0	0	0	0	0	1	0.000549499	Eukaryota	Alveolata	Ciliophora	Spirotrichea	Spirotrichea_unclassified	Spirotrichea_unclassified	Spirotrichea_unclassified	Spirotrichea_unclassified
OTU_6165	0	0	0	0	1	0	0	0	0	0	0	0	0	0	0	0	1	0.000549499	Eukaryota	Alveolata	Ciliophora	Spirotrichea	Spirotrichea_unclassified	Spirotrichea_unclassified	Spirotrichea_unclassified	Spirotrichea_unclassified
OTU_5969	0	0	0	0	0	1	0	0	0	0	0	0	0	0	0	0	1	0.000549499	Eukaryota	Alveolata	Ciliophora	Spirotrichea	Spirotrichea_unclassified	Spirotrichea_unclassified	Spirotrichea_unclassified	Spirotrichea_unclassified
OTU_6070	0	0	0	0	0	1	0	0	0	0	0	0	0	0	0	0	1	0.000549499	Eukaryota	Alveolata	Ciliophora	Spirotrichea	Spirotrichea_unclassified	Spirotrichea_unclassified	Spirotrichea_unclassified	Spirotrichea_unclassified
OTU_1998	0	0	0	0	0	0	0	1	0	0	0	0	0	0	0	0	1	0.000549499	Eukaryota	Alveolata	Ciliophora	Spirotrichea	Spirotrichea_unclassified	Spirotrichea_unclassified	Spirotrichea_unclassified	Spirotrichea_unclassified
OTU_5273	0	0	0	0	0	0	0	0	1	0	0	0	0	0	0	0	1	0.000549499	Eukaryota	Alveolata	Ciliophora	Spirotrichea	Spirotrichea_unclassified	Spirotrichea_unclassified	Spirotrichea_unclassified	Spirotrichea_unclassified
OTU_6108	0	0	0	0	0	0	0	0	0	0	0	0	1	0	0	0	1	0.000549499	Eukaryota	Alveolata	Ciliophora	Spirotrichea	Spirotrichea_unclassified	Spirotrichea_unclassified	Spirotrichea_unclassified	Spirotrichea_unclassified
OTU_3615	0	0	0	0	0	0	0	0	0	0	0	0	0	0	0	0	0	0	Eukaryota	Alveolata	Ciliophora	Spirotrichea	Spirotrichea_unclassified	Spirotrichea_unclassified	Spirotrichea_unclassified	Spirotrichea_unclassified
OTU_2836	0	0	0	0	0	0	0	0	0	0	0	0	0	0	0	0	0	0	Eukaryota	Alveolata	Ciliophora	Spirotrichea	Spirotrichea_unclassified	Spirotrichea_unclassified	Spirotrichea_unclassified	Spirotrichea_unclassified
OTU_6131	0	0	0	0	0	0	0	0	0	0	0	0	0	0	0	0	0	0	Eukaryota	Alveolata	Ciliophora	Spirotrichea	Spirotrichea_unclassified	Spirotrichea_unclassified	Spirotrichea_unclassified	Spirotrichea_unclassified
OTU_5729	0	0	0	0	0	0	0	0	0	0	0	0	0	0	0	0	0	0	Eukaryota	Alveolata	Ciliophora	Spirotrichea	Spirotrichea_unclassified	Spirotrichea_unclassified	Spirotrichea_unclassified	Spirotrichea_unclassified
OTU_2101	0	0	0	0	0	0	0	0	0	0	0	0	0	0	0	0	0	0	Eukaryota	Alveolata	Ciliophora	Spirotrichea	Spirotrichea_unclassified	Spirotrichea_unclassified	Spirotrichea_unclassified	Spirotrichea_unclassified
OTU_4302	0	0	0	0	0	0	0	0	0	0	0	0	0	0	0	0	0	0	Eukaryota	Alveolata	Ciliophora	Spirotrichea	Spirotrichea_unclassified	Spirotrichea_unclassified	Spirotrichea_unclassified	Spirotrichea_unclassified
OTU_3208	0	0	0	0	0	0	0	0	0	0	0	0	0	0	0	0	0	0	Eukaryota	Alveolata	Ciliophora	Spirotrichea	Spirotrichea_unclassified	Spirotrichea_unclassified	Spirotrichea_unclassified	Spirotrichea_unclassified
OTU_5802	0	0	0	0	0	0	0	0	0	0	0	0	0	0	0	0	0	0	Eukaryota	Alveolata	Ciliophora	Spirotrichea	Spirotrichea_unclassified	Spirotrichea_unclassified	Spirotrichea_unclassified	Spirotrichea_unclassified
OTU_8743	0	0	0	0	0	0	0	0	0	0	0	0	0	0	0	0	0	0	Eukaryota	Alveolata	Ciliophora	Spirotrichea	Spirotrichea_unclassified	Spirotrichea_unclassified	Spirotrichea_unclassified	Spirotrichea_unclassified
OTU_7510	0	0	0	0	0	0	0	0	0	0	0	0	0	0	0	0	0	0	Eukaryota	Alveolata	Ciliophora	Spirotrichea	Spirotrichea_unclassified	Spirotrichea_unclassified	Spirotrichea_unclassified	Spirotrichea_unclassified
OTU_5313	0	0	0	0	0	0	0	0	0	0	0	0	0	0	0	0	0	0	Eukaryota	Alveolata	Ciliophora	Spirotrichea	Spirotrichea_unclassified	Spirotrichea_unclassified	Spirotrichea_unclassified	Spirotrichea_unclassified
OTU_5638	0	0	0	0	0	0	0	0	0	0	0	0	0	0	0	0	0	0	Eukaryota	Alveolata	Ciliophora	Spirotrichea	Spirotrichea_unclassified	Spirotrichea_unclassified	Spirotrichea_unclassified	Spirotrichea_unclassified
OTU_5949	0	0	0	0	0	0	0	0	0	0	0	0	0	0	0	0	0	0	Eukaryota	Alveolata	Ciliophora	Spirotrichea	Spirotrichea_unclassified	Spirotrichea_unclassified	Spirotrichea_unclassified	Spirotrichea_unclassified
OTU_5665	0	0	0	0	0	0	0	0	0	0	0	0	0	0	0	0	0	0	Eukaryota	Alveolata	Ciliophora	Spirotrichea	Spirotrichea_unclassified	Spirotrichea_unclassified	Spirotrichea_unclassified	Spirotrichea_unclassified
OTU_5836	0	0	0	0	0	0	0	0	0	0	0	0	0	0	0	0	0	0	Eukaryota	Alveolata	Ciliophora	Spirotrichea	Spirotrichea_unclassified	Spirotrichea_unclassified	Spirotrichea_unclassified	Spirotrichea_unclassified
OTU_2019	0	0	0	0	0	0	0	0	0	0	0	0	0	0	0	0	0	0	Eukaryota	Alveolata	Ciliophora	Spirotrichea	Spirotrichea_unclassified	Spirotrichea_unclassified	Spirotrichea_unclassified	Spirotrichea_unclassified
OTU_4309	0	0	0	0	0	0	0	0	0	0	0	0	0	0	0	0	0	0	Eukaryota	Alveolata	Ciliophora	Spirotrichea	Spirotrichea_unclassified	Spirotrichea_unclassified	Spirotrichea_unclassified	Spirotrichea_unclassified
OTU_2292	0	0	0	0	0	0	0	0	0	0	0	0	0	0	0	0	0	0	Eukaryota	Alveolata	Ciliophora	Spirotrichea	Spirotrichea_unclassified	Spirotrichea_unclassified	Spirotrichea_unclassified	Spirotrichea_unclassified
OTU_5457	0	0	0	0	0	0	0	0	0	0	0	0	0	0	0	0	0	0	Eukaryota	Alveolata	Ciliophora	Spirotrichea	Spirotrichea_unclassified	Spirotrichea_unclassified	Spirotrichea_unclassified	Spirotrichea_unclassified
OTU_2631	0	0	0	0	0	0	0	0	0	0	0	0	0	0	0	0	0	0	Eukaryota	Alveolata	Ciliophora	Spirotrichea	Spirotrichea_unclassified	Spirotrichea_unclassified	Spirotrichea_unclassified	Spirotrichea_unclassified
OTU_6156	0	0	0	0	0	0	0	0	0	0	0	0	0	0	0	0	0	0	Eukaryota	Alveolata	Ciliophora	Spirotrichea	Spirotrichea_unclassified	Spirotrichea_unclassified	Spirotrichea_unclassified	Spirotrichea_unclassified
OTU_4475	0	0	0	0	0	0	0	0	0	0	0	0	0	0	0	0	0	0	Eukaryota	Alveolata	Ciliophora	Spirotrichea	Spirotrichea_unclassified	Spirotrichea_unclassified	Spirotrichea_unclassified	Spirotrichea_unclassified
OTU_3981	0	0	0	0	0	0	0	0	0	0	0	0	0	0	0	0	0	0	Eukaryota	Alveolata	Ciliophora	Spirotrichea	Spirotrichea_unclassified	Spirotrichea_unclassified	Spirotrichea_unclassified	Spirotrichea_unclassified
OTU_2389	0	0	0	0	0	0	0	0	0	0	0	0	0	0	0	0	0	0	Eukaryota	Alveolata	Ciliophora	Spirotrichea	Spirotrichea_unclassified	Spirotrichea_unclassified	Spirotrichea_unclassified	Spirotrichea_unclassified
OTU_4023	0	0	0	0	0	0	0	0	0	0	0	0	0	0	0	0	0	0	Eukaryota	Alveolata	Ciliophora	Spirotrichea	Spirotrichea_unclassified	Spirotrichea_unclassified	Spirotrichea_unclassified	Spirotrichea_unclassified
OTU_9049	0	0	0	0	0	0	0	0	0	0	0	0	0	0	0	0	0	0	Eukaryota	Alveolata	Ciliophora	Spirotrichea	Spirotrichea_unclassified	Spirotrichea_unclassified	Spirotrichea_unclassified	Spirotrichea_unclassified
OTU_3888	0	0	0	0	0	0	0	0	0	0	0	0	0	0	0	0	0	0	Eukaryota	Alveolata	Ciliophora	Spirotrichea	Spirotrichea_unclassified	Spirotrichea_unclassified	Spirotrichea_unclassified	Spirotrichea_unclassified
OTU_5192	0	0	0	0	0	0	0	0	0	0	0	0	0	0	0	0	0	0	Eukaryota	Alveolata	Ciliophora	Spirotrichea	Spirotrichea_unclassified	Spirotrichea_unclassified	Spirotrichea_unclassified	Spirotrichea_unclassified
OTU_9085	0	0	0	0	0	0	0	0	0	0	0	0	0	0	0	0	0	0	Eukaryota	Alveolata	Ciliophora	Spirotrichea	Spirotrichea_unclassified	Spirotrichea_unclassified	Spirotrichea_unclassified	Spirotrichea_unclassified
OTU_5599	0	0	0	0	0	0	0	0	0	0	0	0	0	0	0	0	0	0	Eukaryota	Alveolata	Ciliophora	Spirotrichea	Spirotrichea_unclassified	Spirotrichea_unclassified	Spirotrichea_unclassified	Spirotrichea_unclassified
OTU_4708	0	0	0	0	0	0	0	0	0	0	0	0	0	0	0	0	0	0	Eukaryota	Alveolata	Ciliophora	Spirotrichea	Spirotrichea_unclassified	Spirotrichea_unclassified	Spirotrichea_unclassified	Spirotrichea_unclassified
OTU_5260	0	0	0	0	0	0	0	0	0	0	0	0	0	0	0	0	0	0	Eukaryota	Alveolata	Ciliophora	Spirotrichea	Spirotrichea_unclassified	Spirotrichea_unclassified	Spirotrichea_unclassified	Spirotrichea_unclassified
OTU_4734	0	0	0	0	0	0	0	0	0	0	0	0	0	0	0	0	0	0	Eukaryota	Alveolata	Ciliophora	Spirotrichea	Spirotrichea_unclassified	Spirotrichea_unclassified	Spirotrichea_unclassified	Spirotrichea_unclassified
OTU_5256	0	0	0	0	0	0	0	0	0	0	0	0	0	0	0	0	0	0	Eukaryota	Alveolata	Ciliophora	Spirotrichea	Spirotrichea_unclassified	Spirotrichea_unclassified	Spirotrichea_unclassified	Spirotrichea_unclassified
OTU_4072	0	0	0	0	0	0	0	0	0	0	0	0	0	0	0	0	0	0	Eukaryota	Alveolata	Ciliophora	Spirotrichea	Spirotrichea_unclassified	Spirotrichea_unclassified	Spirotrichea_unclassified	Spirotrichea_unclassified
OTU_2529	0	0	0	0	0	0	0	0	0	0	0	0	0	0	0	0	0	0	Eukaryota	Alveolata	Ciliophora	Spirotrichea	Spirotrichea_unclassified	Spirotrichea_unclassified	Spirotrichea_unclassified	Spirotrichea_unclassified
OTU_4747	0	0	0	0	0	0	0	0	0	0	0	0	0	0	0	0	0	0	Eukaryota	Alveolata	Ciliophora	Spirotrichea	Spirotrichea_unclassified	Spirotrichea_unclassified	Spirotrichea_unclassified	Spirotrichea_unclassified
OTU_5354	0	0	0	0	0	0	0	0	0	0	0	0	0	0	0	0	0	0	Eukaryota	Alveolata	Ciliophora	Spirotrichea	Spirotrichea_unclassified	Spirotrichea_unclassified	Spirotrichea_unclassified	Spirotrichea_unclassified
OTU_2023	0	0	0	0	0	0	0	0	0	0	0	0	0	0	0	0	0	0	Eukaryota	Alveolata	Ciliophora	Spirotrichea	Spirotrichea_unclassified	Spirotrichea_unclassified	Spirotrichea_unclassified	Spirotrichea_unclassified
OTU_5876	0	0	0	0	0	0	0	0	0	0	0	0	0	0	0	0	0	0	Eukaryota	Alveolata	Ciliophora	Spirotrichea	Spirotrichea_unclassified	Spirotrichea_unclassified	Spirotrichea_unclassified	Spirotrichea_unclassified
OTU_4919	0	0	0	0	0	0	0	0	0	0	0	0	0	0	0	0	0	0	Eukaryota	Alveolata	Ciliophora	Spirotrichea	Spirotrichea_unclassified	Spirotrichea_unclassified	Spirotrichea_unclassified	Spirotrichea_unclassified
OTU_4699	0	0	0	0	0	0	0	0	0	0	0	0	0	0	0	0	0	0	Eukaryota	Alveolata	Ciliophora	Spirotrichea	Spirotrichea_unclassified	Spirotrichea_unclassified	Spirotrichea_unclassified	Spirotrichea_unclassified
OTU_6175	0	0	0	0	0	0	0	0	0	0	0	0	0	0	0	0	0	0	Eukaryota	Alveolata	Ciliophora	Spirotrichea	Spirotrichea_unclassified	Spirotrichea_unclassified	Spirotrichea_unclassified	Spirotrichea_unclassified
OTU_5076	0	0	0	0	0	0	0	0	0	0	0	0	0	0	0	0	0	0	Eukaryota	Alveolata	Ciliophora	Spirotrichea	Spirotrichea_unclassified	Spirotrichea_unclassified	Spirotrichea_unclassified	Spirotrichea_unclassified
OTU_5384	0	0	0	0	0	0	0	0	0	0	0	0	0	0	0	0	0	0	Eukaryota	Alveolata	Ciliophora	Spirotrichea	Spirotrichea_unclassified	Spirotrichea_unclassified	Spirotrichea_unclassified	Spirotrichea_unclassified
OTU_5520	0	0	0	0	0	0	0	0	0	0	0	0	0	0	0	0	0	0	Eukaryota	Alveolata	Ciliophora	Spirotrichea	Spirotrichea_unclassified	Spirotrichea_unclassified	Spirotrichea_unclassified	Spirotrichea_unclassified
OTU_5858	0	0	0	0	0	0	0	0	0	0	0	0	0	0	0	0	0	0	Eukaryota	Alveolata	Ciliophora	Spirotrichea	Spirotrichea_unclassified	Spirotrichea_unclassified	Spirotrichea_unclassified	Spirotrichea_unclassified
OTU_5055	0	0	0	0	0	0	0	0	0	0	0	0	0	0	0	0	0	0	Eukaryota	Alveolata	Ciliophora	Spirotrichea	Spirotrichea_unclassified	Spirotrichea_unclassified	Spirotrichea_unclassified	Spirotrichea_unclassified
OTU_5135	0	0	0	0	0	0	0	0	0	0	0	0	0	0	0	0	0	0	Eukaryota	Alveolata	Ciliophora	Spirotrichea	Spirotrichea_unclassified	Spirotrichea_unclassified	Spirotrichea_unclassified	Spirotrichea_unclassified
OTU_2237	0	0	0	0	0	0	0	0	0	0	0	0	0	0	0	0	0	0	Eukaryota	Alveolata	Ciliophora	Spirotrichea	Spirotrichea_unclassified	Spirotrichea_unclassified	Spirotrichea_unclassified	Spirotrichea_unclassified
OTU_8937	0	0	0	0	0	0	0	0	0	0	0	0	0	0	0	0	0	0	Eukaryota	Alveolata	Ciliophora	Spirotrichea	Spirotrichea_unclassified	Spirotrichea_unclassified	Spirotrichea_unclassified	Spirotrichea_unclassified
OTU_6212	0	0	0	0	0	0	0	0	0	0	0	0	0	0	0	0	0	0	Eukaryota	Alveolata	Ciliophora	Spirotrichea	Spirotrichea_unclassified	Spirotrichea_unclassified	Spirotrichea_unclassified	Spirotrichea_unclassified
OTU_5855	0	0	0	0	0	0	0	0	0	0	0	0	0	0	0	0	0	0	Eukaryota	Alveolata	Ciliophora	Spirotrichea	Spirotrichea_unclassified	Spirotrichea_unclassified	Spirotrichea_unclassified	Spirotrichea_unclassified
OTU_6239	0	0	0	0	0	0	0	0	0	0	0	0	0	0	0	0	0	0	Eukaryota	Alveolata	Ciliophora	Spirotrichea	Spirotrichea_unclassified	Spirotrichea_unclassified	Spirotrichea_unclassified	Spirotrichea_unclassified
OTU_3823	0	0	0	0	0	0	0	0	0	0	0	0	0	0	0	0	0	0	Eukaryota	Alveolata	Ciliophora	Spirotrichea	Spirotrichea_unclassified	Spirotrichea_unclassified	Spirotrichea_unclassified	Spirotrichea_unclassified
OTU_5739	0	0	0	0	0	0	0	0	0	0	0	0	0	0	0	0	0	0	Eukaryota	Alveolata	Ciliophora	Spirotrichea	Spirotrichea_unclassified	Spirotrichea_unclassified	Spirotrichea_unclassified	Spirotrichea_unclassified
OTU_5865	0	0	0	0	0	0	0	0	0	0	0	0	0	0	0	0	0	0	Eukaryota	Alveolata	Ciliophora	Spirotrichea	Spirotrichea_unclassified	Spirotrichea_unclassified	Spirotrichea_unclassified	Spirotrichea_unclassified
OTU_5459	0	0	0	0	0	0	0	0	0	0	0	0	0	0	0	0	0	0	Eukaryota	Alveolata	Ciliophora	Spirotrichea	Spirotrichea_unclassified	Spirotrichea_unclassified	Spirotrichea_unclassified	Spirotrichea_unclassified
OTU_3019	0	0	0	0	0	0	0	0	0	0	0	0	0	0	0	0	0	0	Eukaryota	Alveolata	Ciliophora	Spirotrichea	Spirotrichea_unclassified	Spirotrichea_unclassified	Spirotrichea_unclassified	Spirotrichea_unclassified
OTU_4210	0	0	0	0	0	0	0	0	0	0	0	0	0	0	0	0	0	0	Eukaryota	Alveolata	Ciliophora	Spirotrichea	Spirotrichea_unclassified	Spirotrichea_unclassified	Spirotrichea_unclassified	Spirotrichea_unclassified
OTU_3840	0	0	0	0	0	0	0	0	0	0	0	0	0	0	0	0	0	0	Eukaryota	Alveolata	Ciliophora	Spirotrichea	Spirotrichea_unclassified	Spirotrichea_unclassified	Spirotrichea_unclassified	Spirotrichea_unclassified
OTU_5584	0	0	0	0	0	0	0	0	0	0	0	0	0	0	0	0	0	0	Eukaryota	Alveolata	Ciliophora	Spirotrichea	Spirotrichea_unclassified	Spirotrichea_unclassified	Spirotrichea_unclassified	Spirotrichea_unclassified
OTU_6092	0	0	0	0	0	0	0	0	0	0	0	0	0	0	0	0	0	0	Eukaryota	Alveolata	Ciliophora	Spirotrichea	Spirotrichea_unclassified	Spirotrichea_unclassified	Spirotrichea_unclassified	Spirotrichea_unclassified
OTU_5685	0	0	0	0	0	0	0	0	0	0	0	0	0	0	0	0	0	0	Eukaryota	Alveolata	Ciliophora	Spirotrichea	Spirotrichea_unclassified	Spirotrichea_unclassified	Spirotrichea_unclassified	Spirotrichea_unclassified
OTU_5578	0	0	0	0	0	0	0	0	0	0	0	0	0	0	0	0	0	0	Eukaryota	Alveolata	Ciliophora	Spirotrichea	Spirotrichea_unclassified	Spirotrichea_unclassified	Spirotrichea_unclassified	Spirotrichea_unclassified
OTU_4595	0	0	0	0	0	0	0	0	0	0	0	0	0	0	0	0	0	0	Eukaryota	Alveolata	Ciliophora	Spirotrichea	Spirotrichea_unclassified	Spirotrichea_unclassified	Spirotrichea_unclassified	Spirotrichea_unclassified
OTU_9243	0	0	0	0	0	0	0	0	0	0	0	0	0	0	0	0	0	0	Eukaryota	Alveolata	Ciliophora	Spirotrichea	Spirotrichea_unclassified	Spirotrichea_unclassified	Spirotrichea_unclassified	Spirotrichea_unclassified
OTU_2500	0	0	0	0	0	0	0	0	0	0	0	0	0	0	0	0	0	0	Eukaryota	Alveolata	Ciliophora	Spirotrichea	Spirotrichea_unclassified	Spirotrichea_unclassified	Spirotrichea_unclassified	Spirotrichea_unclassified
OTU_2295	0	0	0	0	0	0	0	0	0	0	0	0	0	0	0	0	0	0	Eukaryota	Alveolata	Ciliophora	Spirotrichea	Spirotrichea_unclassified	Spirotrichea_unclassified	Spirotrichea_unclassified	Spirotrichea_unclassified
OTU_5284	0	0	0	0	0	0	0	0	0	0	0	0	0	0	0	0	0	0	Eukaryota	Alveolata	Ciliophora	Spirotrichea	Spirotrichea_unclassified	Spirotrichea_unclassified	Spirotrichea_unclassified	Spirotrichea_unclassified
OTU_2759	0	0	0	0	0	0	0	0	0	0	0	0	0	0	0	0	0	0	Eukaryota	Alveolata	Ciliophora	Spirotrichea	Spirotrichea_unclassified	Spirotrichea_unclassified	Spirotrichea_unclassified	Spirotrichea_unclassified
OTU_2664	0	0	0	0	0	0	0	0	0	0	0	0	0	0	0	0	0	0	Eukaryota	Alveolata	Ciliophora	Spirotrichea	Spirotrichea_unclassified	Spirotrichea_unclassified	Spirotrichea_unclassified	Spirotrichea_unclassified
OTU_2784	0	0	0	0	0	0	0	0	0	0	0	0	0	0	0	0	0	0	Eukaryota	Alveolata	Ciliophora	Spirotrichea	Spirotrichea_unclassified	Spirotrichea_unclassified	Spirotrichea_unclassified	Spirotrichea_unclassified
OTU_3795	0	0	0	0	0	0	0	0	0	0	0	0	0	0	0	0	0	0	Eukaryota	Alveolata	Ciliophora	Spirotrichea	Spirotrichea_unclassified	Spirotrichea_unclassified	Spirotrichea_unclassified	Spirotrichea_unclassified
OTU_5662	0	0	0	0	0	0	0	0	0	0	0	0	0	0	0	0	0	0	Eukaryota	Alveolata	Ciliophora	Spirotrichea	Spirotrichea_unclassified	Spirotrichea_unclassified	Spirotrichea_unclassified	Spirotrichea_unclassified
OTU_3624	0	0	0	0	0	0	0	0	0	0	0	0	0	0	0	0	0	0	Eukaryota	Alveolata	Ciliophora	Spirotrichea	Spirotrichea_unclassified	Spirotrichea_unclassified	Spirotrichea_unclassified	Spirotrichea_unclassified
OTU_3836	0	0	0	0	0	0	0	0	0	0	0	0	0	0	0	0	0	0	Eukaryota	Alveolata	Ciliophora	Spirotrichea	Spirotrichea_unclassified	Spirotrichea_unclassified	Spirotrichea_unclassified	Spirotrichea_unclassified
OTU_4220	0	0	0	0	0	0	0	0	0	0	0	0	0	0	0	0	0	0	Eukaryota	Alveolata	Ciliophora	Spirotrichea	Spirotrichea_unclassified	Spirotrichea_unclassified	Spirotrichea_unclassified	Spirotrichea_unclassified
OTU_4809	0	0	0	0	0	0	0	0	0	0	0	0	0	0	0	0	0	0	Eukaryota	Alveolata	Ciliophora	Spirotrichea	Spirotrichea_unclassified	Spirotrichea_unclassified	Spirotrichea_unclassified	Spirotrichea_unclassified
OTU_5060	0	0	0	0	0	0	0	0	0	0	0	0	0	0	0	0	0	0	Eukaryota	Alveolata	Ciliophora	Spirotrichea	Spirotrichea_unclassified	Spirotrichea_unclassified	Spirotrichea_unclassified	Spirotrichea_unclassified
OTU_5866	0	0	0	0	0	0	0	0	0	0	0	0	0	0	0	0	0	0	Eukaryota	Alveolata	Ciliophora	Spirotrichea	Spirotrichea_unclassified	Spirotrichea_unclassified	Spirotrichea_unclassified	Spirotrichea_unclassified
OTU_3838	0	0	0	0	0	0	0	0	0	0	0	0	0	0	0	0	0	0	Eukaryota	Alveolata	Ciliophora	Spirotrichea	Spirotrichea_unclassified	Spirotrichea_unclassified	Spirotrichea_unclassified	Spirotrichea_unclassified
OTU_4478	0	0	0	0	0	0	0	0	0	0	0	0	0	0	0	0	0	0	Eukaryota	Alveolata	Ciliophora	Spirotrichea	Spirotrichea_unclassified	Spirotrichea_unclassified	Spirotrichea_unclassified	Spirotrichea_unclassified
OTU_5195	0	0	0	0	0	0	0	0	0	0	0	0	0	0	0	0	0	0	Eukaryota	Alveolata	Ciliophora	Spirotrichea	Spirotrichea_unclassified	Spirotrichea_unclassified	Spirotrichea_unclassified	Spirotrichea_unclassified
OTU_5831	0	0	0	0	0	0	0	0	0	0	0	0	0	0	0	0	0	0	Eukaryota	Alveolata	Ciliophora	Spirotrichea	Spirotrichea_unclassified	Spirotrichea_unclassified	Spirotrichea_unclassified	Spirotrichea_unclassified
OTU_5479	0	0	0	0	0	0	0	0	0	0	0	0	0	0	0	0	0	0	Eukaryota	Alveolata	Ciliophora	Spirotrichea	Spirotrichea_unclassified	Spirotrichea_unclassified	Spirotrichea_unclassified	Spirotrichea_unclassified
OTU_5704	0	0	0	0	0	0	0	0	0	0	0	0	0	0	0	0	0	0	Eukaryota	Alveolata	Ciliophora	Spirotrichea	Spirotrichea_unclassified	Spirotrichea_unclassified	Spirotrichea_unclassified	Spirotrichea_unclassified
OTU_4012	0	0	0	0	0	0	0	0	0	0	0	0	0	0	0	0	0	0	Eukaryota	Alveolata	Ciliophora	Spirotrichea	Spirotrichea_unclassified	Spirotrichea_unclassified	Spirotrichea_unclassified	Spirotrichea_unclassified
OTU_5506	0	0	0	0	0	0	0	0	0	0	0	0	0	0	0	0	0	0	Eukaryota	Alveolata	Ciliophora	Spirotrichea	Spirotrichea_unclassified	Spirotrichea_unclassified	Spirotrichea_unclassified	Spirotrichea_unclassified
OTU_5421	0	0	0	0	0	0	0	0	0	0	0	0	0	0	0	0	0	0	Eukaryota	Alveolata	Ciliophora	Spirotrichea	Spirotrichea_unclassified	Spirotrichea_unclassified	Spirotrichea_unclassified	Spirotrichea_unclassified
OTU_8674	0	0	0	0	0	0	0	0	0	0	0	0	0	0	0	0	0	0	Eukaryota	Alveolata	Ciliophora	Spirotrichea	Spirotrichea_unclassified	Spirotrichea_unclassified	Spirotrichea_unclassified	Spirotrichea_unclassified
OTU_4324	0	0	0	0	0	0	0	0	0	0	0	0	0	0	0	0	0	0	Eukaryota	Alveolata	Ciliophora	Spirotrichea	Spirotrichea_unclassified	Spirotrichea_unclassified	Spirotrichea_unclassified	Spirotrichea_unclassified
OTU_5071	0	0	0	0	0	0	0	0	0	0	0	0	0	0	0	0	0	0	Eukaryota	Alveolata	Ciliophora	Spirotrichea	Spirotrichea_unclassified	Spirotrichea_unclassified	Spirotrichea_unclassified	Spirotrichea_unclassified
OTU_5082	0	0	0	0	0	0	0	0	0	0	0	0	0	0	0	0	0	0	Eukaryota	Alveolata	Ciliophora	Spirotrichea	Spirotrichea_unclassified	Spirotrichea_unclassified	Spirotrichea_unclassified	Spirotrichea_unclassified
OTU_5910	0	0	0	0	0	0	0	0	0	0	0	0	0	0	0	0	0	0	Eukaryota	Alveolata	Ciliophora	Spirotrichea	Spirotrichea_unclassified	Spirotrichea_unclassified	Spirotrichea_unclassified	Spirotrichea_unclassified
OTU_5482	0	0	0	0	0	0	0	0	0	0	0	0	0	0	0	0	0	0	Eukaryota	Alveolata	Ciliophora	Spirotrichea	Spirotrichea_unclassified	Spirotrichea_unclassified	Spirotrichea_unclassified	Spirotrichea_unclassified
OTU_5849	0	0	0	0	0	0	0	0	0	0	0	0	0	0	0	0	0	0	Eukaryota	Alveolata	Ciliophora	Spirotrichea	Spirotrichea_unclassified	Spirotrichea_unclassified	Spirotrichea_unclassified	Spirotrichea_unclassified
OTU_5777	0	0	0	0	0	0	0	0	0	0	0	0	0	0	0	0	0	0	Eukaryota	Alveolata	Ciliophora	Spirotrichea	Spirotrichea_unclassified	Spirotrichea_unclassified	Spirotrichea_unclassified	Spirotrichea_unclassified
OTU_4179	0	0	0	0	0	0	0	0	0	0	0	0	0	0	0	0	0	0	Eukaryota	Alveolata	Ciliophora	Spirotrichea	Spirotrichea_unclassified	Spirotrichea_unclassified	Spirotrichea_unclassified	Spirotrichea_unclassified
OTU_4409	0	0	0	0	0	0	0	0	0	0	0	0	0	0	0	0	0	0	Eukaryota	Alveolata	Ciliophora	Spirotrichea	Spirotrichea_unclassified	Spirotrichea_unclassified	Spirotrichea_unclassified	Spirotrichea_unclassified
OTU_5712	0	0	0	0	0	0	0	0	0	0	0	0	0	0	0	0	0	0	Eukaryota	Alveolata	Ciliophora	Spirotrichea	Spirotrichea_unclassified	Spirotrichea_unclassified	Spirotrichea_unclassified	Spirotrichea_unclassified
OTU_4026	0	0	0	0	0	0	0	0	0	0	0	0	0	0	0	0	0	0	Eukaryota	Alveolata	Ciliophora	Spirotrichea	Spirotrichea_unclassified	Spirotrichea_unclassified	Spirotrichea_unclassified	Spirotrichea_unclassified
OTU_5148	0	0	0	0	0	0	0	0	0	0	0	0	0	0	0	0	0	0	Eukaryota	Alveolata	Ciliophora	Spirotrichea	Spirotrichea_unclassified	Spirotrichea_unclassified	Spirotrichea_unclassified	Spirotrichea_unclassified
OTU_5798	0	0	0	0	0	0	0	0	0	0	0	0	0	0	0	0	0	0	Eukaryota	Alveolata	Ciliophora	Spirotrichea	Spirotrichea_unclassified	Spirotrichea_unclassified	Spirotrichea_unclassified	Spirotrichea_unclassified
OTU_3866	0	0	0	0	0	0	0	0	0	0	0	0	0	0	0	0	0	0	Eukaryota	Alveolata	Ciliophora	Spirotrichea	Spirotrichea_unclassified	Spirotrichea_unclassified	Spirotrichea_unclassified	Spirotrichea_unclassified
OTU_3959	0	0	0	0	0	0	0	0	0	0	0	0	0	0	0	0	0	0	Eukaryota	Alveolata	Ciliophora	Spirotrichea	Spirotrichea_unclassified	Spirotrichea_unclassified	Spirotrichea_unclassified	Spirotrichea_unclassified
OTU_4279	0	0	0	0	0	0	0	0	0	0	0	0	0	0	0	0	0	0	Eukaryota	Alveolata	Ciliophora	Spirotrichea	Spirotrichea_unclassified	Spirotrichea_unclassified	Spirotrichea_unclassified	Spirotrichea_unclassified
OTU_4294	0	0	0	0	0	0	0	0	0	0	0	0	0	0	0	0	0	0	Eukaryota	Alveolata	Ciliophora	Spirotrichea	Spirotrichea_unclassified	Spirotrichea_unclassified	Spirotrichea_unclassified	Spirotrichea_unclassified
OTU_4311	0	0	0	0	0	0	0	0	0	0	0	0	0	0	0	0	0	0	Eukaryota	Alveolata	Ciliophora	Spirotrichea	Spirotrichea_unclassified	Spirotrichea_unclassified	Spirotrichea_unclassified	Spirotrichea_unclassified
OTU_4982	0	0	0	0	0	0	0	0	0	0	0	0	0	0	0	0	0	0	Eukaryota	Alveolata	Ciliophora	Spirotrichea	Spirotrichea_unclassified	Spirotrichea_unclassified	Spirotrichea_unclassified	Spirotrichea_unclassified
OTU_5837	0	0	0	0	0	0	0	0	0	0	0	0	0	0	0	0	0	0	Eukaryota	Alveolata	Ciliophora	Spirotrichea	Spirotrichea_unclassified	Spirotrichea_unclassified	Spirotrichea_unclassified	Spirotrichea_unclassified
OTU_6198	0	0	0	0	0	0	0	0	0	0	0	0	0	0	0	0	0	0	Eukaryota	Alveolata	Ciliophora	Spirotrichea	Spirotrichea_unclassified	Spirotrichea_unclassified	Spirotrichea_unclassified	Spirotrichea_unclassified
OTU_3429	0	0	0	0	0	0	0	0	0	0	0	0	0	0	0	0	0	0	Eukaryota	Alveolata	Ciliophora	Spirotrichea	Spirotrichea_unclassified	Spirotrichea_unclassified	Spirotrichea_unclassified	Spirotrichea_unclassified
OTU_5072	0	0	0	0	0	0	0	0	0	0	0	0	0	0	0	0	0	0	Eukaryota	Alveolata	Ciliophora	Spirotrichea	Spirotrichea_unclassified	Spirotrichea_unclassified	Spirotrichea_unclassified	Spirotrichea_unclassified
OTU_5073	0	0	0	0	0	0	0	0	0	0	0	0	0	0	0	0	0	0	Eukaryota	Alveolata	Ciliophora	Spirotrichea	Spirotrichea_unclassified	Spirotrichea_unclassified	Spirotrichea_unclassified	Spirotrichea_unclassified
OTU_1737	0	0	0	0	0	0	0	0	0	0	0	0	0	0	0	0	0	0	Eukaryota	Alveolata	Ciliophora	Spirotrichea	Spirotrichea_unclassified	Spirotrichea_unclassified	Spirotrichea_unclassified	Spirotrichea_unclassified
OTU_4970	0	0	0	0	0	0	0	0	0	0	0	0	0	0	0	0	0	0	Eukaryota	Alveolata	Ciliophora	Spirotrichea	Spirotrichea_unclassified	Spirotrichea_unclassified	Spirotrichea_unclassified	Spirotrichea_unclassified
OTU_4690	0	0	0	0	0	0	0	0	0	0	0	0	0	0	0	0	0	0	Eukaryota	Alveolata	Ciliophora	Spirotrichea	Spirotrichea_unclassified	Spirotrichea_unclassified	Spirotrichea_unclassified	Spirotrichea_unclassified
OTU_7	4444	428	151	0	0	37	118	146	1225	212	34	0	14	0	12	63	6884	3.78275	Eukaryota	Alveolata	Ciliophora	Spirotrichea	Strombidiida	Strombidiida_unclassified	Strombidiida_unclassified	Strombidiida_unclassified
OTU_79	42	0	16	0	0	6	90	8	49	0	9	0	12	0	3	58	293	0.161003	Eukaryota	Alveolata	Ciliophora	Spirotrichea	Strombidiida	Strombidiida_unclassified	Strombidiida_unclassified	Strombidiida_unclassified
OTU_343	7	0	2	0	2	10	55	60	25	0	6	0	18	3	23	40	251	0.137924	Eukaryota	Alveolata	Ciliophora	Spirotrichea	Strombidiida	Strombidiida_unclassified	Strombidiida_unclassified	Strombidiida_unclassified
OTU_149	2	74	0	0	0	6	9	55	14	52	0	0	8	0	2	16	238	0.130781	Eukaryota	Alveolata	Ciliophora	Spirotrichea	Strombidiida	Strombidiida_unclassified	Strombidiida_unclassified	Strombidiida_unclassified
OTU_10	1	0	2	0	28	34	24	42	11	0	4	1	26	26	5	10	214	0.117593	Eukaryota	Alveolata	Ciliophora	Spirotrichea	Strombidiida	Strombidiida_unclassified	Strombidiida_unclassified	Strombidiida_unclassified
OTU_689	2	1	4	0	0	12	35	52	17	1	2	0	12	0	15	37	190	0.104405	Eukaryota	Alveolata	Ciliophora	Spirotrichea	Strombidiida	Strombidiida_unclassified	Strombidiida_unclassified	Strombidiida_unclassified
OTU_293	2	1	3	0	8	21	15	14	43	1	7	19	23	4	10	8	179	0.0983603	Eukaryota	Alveolata	Ciliophora	Spirotrichea	Strombidiida	Strombidiida_unclassified	Strombidiida_unclassified	Strombidiida_unclassified
OTU_329	1	0	39	0	0	9	7	63	4	0	4	0	3	0	15	1	146	0.0802268	Eukaryota	Alveolata	Ciliophora	Spirotrichea	Strombidiida	Strombidiida_unclassified	Strombidiida_unclassified	Strombidiida_unclassified
OTU_347	0	27	1	0	0	0	2	4	11	66	1	0	4	0	0	2	118	0.0648409	Eukaryota	Alveolata	Ciliophora	Spirotrichea	Strombidiida	Strombidiida_unclassified	Strombidiida_unclassified	Strombidiida_unclassified
OTU_24	0	10	7	1	35	7	1	0	0	6	4	0	6	28	0	0	105	0.0576974	Eukaryota	Alveolata	Ciliophora	Spirotrichea	Strombidiida	Strombidiida_unclassified	Strombidiida_unclassified	Strombidiida_unclassified
OTU_954	5	22	1	1	26	1	1	0	8	5	1	7	1	20	0	0	99	0.0544004	Eukaryota	Alveolata	Ciliophora	Spirotrichea	Strombidiida	Strombidiida_unclassified	Strombidiida_unclassified	Strombidiida_unclassified
OTU_21	0	43	23	0	2	0	6	4	2	5	2	0	5	1	5	0	98	0.0538509	Eukaryota	Alveolata	Ciliophora	Spirotrichea	Strombidiida	Strombidiida_unclassified	Strombidiida_unclassified	Strombidiida_unclassified
OTU_883	1	10	2	0	14	23	1	5	6	4	1	0	17	8	0	0	92	0.0505539	Eukaryota	Alveolata	Ciliophora	Spirotrichea	Strombidiida	Strombidiida_unclassified	Strombidiida_unclassified	Strombidiida_unclassified
OTU_1575	12	2	3	0	0	2	17	0	31	0	4	0	3	0	0	10	84	0.0461579	Eukaryota	Alveolata	Ciliophora	Spirotrichea	Strombidiida	Strombidiida_unclassified	Strombidiida_unclassified	Strombidiida_unclassified
OTU_44	0	38	3	0	5	2	3	0	2	14	1	1	5	8	0	1	83	0.0456084	Eukaryota	Alveolata	Ciliophora	Spirotrichea	Strombidiida	Strombidiida_unclassified	Strombidiida_unclassified	Strombidiida_unclassified
OTU_499	0	31	4	0	9	0	0	0	2	17	1	0	0	16	0	0	80	0.0439599	Eukaryota	Alveolata	Ciliophora	Spirotrichea	Strombidiida	Strombidiida_unclassified	Strombidiida_unclassified	Strombidiida_unclassified
OTU_3660	0	42	2	0	2	0	0	0	2	23	1	0	1	0	0	0	73	0.0401134	Eukaryota	Alveolata	Ciliophora	Spirotrichea	Strombidiida	Strombidiida_unclassified	Strombidiida_unclassified	Strombidiida_unclassified
OTU_884	2	0	40	0	0	2	3	9	1	0	5	0	0	0	0	6	68	0.0373659	Eukaryota	Alveolata	Ciliophora	Spirotrichea	Strombidiida	Strombidiida_unclassified	Strombidiida_unclassified	Strombidiida_unclassified
OTU_1419	0	0	0	0	1	0	10	13	7	0	2	0	1	2	24	4	64	0.0351679	Eukaryota	Alveolata	Ciliophora	Spirotrichea	Strombidiida	Strombidiida_unclassified	Strombidiida_unclassified	Strombidiida_unclassified
OTU_50	0	17	18	0	0	0	8	5	1	3	3	0	0	1	3	4	63	0.0346184	Eukaryota	Alveolata	Ciliophora	Spirotrichea	Strombidiida	Strombidiida_unclassified	Strombidiida_unclassified	Strombidiida_unclassified
OTU_4917	9	0	32	0	0	0	1	3	0	1	6	0	0	0	2	2	56	0.0307719	Eukaryota	Alveolata	Ciliophora	Spirotrichea	Strombidiida	Strombidiida_unclassified	Strombidiida_unclassified	Strombidiida_unclassified
OTU_1342	10	0	2	0	0	2	2	6	27	0	0	0	2	0	1	2	54	0.0296729	Eukaryota	Alveolata	Ciliophora	Spirotrichea	Strombidiida	Strombidiida_unclassified	Strombidiida_unclassified	Strombidiida_unclassified
OTU_3575	1	11	1	4	16	0	0	0	6	4	0	1	1	7	1	0	53	0.0291234	Eukaryota	Alveolata	Ciliophora	Spirotrichea	Strombidiida	Strombidiida_unclassified	Strombidiida_unclassified	Strombidiida_unclassified
OTU_2110	0	0	0	0	11	9	0	13	1	0	0	0	8	4	3	0	49	0.0269254	Eukaryota	Alveolata	Ciliophora	Spirotrichea	Strombidiida	Strombidiida_unclassified	Strombidiida_unclassified	Strombidiida_unclassified
OTU_1182	2	4	0	0	16	4	0	1	2	2	0	1	0	16	0	0	48	0.0263759	Eukaryota	Alveolata	Ciliophora	Spirotrichea	Strombidiida	Strombidiida_unclassified	Strombidiida_unclassified	Strombidiida_unclassified
OTU_800	14	0	11	0	0	1	1	1	6	0	5	0	0	0	0	6	45	0.0247274	Eukaryota	Alveolata	Ciliophora	Spirotrichea	Strombidiida	Strombidiida_unclassified	Strombidiida_unclassified	Strombidiida_unclassified
OTU_341	8	14	4	0	0	1	0	1	14	1	1	0	0	0	0	0	44	0.0241779	Eukaryota	Alveolata	Ciliophora	Spirotrichea	Strombidiida	Strombidiida_unclassified	Strombidiida_unclassified	Strombidiida_unclassified
OTU_2483	5	0	3	2	16	14	1	0	0	0	0	0	0	3	0	0	44	0.0241779	Eukaryota	Alveolata	Ciliophora	Spirotrichea	Strombidiida	Strombidiida_unclassified	Strombidiida_unclassified	Strombidiida_unclassified
OTU_1542	4	2	2	0	1	8	2	1	6	1	0	0	9	0	1	4	41	0.0225295	Eukaryota	Alveolata	Ciliophora	Spirotrichea	Strombidiida	Strombidiida_unclassified	Strombidiida_unclassified	Strombidiida_unclassified
OTU_890	2	2	11	0	2	0	5	7	3	0	3	0	0	0	0	2	37	0.0203315	Eukaryota	Alveolata	Ciliophora	Spirotrichea	Strombidiida	Strombidiida_unclassified	Strombidiida_unclassified	Strombidiida_unclassified
OTU_3633	4	0	5	0	0	0	8	2	3	0	0	0	3	0	0	11	36	0.019782	Eukaryota	Alveolata	Ciliophora	Spirotrichea	Strombidiida	Strombidiida_unclassified	Strombidiida_unclassified	Strombidiida_unclassified
OTU_3705	2	22	2	0	0	2	0	0	0	6	0	0	1	0	0	0	35	0.0192325	Eukaryota	Alveolata	Ciliophora	Spirotrichea	Strombidiida	Strombidiida_unclassified	Strombidiida_unclassified	Strombidiida_unclassified
OTU_3465	28	4	0	0	0	1	1	0	0	0	0	0	0	0	0	0	34	0.018683	Eukaryota	Alveolata	Ciliophora	Spirotrichea	Strombidiida	Strombidiida_unclassified	Strombidiida_unclassified	Strombidiida_unclassified
OTU_1031	0	0	0	1	12	4	0	0	0	0	0	0	5	11	0	0	33	0.0181335	Eukaryota	Alveolata	Ciliophora	Spirotrichea	Strombidiida	Strombidiida_unclassified	Strombidiida_unclassified	Strombidiida_unclassified
OTU_3643	0	21	0	0	2	0	0	0	2	5	0	1	0	2	0	0	33	0.0181335	Eukaryota	Alveolata	Ciliophora	Spirotrichea	Strombidiida	Strombidiida_unclassified	Strombidiida_unclassified	Strombidiida_unclassified
OTU_6074	0	7	0	0	0	3	0	12	1	6	0	0	1	0	1	1	32	0.017584	Eukaryota	Alveolata	Ciliophora	Spirotrichea	Strombidiida	Strombidiida_unclassified	Strombidiida_unclassified	Strombidiida_unclassified
OTU_1250	0	3	0	0	11	7	0	0	0	0	0	0	2	7	0	0	30	0.016485	Eukaryota	Alveolata	Ciliophora	Spirotrichea	Strombidiida	Strombidiida_unclassified	Strombidiida_unclassified	Strombidiida_unclassified
OTU_1688	0	0	0	0	9	3	0	6	1	0	0	2	4	5	0	0	30	0.016485	Eukaryota	Alveolata	Ciliophora	Spirotrichea	Strombidiida	Strombidiida_unclassified	Strombidiida_unclassified	Strombidiida_unclassified
OTU_1424	0	7	0	0	0	1	0	0	5	9	5	1	0	1	0	0	29	0.0159355	Eukaryota	Alveolata	Ciliophora	Spirotrichea	Strombidiida	Strombidiida_unclassified	Strombidiida_unclassified	Strombidiida_unclassified
OTU_2638	0	23	0	0	0	0	0	0	0	5	0	0	0	0	0	0	28	0.015386	Eukaryota	Alveolata	Ciliophora	Spirotrichea	Strombidiida	Strombidiida_unclassified	Strombidiida_unclassified	Strombidiida_unclassified
OTU_2087	0	0	2	0	0	0	4	11	2	0	1	0	1	0	1	3	25	0.0137375	Eukaryota	Alveolata	Ciliophora	Spirotrichea	Strombidiida	Strombidiida_unclassified	Strombidiida_unclassified	Strombidiida_unclassified
OTU_174	0	9	2	0	1	2	0	0	0	2	0	4	1	1	0	1	23	0.0126385	Eukaryota	Alveolata	Ciliophora	Spirotrichea	Strombidiida	Strombidiida_unclassified	Strombidiida_unclassified	Strombidiida_unclassified
OTU_2031	0	1	13	0	0	1	0	1	1	0	2	0	1	0	3	0	23	0.0126385	Eukaryota	Alveolata	Ciliophora	Spirotrichea	Strombidiida	Strombidiida_unclassified	Strombidiida_unclassified	Strombidiida_unclassified
OTU_1369	0	0	0	0	0	0	1	0	11	0	4	0	2	0	0	3	21	0.0115395	Eukaryota	Alveolata	Ciliophora	Spirotrichea	Strombidiida	Strombidiida_unclassified	Strombidiida_unclassified	Strombidiida_unclassified
OTU_892	1	0	0	0	2	4	0	10	0	0	0	0	0	1	2	1	21	0.0115395	Eukaryota	Alveolata	Ciliophora	Spirotrichea	Strombidiida	Strombidiida_unclassified	Strombidiida_unclassified	Strombidiida_unclassified
OTU_4889	0	3	0	0	0	0	0	1	9	2	0	4	1	0	0	0	20	0.01099	Eukaryota	Alveolata	Ciliophora	Spirotrichea	Strombidiida	Strombidiida_unclassified	Strombidiida_unclassified	Strombidiida_unclassified
OTU_1843	0	10	9	0	0	0	0	0	0	0	0	0	0	0	0	0	19	0.0104405	Eukaryota	Alveolata	Ciliophora	Spirotrichea	Strombidiida	Strombidiida_unclassified	Strombidiida_unclassified	Strombidiida_unclassified
OTU_1765	0	0	0	0	0	3	4	3	4	0	1	0	1	0	0	2	18	0.00989098	Eukaryota	Alveolata	Ciliophora	Spirotrichea	Strombidiida	Strombidiida_unclassified	Strombidiida_unclassified	Strombidiida_unclassified
OTU_410	0	0	1	0	1	0	0	3	5	1	0	1	2	4	0	0	18	0.00989098	Eukaryota	Alveolata	Ciliophora	Spirotrichea	Strombidiida	Strombidiida_unclassified	Strombidiida_unclassified	Strombidiida_unclassified
OTU_4924	0	0	0	0	0	1	7	3	3	0	0	0	1	0	0	3	18	0.00989098	Eukaryota	Alveolata	Ciliophora	Spirotrichea	Strombidiida	Strombidiida_unclassified	Strombidiida_unclassified	Strombidiida_unclassified
OTU_1109	0	1	0	0	4	4	0	0	0	0	0	0	3	5	0	0	17	0.00934148	Eukaryota	Alveolata	Ciliophora	Spirotrichea	Strombidiida	Strombidiida_unclassified	Strombidiida_unclassified	Strombidiida_unclassified
OTU_5347	1	4	2	0	0	0	0	0	6	3	0	0	0	0	0	1	17	0.00934148	Eukaryota	Alveolata	Ciliophora	Spirotrichea	Strombidiida	Strombidiida_unclassified	Strombidiida_unclassified	Strombidiida_unclassified
OTU_3640	1	0	12	0	0	0	1	1	1	1	0	0	0	0	0	0	17	0.00934148	Eukaryota	Alveolata	Ciliophora	Spirotrichea	Strombidiida	Strombidiida_unclassified	Strombidiida_unclassified	Strombidiida_unclassified
OTU_2598	0	4	9	0	0	0	0	0	0	3	0	0	0	0	1	0	17	0.00934148	Eukaryota	Alveolata	Ciliophora	Spirotrichea	Strombidiida	Strombidiida_unclassified	Strombidiida_unclassified	Strombidiida_unclassified
OTU_2016	0	1	6	0	0	0	3	1	1	0	3	0	1	0	0	0	16	0.00879198	Eukaryota	Alveolata	Ciliophora	Spirotrichea	Strombidiida	Strombidiida_unclassified	Strombidiida_unclassified	Strombidiida_unclassified
OTU_3122	0	0	0	0	1	2	1	1	7	0	0	3	1	0	0	0	16	0.00879198	Eukaryota	Alveolata	Ciliophora	Spirotrichea	Strombidiida	Strombidiida_unclassified	Strombidiida_unclassified	Strombidiida_unclassified
OTU_1837	0	1	0	0	1	0	0	0	4	5	0	3	0	1	0	0	15	0.00824248	Eukaryota	Alveolata	Ciliophora	Spirotrichea	Strombidiida	Strombidiida_unclassified	Strombidiida_unclassified	Strombidiida_unclassified
OTU_2957	0	4	8	0	0	0	1	0	0	2	0	0	0	0	0	0	15	0.00824248	Eukaryota	Alveolata	Ciliophora	Spirotrichea	Strombidiida	Strombidiida_unclassified	Strombidiida_unclassified	Strombidiida_unclassified
OTU_2226	0	0	0	0	0	0	7	0	0	0	0	0	0	0	0	8	15	0.00824248	Eukaryota	Alveolata	Ciliophora	Spirotrichea	Strombidiida	Strombidiida_unclassified	Strombidiida_unclassified	Strombidiida_unclassified
OTU_2103	1	0	7	0	2	3	0	1	0	0	0	0	0	1	0	0	15	0.00824248	Eukaryota	Alveolata	Ciliophora	Spirotrichea	Strombidiida	Strombidiida_unclassified	Strombidiida_unclassified	Strombidiida_unclassified
OTU_5515	0	0	0	0	0	0	2	5	4	0	3	0	0	0	1	0	15	0.00824248	Eukaryota	Alveolata	Ciliophora	Spirotrichea	Strombidiida	Strombidiida_unclassified	Strombidiida_unclassified	Strombidiida_unclassified
OTU_1690	0	1	0	1	12	0	0	0	0	0	0	0	0	0	0	0	14	0.00769298	Eukaryota	Alveolata	Ciliophora	Spirotrichea	Strombidiida	Strombidiida_unclassified	Strombidiida_unclassified	Strombidiida_unclassified
OTU_5378	1	0	0	0	0	3	2	0	4	0	0	0	2	0	0	2	14	0.00769298	Eukaryota	Alveolata	Ciliophora	Spirotrichea	Strombidiida	Strombidiida_unclassified	Strombidiida_unclassified	Strombidiida_unclassified
OTU_3450	0	0	0	0	2	3	0	0	0	0	0	5	3	0	0	0	13	0.00714349	Eukaryota	Alveolata	Ciliophora	Spirotrichea	Strombidiida	Strombidiida_unclassified	Strombidiida_unclassified	Strombidiida_unclassified
OTU_1760	0	0	0	0	0	3	1	0	0	0	0	1	4	1	0	3	13	0.00714349	Eukaryota	Alveolata	Ciliophora	Spirotrichea	Strombidiida	Strombidiida_unclassified	Strombidiida_unclassified	Strombidiida_unclassified
OTU_2544	0	1	2	0	0	1	1	2	0	2	0	0	1	0	2	1	13	0.00714349	Eukaryota	Alveolata	Ciliophora	Spirotrichea	Strombidiida	Strombidiida_unclassified	Strombidiida_unclassified	Strombidiida_unclassified
OTU_878	0	1	0	0	1	0	1	5	0	1	0	0	0	0	4	0	13	0.00714349	Eukaryota	Alveolata	Ciliophora	Spirotrichea	Strombidiida	Strombidiida_unclassified	Strombidiida_unclassified	Strombidiida_unclassified
OTU_1947	0	0	1	0	0	0	3	1	6	2	0	0	0	0	0	0	13	0.00714349	Eukaryota	Alveolata	Ciliophora	Spirotrichea	Strombidiida	Strombidiida_unclassified	Strombidiida_unclassified	Strombidiida_unclassified
OTU_4770	0	2	5	0	0	0	3	1	0	0	1	0	0	0	0	0	12	0.00659399	Eukaryota	Alveolata	Ciliophora	Spirotrichea	Strombidiida	Strombidiida_unclassified	Strombidiida_unclassified	Strombidiida_unclassified
OTU_2165	0	0	2	0	0	0	3	0	0	0	3	0	0	0	0	4	12	0.00659399	Eukaryota	Alveolata	Ciliophora	Spirotrichea	Strombidiida	Strombidiida_unclassified	Strombidiida_unclassified	Strombidiida_unclassified
OTU_5968	0	0	11	0	0	0	1	0	0	0	0	0	0	0	0	0	12	0.00659399	Eukaryota	Alveolata	Ciliophora	Spirotrichea	Strombidiida	Strombidiida_unclassified	Strombidiida_unclassified	Strombidiida_unclassified
OTU_2250	0	0	1	0	4	6	0	0	0	0	0	0	0	0	0	0	11	0.00604449	Eukaryota	Alveolata	Ciliophora	Spirotrichea	Strombidiida	Strombidiida_unclassified	Strombidiida_unclassified	Strombidiida_unclassified
OTU_397	0	6	3	0	0	0	0	0	0	2	0	0	0	0	0	0	11	0.00604449	Eukaryota	Alveolata	Ciliophora	Spirotrichea	Strombidiida	Strombidiida_unclassified	Strombidiida_unclassified	Strombidiida_unclassified
OTU_5377	0	0	0	0	0	0	1	4	0	0	0	0	2	0	1	3	11	0.00604449	Eukaryota	Alveolata	Ciliophora	Spirotrichea	Strombidiida	Strombidiida_unclassified	Strombidiida_unclassified	Strombidiida_unclassified
OTU_3317	0	0	0	0	0	0	3	2	4	0	0	0	1	0	0	1	11	0.00604449	Eukaryota	Alveolata	Ciliophora	Spirotrichea	Strombidiida	Strombidiida_unclassified	Strombidiida_unclassified	Strombidiida_unclassified
OTU_2673	0	0	6	0	0	2	1	0	0	0	0	0	0	0	0	2	11	0.00604449	Eukaryota	Alveolata	Ciliophora	Spirotrichea	Strombidiida	Strombidiida_unclassified	Strombidiida_unclassified	Strombidiida_unclassified
OTU_2623	0	4	0	0	4	1	0	0	0	1	0	0	0	1	0	0	11	0.00604449	Eukaryota	Alveolata	Ciliophora	Spirotrichea	Strombidiida	Strombidiida_unclassified	Strombidiida_unclassified	Strombidiida_unclassified
OTU_138	0	2	0	0	3	0	0	0	0	1	0	0	1	3	0	0	10	0.00549499	Eukaryota	Alveolata	Ciliophora	Spirotrichea	Strombidiida	Strombidiida_unclassified	Strombidiida_unclassified	Strombidiida_unclassified
OTU_3734	0	3	0	0	5	1	0	0	0	0	0	0	0	1	0	0	10	0.00549499	Eukaryota	Alveolata	Ciliophora	Spirotrichea	Strombidiida	Strombidiida_unclassified	Strombidiida_unclassified	Strombidiida_unclassified
OTU_5018	0	7	0	0	0	1	0	0	0	2	0	0	0	0	0	0	10	0.00549499	Eukaryota	Alveolata	Ciliophora	Spirotrichea	Strombidiida	Strombidiida_unclassified	Strombidiida_unclassified	Strombidiida_unclassified
OTU_5583	0	0	0	0	0	0	0	2	0	0	0	0	0	0	7	1	10	0.00549499	Eukaryota	Alveolata	Ciliophora	Spirotrichea	Strombidiida	Strombidiida_unclassified	Strombidiida_unclassified	Strombidiida_unclassified
OTU_1742	0	0	0	0	0	0	0	1	8	0	0	0	0	0	0	1	10	0.00549499	Eukaryota	Alveolata	Ciliophora	Spirotrichea	Strombidiida	Strombidiida_unclassified	Strombidiida_unclassified	Strombidiida_unclassified
OTU_6062	0	0	0	0	0	1	3	0	2	0	0	0	1	0	0	3	10	0.00549499	Eukaryota	Alveolata	Ciliophora	Spirotrichea	Strombidiida	Strombidiida_unclassified	Strombidiida_unclassified	Strombidiida_unclassified
OTU_2466	0	4	0	0	4	2	0	0	0	0	0	0	0	0	0	0	10	0.00549499	Eukaryota	Alveolata	Ciliophora	Spirotrichea	Strombidiida	Strombidiida_unclassified	Strombidiida_unclassified	Strombidiida_unclassified
OTU_3127	0	0	0	0	0	1	0	2	4	0	1	0	0	2	0	0	10	0.00549499	Eukaryota	Alveolata	Ciliophora	Spirotrichea	Strombidiida	Strombidiida_unclassified	Strombidiida_unclassified	Strombidiida_unclassified
OTU_6091	0	1	3	0	0	0	1	0	0	1	0	0	1	0	3	0	10	0.00549499	Eukaryota	Alveolata	Ciliophora	Spirotrichea	Strombidiida	Strombidiida_unclassified	Strombidiida_unclassified	Strombidiida_unclassified
OTU_1062	0	0	0	0	3	1	0	0	0	0	0	0	2	3	0	0	9	0.00494549	Eukaryota	Alveolata	Ciliophora	Spirotrichea	Strombidiida	Strombidiida_unclassified	Strombidiida_unclassified	Strombidiida_unclassified
OTU_1695	0	5	2	0	1	0	0	0	0	1	0	0	0	0	0	0	9	0.00494549	Eukaryota	Alveolata	Ciliophora	Spirotrichea	Strombidiida	Strombidiida_unclassified	Strombidiida_unclassified	Strombidiida_unclassified
OTU_5933	0	0	6	0	0	0	1	1	0	0	1	0	0	0	0	0	9	0.00494549	Eukaryota	Alveolata	Ciliophora	Spirotrichea	Strombidiida	Strombidiida_unclassified	Strombidiida_unclassified	Strombidiida_unclassified
OTU_1701	0	0	8	0	0	0	0	0	0	0	0	0	0	0	1	0	9	0.00494549	Eukaryota	Alveolata	Ciliophora	Spirotrichea	Strombidiida	Strombidiida_unclassified	Strombidiida_unclassified	Strombidiida_unclassified
OTU_3490	0	0	0	0	3	2	0	3	0	0	0	0	0	1	0	0	9	0.00494549	Eukaryota	Alveolata	Ciliophora	Spirotrichea	Strombidiida	Strombidiida_unclassified	Strombidiida_unclassified	Strombidiida_unclassified
OTU_2567	0	0	0	0	0	4	0	0	0	0	0	0	5	0	0	0	9	0.00494549	Eukaryota	Alveolata	Ciliophora	Spirotrichea	Strombidiida	Strombidiida_unclassified	Strombidiida_unclassified	Strombidiida_unclassified
OTU_3457	0	0	0	0	0	0	1	0	5	1	0	0	0	0	0	1	8	0.00439599	Eukaryota	Alveolata	Ciliophora	Spirotrichea	Strombidiida	Strombidiida_unclassified	Strombidiida_unclassified	Strombidiida_unclassified
OTU_6050	0	0	0	0	1	0	0	0	2	4	0	0	0	1	0	0	8	0.00439599	Eukaryota	Alveolata	Ciliophora	Spirotrichea	Strombidiida	Strombidiida_unclassified	Strombidiida_unclassified	Strombidiida_unclassified
OTU_5986	0	0	0	0	0	2	1	0	2	1	0	0	0	1	0	1	8	0.00439599	Eukaryota	Alveolata	Ciliophora	Spirotrichea	Strombidiida	Strombidiida_unclassified	Strombidiida_unclassified	Strombidiida_unclassified
OTU_3209	0	1	0	0	3	1	0	0	0	0	0	0	0	3	0	0	8	0.00439599	Eukaryota	Alveolata	Ciliophora	Spirotrichea	Strombidiida	Strombidiida_unclassified	Strombidiida_unclassified	Strombidiida_unclassified
OTU_2535	0	0	0	0	1	2	0	1	0	0	0	0	2	0	1	1	8	0.00439599	Eukaryota	Alveolata	Ciliophora	Spirotrichea	Strombidiida	Strombidiida_unclassified	Strombidiida_unclassified	Strombidiida_unclassified
OTU_5869	0	0	0	0	0	1	0	4	1	0	0	0	0	0	1	1	8	0.00439599	Eukaryota	Alveolata	Ciliophora	Spirotrichea	Strombidiida	Strombidiida_unclassified	Strombidiida_unclassified	Strombidiida_unclassified
OTU_473	0	0	0	0	2	1	0	0	0	0	0	0	3	1	0	0	7	0.00384649	Eukaryota	Alveolata	Ciliophora	Spirotrichea	Strombidiida	Strombidiida_unclassified	Strombidiida_unclassified	Strombidiida_unclassified
OTU_2778	0	5	0	0	0	0	0	0	1	1	0	0	0	0	0	0	7	0.00384649	Eukaryota	Alveolata	Ciliophora	Spirotrichea	Strombidiida	Strombidiida_unclassified	Strombidiida_unclassified	Strombidiida_unclassified
OTU_1271	0	0	4	0	0	2	0	0	0	0	0	0	0	0	1	0	7	0.00384649	Eukaryota	Alveolata	Ciliophora	Spirotrichea	Strombidiida	Strombidiida_unclassified	Strombidiida_unclassified	Strombidiida_unclassified
OTU_3354	0	1	0	0	0	0	0	1	0	0	0	0	2	3	0	0	7	0.00384649	Eukaryota	Alveolata	Ciliophora	Spirotrichea	Strombidiida	Strombidiida_unclassified	Strombidiida_unclassified	Strombidiida_unclassified
OTU_4949	0	2	2	0	0	0	0	0	1	0	1	0	0	0	0	1	7	0.00384649	Eukaryota	Alveolata	Ciliophora	Spirotrichea	Strombidiida	Strombidiida_unclassified	Strombidiida_unclassified	Strombidiida_unclassified
OTU_5013	0	1	0	0	0	0	1	0	0	1	0	0	0	0	3	1	7	0.00384649	Eukaryota	Alveolata	Ciliophora	Spirotrichea	Strombidiida	Strombidiida_unclassified	Strombidiida_unclassified	Strombidiida_unclassified
OTU_6095	0	7	0	0	0	0	0	0	0	0	0	0	0	0	0	0	7	0.00384649	Eukaryota	Alveolata	Ciliophora	Spirotrichea	Strombidiida	Strombidiida_unclassified	Strombidiida_unclassified	Strombidiida_unclassified
OTU_2397	0	1	0	0	5	0	1	0	0	0	0	0	0	0	0	0	7	0.00384649	Eukaryota	Alveolata	Ciliophora	Spirotrichea	Strombidiida	Strombidiida_unclassified	Strombidiida_unclassified	Strombidiida_unclassified
OTU_2211	0	0	0	0	2	0	0	0	1	0	0	0	0	4	0	0	7	0.00384649	Eukaryota	Alveolata	Ciliophora	Spirotrichea	Strombidiida	Strombidiida_unclassified	Strombidiida_unclassified	Strombidiida_unclassified
OTU_3232	0	0	6	0	0	0	0	0	0	0	1	0	0	0	0	0	7	0.00384649	Eukaryota	Alveolata	Ciliophora	Spirotrichea	Strombidiida	Strombidiida_unclassified	Strombidiida_unclassified	Strombidiida_unclassified
OTU_4637	0	0	2	0	2	0	0	1	1	0	0	0	1	0	0	0	7	0.00384649	Eukaryota	Alveolata	Ciliophora	Spirotrichea	Strombidiida	Strombidiida_unclassified	Strombidiida_unclassified	Strombidiida_unclassified
OTU_5227	0	0	7	0	0	0	0	0	0	0	0	0	0	0	0	0	7	0.00384649	Eukaryota	Alveolata	Ciliophora	Spirotrichea	Strombidiida	Strombidiida_unclassified	Strombidiida_unclassified	Strombidiida_unclassified
OTU_5335	0	0	0	0	0	0	3	0	2	0	0	0	0	0	0	2	7	0.00384649	Eukaryota	Alveolata	Ciliophora	Spirotrichea	Strombidiida	Strombidiida_unclassified	Strombidiida_unclassified	Strombidiida_unclassified
OTU_1389	0	0	0	0	0	2	0	0	0	0	0	2	1	1	0	0	6	0.00329699	Eukaryota	Alveolata	Ciliophora	Spirotrichea	Strombidiida	Strombidiida_unclassified	Strombidiida_unclassified	Strombidiida_unclassified
OTU_1387	0	1	0	0	3	1	0	0	0	0	0	0	0	1	0	0	6	0.00329699	Eukaryota	Alveolata	Ciliophora	Spirotrichea	Strombidiida	Strombidiida_unclassified	Strombidiida_unclassified	Strombidiida_unclassified
OTU_2315	0	0	0	0	0	0	0	0	6	0	0	0	0	0	0	0	6	0.00329699	Eukaryota	Alveolata	Ciliophora	Spirotrichea	Strombidiida	Strombidiida_unclassified	Strombidiida_unclassified	Strombidiida_unclassified
OTU_5157	0	0	3	0	0	0	3	0	0	0	0	0	0	0	0	0	6	0.00329699	Eukaryota	Alveolata	Ciliophora	Spirotrichea	Strombidiida	Strombidiida_unclassified	Strombidiida_unclassified	Strombidiida_unclassified
OTU_6246	0	0	0	0	1	0	0	0	0	0	0	0	1	4	0	0	6	0.00329699	Eukaryota	Alveolata	Ciliophora	Spirotrichea	Strombidiida	Strombidiida_unclassified	Strombidiida_unclassified	Strombidiida_unclassified
OTU_3356	0	0	2	0	0	0	0	0	0	1	1	0	1	1	0	0	6	0.00329699	Eukaryota	Alveolata	Ciliophora	Spirotrichea	Strombidiida	Strombidiida_unclassified	Strombidiida_unclassified	Strombidiida_unclassified
OTU_6085	0	0	0	0	2	3	0	0	0	0	0	0	0	0	1	0	6	0.00329699	Eukaryota	Alveolata	Ciliophora	Spirotrichea	Strombidiida	Strombidiida_unclassified	Strombidiida_unclassified	Strombidiida_unclassified
OTU_1699	0	0	0	0	2	0	0	0	0	0	0	0	2	1	0	0	5	0.00274749	Eukaryota	Alveolata	Ciliophora	Spirotrichea	Strombidiida	Strombidiida_unclassified	Strombidiida_unclassified	Strombidiida_unclassified
OTU_5041	0	0	0	0	0	0	0	0	0	0	0	2	1	2	0	0	5	0.00274749	Eukaryota	Alveolata	Ciliophora	Spirotrichea	Strombidiida	Strombidiida_unclassified	Strombidiida_unclassified	Strombidiida_unclassified
OTU_3966	0	0	0	0	1	1	0	0	0	0	0	0	0	3	0	0	5	0.00274749	Eukaryota	Alveolata	Ciliophora	Spirotrichea	Strombidiida	Strombidiida_unclassified	Strombidiida_unclassified	Strombidiida_unclassified
OTU_4904	0	4	1	0	0	0	0	0	0	0	0	0	0	0	0	0	5	0.00274749	Eukaryota	Alveolata	Ciliophora	Spirotrichea	Strombidiida	Strombidiida_unclassified	Strombidiida_unclassified	Strombidiida_unclassified
OTU_4996	0	3	0	0	2	0	0	0	0	0	0	0	0	0	0	0	5	0.00274749	Eukaryota	Alveolata	Ciliophora	Spirotrichea	Strombidiida	Strombidiida_unclassified	Strombidiida_unclassified	Strombidiida_unclassified
OTU_3308	0	0	4	0	0	0	0	0	1	0	0	0	0	0	0	0	5	0.00274749	Eukaryota	Alveolata	Ciliophora	Spirotrichea	Strombidiida	Strombidiida_unclassified	Strombidiida_unclassified	Strombidiida_unclassified
OTU_4692	0	1	2	0	0	0	1	0	1	0	0	0	0	0	0	0	5	0.00274749	Eukaryota	Alveolata	Ciliophora	Spirotrichea	Strombidiida	Strombidiida_unclassified	Strombidiida_unclassified	Strombidiida_unclassified
OTU_5922	0	0	0	0	0	0	0	0	1	2	0	0	1	0	0	1	5	0.00274749	Eukaryota	Alveolata	Ciliophora	Spirotrichea	Strombidiida	Strombidiida_unclassified	Strombidiida_unclassified	Strombidiida_unclassified
OTU_5021	0	2	3	0	0	0	0	0	0	0	0	0	0	0	0	0	5	0.00274749	Eukaryota	Alveolata	Ciliophora	Spirotrichea	Strombidiida	Strombidiida_unclassified	Strombidiida_unclassified	Strombidiida_unclassified
OTU_5518	0	0	1	0	0	0	0	3	0	0	1	0	0	0	0	0	5	0.00274749	Eukaryota	Alveolata	Ciliophora	Spirotrichea	Strombidiida	Strombidiida_unclassified	Strombidiida_unclassified	Strombidiida_unclassified
OTU_1423	0	0	1	0	2	0	0	0	0	0	0	0	1	1	0	0	5	0.00274749	Eukaryota	Alveolata	Ciliophora	Spirotrichea	Strombidiida	Strombidiida_unclassified	Strombidiida_unclassified	Strombidiida_unclassified
OTU_5557	0	3	0	0	0	0	0	0	0	2	0	0	0	0	0	0	5	0.00274749	Eukaryota	Alveolata	Ciliophora	Spirotrichea	Strombidiida	Strombidiida_unclassified	Strombidiida_unclassified	Strombidiida_unclassified
OTU_4688	0	0	2	0	0	0	0	0	2	0	0	0	0	0	0	1	5	0.00274749	Eukaryota	Alveolata	Ciliophora	Spirotrichea	Strombidiida	Strombidiida_unclassified	Strombidiida_unclassified	Strombidiida_unclassified
OTU_5473	0	0	2	0	0	0	0	0	1	0	0	0	0	0	0	2	5	0.00274749	Eukaryota	Alveolata	Ciliophora	Spirotrichea	Strombidiida	Strombidiida_unclassified	Strombidiida_unclassified	Strombidiida_unclassified
OTU_5581	0	0	0	0	0	1	1	2	1	0	0	0	0	0	0	0	5	0.00274749	Eukaryota	Alveolata	Ciliophora	Spirotrichea	Strombidiida	Strombidiida_unclassified	Strombidiida_unclassified	Strombidiida_unclassified
OTU_5595	0	0	0	0	0	0	1	1	2	0	0	0	0	0	0	1	5	0.00274749	Eukaryota	Alveolata	Ciliophora	Spirotrichea	Strombidiida	Strombidiida_unclassified	Strombidiida_unclassified	Strombidiida_unclassified
OTU_4843	0	0	0	0	0	0	1	0	4	0	0	0	0	0	0	0	5	0.00274749	Eukaryota	Alveolata	Ciliophora	Spirotrichea	Strombidiida	Strombidiida_unclassified	Strombidiida_unclassified	Strombidiida_unclassified
OTU_3437	0	1	0	0	0	0	0	0	3	0	0	0	0	0	0	0	4	0.002198	Eukaryota	Alveolata	Ciliophora	Spirotrichea	Strombidiida	Strombidiida_unclassified	Strombidiida_unclassified	Strombidiida_unclassified
OTU_5139	0	0	0	0	2	0	0	0	0	0	0	0	1	1	0	0	4	0.002198	Eukaryota	Alveolata	Ciliophora	Spirotrichea	Strombidiida	Strombidiida_unclassified	Strombidiida_unclassified	Strombidiida_unclassified
OTU_5326	0	1	2	0	0	0	0	0	0	0	1	0	0	0	0	0	4	0.002198	Eukaryota	Alveolata	Ciliophora	Spirotrichea	Strombidiida	Strombidiida_unclassified	Strombidiida_unclassified	Strombidiida_unclassified
OTU_3532	0	0	0	0	0	0	0	0	0	1	1	0	0	0	0	2	4	0.002198	Eukaryota	Alveolata	Ciliophora	Spirotrichea	Strombidiida	Strombidiida_unclassified	Strombidiida_unclassified	Strombidiida_unclassified
OTU_4743	0	0	0	0	0	0	0	0	4	0	0	0	0	0	0	0	4	0.002198	Eukaryota	Alveolata	Ciliophora	Spirotrichea	Strombidiida	Strombidiida_unclassified	Strombidiida_unclassified	Strombidiida_unclassified
OTU_5992	0	1	1	0	0	0	0	0	0	0	0	0	0	0	0	2	4	0.002198	Eukaryota	Alveolata	Ciliophora	Spirotrichea	Strombidiida	Strombidiida_unclassified	Strombidiida_unclassified	Strombidiida_unclassified
OTU_5944	0	2	0	0	0	1	0	0	0	1	0	0	0	0	0	0	4	0.002198	Eukaryota	Alveolata	Ciliophora	Spirotrichea	Strombidiida	Strombidiida_unclassified	Strombidiida_unclassified	Strombidiida_unclassified
OTU_5492	0	1	0	0	0	0	1	1	0	0	0	0	0	0	0	1	4	0.002198	Eukaryota	Alveolata	Ciliophora	Spirotrichea	Strombidiida	Strombidiida_unclassified	Strombidiida_unclassified	Strombidiida_unclassified
OTU_3264	0	0	0	0	0	0	0	1	3	0	0	0	0	0	0	0	4	0.002198	Eukaryota	Alveolata	Ciliophora	Spirotrichea	Strombidiida	Strombidiida_unclassified	Strombidiida_unclassified	Strombidiida_unclassified
OTU_4950	0	3	0	0	0	0	0	0	0	1	0	0	0	0	0	0	4	0.002198	Eukaryota	Alveolata	Ciliophora	Spirotrichea	Strombidiida	Strombidiida_unclassified	Strombidiida_unclassified	Strombidiida_unclassified
OTU_5344	2	2	0	0	0	0	0	0	0	0	0	0	0	0	0	0	4	0.002198	Eukaryota	Alveolata	Ciliophora	Spirotrichea	Strombidiida	Strombidiida_unclassified	Strombidiida_unclassified	Strombidiida_unclassified
OTU_5907	0	0	0	0	1	2	0	0	0	0	0	0	0	1	0	0	4	0.002198	Eukaryota	Alveolata	Ciliophora	Spirotrichea	Strombidiida	Strombidiida_unclassified	Strombidiida_unclassified	Strombidiida_unclassified
OTU_2996	0	0	0	0	0	1	0	1	0	0	0	0	0	0	2	0	4	0.002198	Eukaryota	Alveolata	Ciliophora	Spirotrichea	Strombidiida	Strombidiida_unclassified	Strombidiida_unclassified	Strombidiida_unclassified
OTU_8647	0	0	0	0	0	0	0	0	4	0	0	0	0	0	0	0	4	0.002198	Eukaryota	Alveolata	Ciliophora	Spirotrichea	Strombidiida	Strombidiida_unclassified	Strombidiida_unclassified	Strombidiida_unclassified
OTU_5309	0	0	1	0	0	0	3	0	0	0	0	0	0	0	0	0	4	0.002198	Eukaryota	Alveolata	Ciliophora	Spirotrichea	Strombidiida	Strombidiida_unclassified	Strombidiida_unclassified	Strombidiida_unclassified
OTU_2825	0	0	0	0	0	0	0	1	1	0	0	1	0	0	1	0	4	0.002198	Eukaryota	Alveolata	Ciliophora	Spirotrichea	Strombidiida	Strombidiida_unclassified	Strombidiida_unclassified	Strombidiida_unclassified
OTU_5548	0	0	3	0	0	1	0	0	0	0	0	0	0	0	0	0	4	0.002198	Eukaryota	Alveolata	Ciliophora	Spirotrichea	Strombidiida	Strombidiida_unclassified	Strombidiida_unclassified	Strombidiida_unclassified
OTU_5480	0	0	0	0	0	0	0	0	1	0	0	3	0	0	0	0	4	0.002198	Eukaryota	Alveolata	Ciliophora	Spirotrichea	Strombidiida	Strombidiida_unclassified	Strombidiida_unclassified	Strombidiida_unclassified
OTU_4545	0	0	0	0	0	0	0	0	3	0	0	0	0	0	0	0	3	0.0016485	Eukaryota	Alveolata	Ciliophora	Spirotrichea	Strombidiida	Strombidiida_unclassified	Strombidiida_unclassified	Strombidiida_unclassified
OTU_5023	0	3	0	0	0	0	0	0	0	0	0	0	0	0	0	0	3	0.0016485	Eukaryota	Alveolata	Ciliophora	Spirotrichea	Strombidiida	Strombidiida_unclassified	Strombidiida_unclassified	Strombidiida_unclassified
OTU_3669	0	0	0	0	0	0	0	0	3	0	0	0	0	0	0	0	3	0.0016485	Eukaryota	Alveolata	Ciliophora	Spirotrichea	Strombidiida	Strombidiida_unclassified	Strombidiida_unclassified	Strombidiida_unclassified
OTU_2092	0	1	0	0	0	0	0	0	0	0	0	2	0	0	0	0	3	0.0016485	Eukaryota	Alveolata	Ciliophora	Spirotrichea	Strombidiida	Strombidiida_unclassified	Strombidiida_unclassified	Strombidiida_unclassified
OTU_5884	0	1	0	0	0	0	0	0	0	0	0	0	0	2	0	0	3	0.0016485	Eukaryota	Alveolata	Ciliophora	Spirotrichea	Strombidiida	Strombidiida_unclassified	Strombidiida_unclassified	Strombidiida_unclassified
OTU_5017	0	0	0	0	1	1	0	0	0	0	0	1	0	0	0	0	3	0.0016485	Eukaryota	Alveolata	Ciliophora	Spirotrichea	Strombidiida	Strombidiida_unclassified	Strombidiida_unclassified	Strombidiida_unclassified
OTU_3169	0	0	0	0	2	0	0	0	0	0	0	0	0	1	0	0	3	0.0016485	Eukaryota	Alveolata	Ciliophora	Spirotrichea	Strombidiida	Strombidiida_unclassified	Strombidiida_unclassified	Strombidiida_unclassified
OTU_6048	0	0	0	0	0	1	0	0	0	0	0	0	0	0	0	2	3	0.0016485	Eukaryota	Alveolata	Ciliophora	Spirotrichea	Strombidiida	Strombidiida_unclassified	Strombidiida_unclassified	Strombidiida_unclassified
OTU_5898	0	1	0	0	0	0	0	0	0	0	0	0	0	2	0	0	3	0.0016485	Eukaryota	Alveolata	Ciliophora	Spirotrichea	Strombidiida	Strombidiida_unclassified	Strombidiida_unclassified	Strombidiida_unclassified
OTU_5006	0	3	0	0	0	0	0	0	0	0	0	0	0	0	0	0	3	0.0016485	Eukaryota	Alveolata	Ciliophora	Spirotrichea	Strombidiida	Strombidiida_unclassified	Strombidiida_unclassified	Strombidiida_unclassified
OTU_5877	0	0	0	0	2	1	0	0	0	0	0	0	0	0	0	0	3	0.0016485	Eukaryota	Alveolata	Ciliophora	Spirotrichea	Strombidiida	Strombidiida_unclassified	Strombidiida_unclassified	Strombidiida_unclassified
OTU_8731	0	0	0	0	1	2	0	0	0	0	0	0	0	0	0	0	3	0.0016485	Eukaryota	Alveolata	Ciliophora	Spirotrichea	Strombidiida	Strombidiida_unclassified	Strombidiida_unclassified	Strombidiida_unclassified
OTU_4693	0	0	0	0	0	0	0	1	1	0	1	0	0	0	0	0	3	0.0016485	Eukaryota	Alveolata	Ciliophora	Spirotrichea	Strombidiida	Strombidiida_unclassified	Strombidiida_unclassified	Strombidiida_unclassified
OTU_6105	0	0	0	0	0	1	0	0	0	0	0	0	0	2	0	0	3	0.0016485	Eukaryota	Alveolata	Ciliophora	Spirotrichea	Strombidiida	Strombidiida_unclassified	Strombidiida_unclassified	Strombidiida_unclassified
OTU_5209	0	0	0	0	0	0	1	0	0	0	1	0	0	0	0	1	3	0.0016485	Eukaryota	Alveolata	Ciliophora	Spirotrichea	Strombidiida	Strombidiida_unclassified	Strombidiida_unclassified	Strombidiida_unclassified
OTU_4616	0	0	0	0	0	0	0	1	0	0	0	0	0	0	2	0	3	0.0016485	Eukaryota	Alveolata	Ciliophora	Spirotrichea	Strombidiida	Strombidiida_unclassified	Strombidiida_unclassified	Strombidiida_unclassified
OTU_5660	0	0	0	0	0	0	0	0	0	0	0	3	0	0	0	0	3	0.0016485	Eukaryota	Alveolata	Ciliophora	Spirotrichea	Strombidiida	Strombidiida_unclassified	Strombidiida_unclassified	Strombidiida_unclassified
OTU_886	0	0	0	0	2	1	0	0	0	0	0	0	0	0	0	0	3	0.0016485	Eukaryota	Alveolata	Ciliophora	Spirotrichea	Strombidiida	Strombidiida_unclassified	Strombidiida_unclassified	Strombidiida_unclassified
OTU_3340	0	0	0	0	1	0	0	1	0	0	0	1	0	0	0	0	3	0.0016485	Eukaryota	Alveolata	Ciliophora	Spirotrichea	Strombidiida	Strombidiida_unclassified	Strombidiida_unclassified	Strombidiida_unclassified
OTU_3607	0	2	0	0	1	0	0	0	0	0	0	0	0	0	0	0	3	0.0016485	Eukaryota	Alveolata	Ciliophora	Spirotrichea	Strombidiida	Strombidiida_unclassified	Strombidiida_unclassified	Strombidiida_unclassified
OTU_4765	0	0	0	0	0	0	0	0	2	0	0	0	0	0	0	1	3	0.0016485	Eukaryota	Alveolata	Ciliophora	Spirotrichea	Strombidiida	Strombidiida_unclassified	Strombidiida_unclassified	Strombidiida_unclassified
OTU_5562	0	0	0	0	0	1	0	2	0	0	0	0	0	0	0	0	3	0.0016485	Eukaryota	Alveolata	Ciliophora	Spirotrichea	Strombidiida	Strombidiida_unclassified	Strombidiida_unclassified	Strombidiida_unclassified
OTU_3990	0	0	0	0	0	0	0	1	0	0	0	0	0	0	0	1	2	0.001099	Eukaryota	Alveolata	Ciliophora	Spirotrichea	Strombidiida	Strombidiida_unclassified	Strombidiida_unclassified	Strombidiida_unclassified
OTU_5813	0	0	0	0	0	0	0	0	0	1	0	0	0	0	1	0	2	0.001099	Eukaryota	Alveolata	Ciliophora	Spirotrichea	Strombidiida	Strombidiida_unclassified	Strombidiida_unclassified	Strombidiida_unclassified
OTU_3848	0	0	0	0	0	0	0	0	0	0	2	0	0	0	0	0	2	0.001099	Eukaryota	Alveolata	Ciliophora	Spirotrichea	Strombidiida	Strombidiida_unclassified	Strombidiida_unclassified	Strombidiida_unclassified
OTU_2198	0	1	0	0	0	1	0	0	0	0	0	0	0	0	0	0	2	0.001099	Eukaryota	Alveolata	Ciliophora	Spirotrichea	Strombidiida	Strombidiida_unclassified	Strombidiida_unclassified	Strombidiida_unclassified
OTU_2041	0	0	0	0	0	0	0	0	0	0	0	0	2	0	0	0	2	0.001099	Eukaryota	Alveolata	Ciliophora	Spirotrichea	Strombidiida	Strombidiida_unclassified	Strombidiida_unclassified	Strombidiida_unclassified
OTU_6209	0	0	0	0	1	0	0	0	0	0	0	0	0	1	0	0	2	0.001099	Eukaryota	Alveolata	Ciliophora	Spirotrichea	Strombidiida	Strombidiida_unclassified	Strombidiida_unclassified	Strombidiida_unclassified
OTU_5502	0	0	0	0	1	0	0	0	0	0	0	0	0	1	0	0	2	0.001099	Eukaryota	Alveolata	Ciliophora	Spirotrichea	Strombidiida	Strombidiida_unclassified	Strombidiida_unclassified	Strombidiida_unclassified
OTU_5452	0	0	0	0	0	0	0	0	0	0	0	0	1	1	0	0	2	0.001099	Eukaryota	Alveolata	Ciliophora	Spirotrichea	Strombidiida	Strombidiida_unclassified	Strombidiida_unclassified	Strombidiida_unclassified
OTU_2871	0	0	0	0	0	0	0	1	0	0	0	0	0	0	0	1	2	0.001099	Eukaryota	Alveolata	Ciliophora	Spirotrichea	Strombidiida	Strombidiida_unclassified	Strombidiida_unclassified	Strombidiida_unclassified
OTU_3731	0	0	0	0	0	1	0	0	0	0	0	0	0	1	0	0	2	0.001099	Eukaryota	Alveolata	Ciliophora	Spirotrichea	Strombidiida	Strombidiida_unclassified	Strombidiida_unclassified	Strombidiida_unclassified
OTU_3010	0	0	0	0	0	0	0	0	0	0	0	0	0	2	0	0	2	0.001099	Eukaryota	Alveolata	Ciliophora	Spirotrichea	Strombidiida	Strombidiida_unclassified	Strombidiida_unclassified	Strombidiida_unclassified
OTU_5050	0	0	0	0	0	0	0	0	0	0	0	0	0	2	0	0	2	0.001099	Eukaryota	Alveolata	Ciliophora	Spirotrichea	Strombidiida	Strombidiida_unclassified	Strombidiida_unclassified	Strombidiida_unclassified
OTU_3145	0	2	0	0	0	0	0	0	0	0	0	0	0	0	0	0	2	0.001099	Eukaryota	Alveolata	Ciliophora	Spirotrichea	Strombidiida	Strombidiida_unclassified	Strombidiida_unclassified	Strombidiida_unclassified
OTU_2021	0	0	0	0	0	0	1	0	0	0	0	0	0	0	1	0	2	0.001099	Eukaryota	Alveolata	Ciliophora	Spirotrichea	Strombidiida	Strombidiida_unclassified	Strombidiida_unclassified	Strombidiida_unclassified
OTU_3197	0	0	0	0	1	0	0	0	0	0	0	0	0	1	0	0	2	0.001099	Eukaryota	Alveolata	Ciliophora	Spirotrichea	Strombidiida	Strombidiida_unclassified	Strombidiida_unclassified	Strombidiida_unclassified
OTU_3722	0	0	0	0	0	0	0	1	0	0	0	0	1	0	0	0	2	0.001099	Eukaryota	Alveolata	Ciliophora	Spirotrichea	Strombidiida	Strombidiida_unclassified	Strombidiida_unclassified	Strombidiida_unclassified
OTU_4621	0	0	0	0	0	0	0	0	0	0	0	0	0	0	0	2	2	0.001099	Eukaryota	Alveolata	Ciliophora	Spirotrichea	Strombidiida	Strombidiida_unclassified	Strombidiida_unclassified	Strombidiida_unclassified
OTU_4039	1	1	0	0	0	0	0	0	0	0	0	0	0	0	0	0	2	0.001099	Eukaryota	Alveolata	Ciliophora	Spirotrichea	Strombidiida	Strombidiida_unclassified	Strombidiida_unclassified	Strombidiida_unclassified
OTU_3167	0	0	0	0	0	0	0	0	0	0	2	0	0	0	0	0	2	0.001099	Eukaryota	Alveolata	Ciliophora	Spirotrichea	Strombidiida	Strombidiida_unclassified	Strombidiida_unclassified	Strombidiida_unclassified
OTU_6160	0	0	2	0	0	0	0	0	0	0	0	0	0	0	0	0	2	0.001099	Eukaryota	Alveolata	Ciliophora	Spirotrichea	Strombidiida	Strombidiida_unclassified	Strombidiida_unclassified	Strombidiida_unclassified
OTU_5556	0	0	0	0	0	0	2	0	0	0	0	0	0	0	0	0	2	0.001099	Eukaryota	Alveolata	Ciliophora	Spirotrichea	Strombidiida	Strombidiida_unclassified	Strombidiida_unclassified	Strombidiida_unclassified
OTU_4710	0	0	2	0	0	0	0	0	0	0	0	0	0	0	0	0	2	0.001099	Eukaryota	Alveolata	Ciliophora	Spirotrichea	Strombidiida	Strombidiida_unclassified	Strombidiida_unclassified	Strombidiida_unclassified
OTU_5635	0	0	0	0	0	0	0	0	0	0	0	0	0	0	2	0	2	0.001099	Eukaryota	Alveolata	Ciliophora	Spirotrichea	Strombidiida	Strombidiida_unclassified	Strombidiida_unclassified	Strombidiida_unclassified
OTU_4832	0	0	0	0	0	0	0	0	2	0	0	0	0	0	0	0	2	0.001099	Eukaryota	Alveolata	Ciliophora	Spirotrichea	Strombidiida	Strombidiida_unclassified	Strombidiida_unclassified	Strombidiida_unclassified
OTU_4189	0	0	0	0	0	2	0	0	0	0	0	0	0	0	0	0	2	0.001099	Eukaryota	Alveolata	Ciliophora	Spirotrichea	Strombidiida	Strombidiida_unclassified	Strombidiida_unclassified	Strombidiida_unclassified
OTU_5097	0	0	1	0	0	0	0	0	0	0	0	1	0	0	0	0	2	0.001099	Eukaryota	Alveolata	Ciliophora	Spirotrichea	Strombidiida	Strombidiida_unclassified	Strombidiida_unclassified	Strombidiida_unclassified
OTU_5666	0	0	0	0	0	0	0	0	0	0	0	0	0	2	0	0	2	0.001099	Eukaryota	Alveolata	Ciliophora	Spirotrichea	Strombidiida	Strombidiida_unclassified	Strombidiida_unclassified	Strombidiida_unclassified
OTU_4811	0	0	0	0	0	0	0	0	2	0	0	0	0	0	0	0	2	0.001099	Eukaryota	Alveolata	Ciliophora	Spirotrichea	Strombidiida	Strombidiida_unclassified	Strombidiida_unclassified	Strombidiida_unclassified
OTU_3841	0	2	0	0	0	0	0	0	0	0	0	0	0	0	0	0	2	0.001099	Eukaryota	Alveolata	Ciliophora	Spirotrichea	Strombidiida	Strombidiida_unclassified	Strombidiida_unclassified	Strombidiida_unclassified
OTU_1698	0	1	0	0	0	0	0	0	0	1	0	0	0	0	0	0	2	0.001099	Eukaryota	Alveolata	Ciliophora	Spirotrichea	Strombidiida	Strombidiida_unclassified	Strombidiida_unclassified	Strombidiida_unclassified
OTU_5993	0	0	2	0	0	0	0	0	0	0	0	0	0	0	0	0	2	0.001099	Eukaryota	Alveolata	Ciliophora	Spirotrichea	Strombidiida	Strombidiida_unclassified	Strombidiida_unclassified	Strombidiida_unclassified
OTU_4857	0	0	2	0	0	0	0	0	0	0	0	0	0	0	0	0	2	0.001099	Eukaryota	Alveolata	Ciliophora	Spirotrichea	Strombidiida	Strombidiida_unclassified	Strombidiida_unclassified	Strombidiida_unclassified
OTU_3965	0	0	0	0	0	0	0	0	0	0	0	0	0	2	0	0	2	0.001099	Eukaryota	Alveolata	Ciliophora	Spirotrichea	Strombidiida	Strombidiida_unclassified	Strombidiida_unclassified	Strombidiida_unclassified
OTU_3285	0	0	0	0	0	1	1	0	0	0	0	0	0	0	0	0	2	0.001099	Eukaryota	Alveolata	Ciliophora	Spirotrichea	Strombidiida	Strombidiida_unclassified	Strombidiida_unclassified	Strombidiida_unclassified
OTU_2121	0	0	0	0	1	0	0	1	0	0	0	0	0	0	0	0	2	0.001099	Eukaryota	Alveolata	Ciliophora	Spirotrichea	Strombidiida	Strombidiida_unclassified	Strombidiida_unclassified	Strombidiida_unclassified
OTU_3161	0	0	0	0	2	0	0	0	0	0	0	0	0	0	0	0	2	0.001099	Eukaryota	Alveolata	Ciliophora	Spirotrichea	Strombidiida	Strombidiida_unclassified	Strombidiida_unclassified	Strombidiida_unclassified
OTU_6040	0	1	0	0	0	0	0	1	0	0	0	0	0	0	0	0	2	0.001099	Eukaryota	Alveolata	Ciliophora	Spirotrichea	Strombidiida	Strombidiida_unclassified	Strombidiida_unclassified	Strombidiida_unclassified
OTU_5690	0	2	0	0	0	0	0	0	0	0	0	0	0	0	0	0	2	0.001099	Eukaryota	Alveolata	Ciliophora	Spirotrichea	Strombidiida	Strombidiida_unclassified	Strombidiida_unclassified	Strombidiida_unclassified
OTU_2727	0	0	0	0	0	0	0	0	2	0	0	0	0	0	0	0	2	0.001099	Eukaryota	Alveolata	Ciliophora	Spirotrichea	Strombidiida	Strombidiida_unclassified	Strombidiida_unclassified	Strombidiida_unclassified
OTU_4977	0	0	0	0	0	0	2	0	0	0	0	0	0	0	0	0	2	0.001099	Eukaryota	Alveolata	Ciliophora	Spirotrichea	Strombidiida	Strombidiida_unclassified	Strombidiida_unclassified	Strombidiida_unclassified
OTU_3100	0	0	0	0	0	1	1	0	0	0	0	0	0	0	0	0	2	0.001099	Eukaryota	Alveolata	Ciliophora	Spirotrichea	Strombidiida	Strombidiida_unclassified	Strombidiida_unclassified	Strombidiida_unclassified
OTU_5728	0	0	0	0	0	0	0	0	0	0	0	0	0	1	1	0	2	0.001099	Eukaryota	Alveolata	Ciliophora	Spirotrichea	Strombidiida	Strombidiida_unclassified	Strombidiida_unclassified	Strombidiida_unclassified
OTU_2148	0	0	0	0	0	1	0	0	1	0	0	0	0	0	0	0	2	0.001099	Eukaryota	Alveolata	Ciliophora	Spirotrichea	Strombidiida	Strombidiida_unclassified	Strombidiida_unclassified	Strombidiida_unclassified
OTU_5062	0	0	1	0	1	0	0	0	0	0	0	0	0	0	0	0	2	0.001099	Eukaryota	Alveolata	Ciliophora	Spirotrichea	Strombidiida	Strombidiida_unclassified	Strombidiida_unclassified	Strombidiida_unclassified
OTU_1383	0	1	0	0	0	0	0	0	1	0	0	0	0	0	0	0	2	0.001099	Eukaryota	Alveolata	Ciliophora	Spirotrichea	Strombidiida	Strombidiida_unclassified	Strombidiida_unclassified	Strombidiida_unclassified
OTU_4712	0	0	0	0	0	0	0	0	2	0	0	0	0	0	0	0	2	0.001099	Eukaryota	Alveolata	Ciliophora	Spirotrichea	Strombidiida	Strombidiida_unclassified	Strombidiida_unclassified	Strombidiida_unclassified
OTU_5749	0	0	0	0	0	0	0	0	0	1	0	0	0	0	0	0	1	0.000549499	Eukaryota	Alveolata	Ciliophora	Spirotrichea	Strombidiida	Strombidiida_unclassified	Strombidiida_unclassified	Strombidiida_unclassified
OTU_2689	0	0	0	0	0	0	0	1	0	0	0	0	0	0	0	0	1	0.000549499	Eukaryota	Alveolata	Ciliophora	Spirotrichea	Strombidiida	Strombidiida_unclassified	Strombidiida_unclassified	Strombidiida_unclassified
OTU_6591	0	1	0	0	0	0	0	0	0	0	0	0	0	0	0	0	1	0.000549499	Eukaryota	Alveolata	Ciliophora	Spirotrichea	Strombidiida	Strombidiida_unclassified	Strombidiida_unclassified	Strombidiida_unclassified
OTU_5237	0	1	0	0	0	0	0	0	0	0	0	0	0	0	0	0	1	0.000549499	Eukaryota	Alveolata	Ciliophora	Spirotrichea	Strombidiida	Strombidiida_unclassified	Strombidiida_unclassified	Strombidiida_unclassified
OTU_6244	0	0	0	0	0	0	0	0	0	0	0	0	0	1	0	0	1	0.000549499	Eukaryota	Alveolata	Ciliophora	Spirotrichea	Strombidiida	Strombidiida_unclassified	Strombidiida_unclassified	Strombidiida_unclassified
OTU_2424	0	0	0	0	0	0	0	0	1	0	0	0	0	0	0	0	1	0.000549499	Eukaryota	Alveolata	Ciliophora	Spirotrichea	Strombidiida	Strombidiida_unclassified	Strombidiida_unclassified	Strombidiida_unclassified
OTU_2959	0	0	0	0	0	0	0	0	0	1	0	0	0	0	0	0	1	0.000549499	Eukaryota	Alveolata	Ciliophora	Spirotrichea	Strombidiida	Strombidiida_unclassified	Strombidiida_unclassified	Strombidiida_unclassified
OTU_5042	0	0	0	0	0	0	0	0	0	1	0	0	0	0	0	0	1	0.000549499	Eukaryota	Alveolata	Ciliophora	Spirotrichea	Strombidiida	Strombidiida_unclassified	Strombidiida_unclassified	Strombidiida_unclassified
OTU_3536	0	0	0	0	0	1	0	0	0	0	0	0	0	0	0	0	1	0.000549499	Eukaryota	Alveolata	Ciliophora	Spirotrichea	Strombidiida	Strombidiida_unclassified	Strombidiida_unclassified	Strombidiida_unclassified
OTU_2347	0	0	0	0	1	0	0	0	0	0	0	0	0	0	0	0	1	0.000549499	Eukaryota	Alveolata	Ciliophora	Spirotrichea	Strombidiida	Strombidiida_unclassified	Strombidiida_unclassified	Strombidiida_unclassified
OTU_5345	0	1	0	0	0	0	0	0	0	0	0	0	0	0	0	0	1	0.000549499	Eukaryota	Alveolata	Ciliophora	Spirotrichea	Strombidiida	Strombidiida_unclassified	Strombidiida_unclassified	Strombidiida_unclassified
OTU_4138	0	0	0	0	0	0	0	0	1	0	0	0	0	0	0	0	1	0.000549499	Eukaryota	Alveolata	Ciliophora	Spirotrichea	Strombidiida	Strombidiida_unclassified	Strombidiida_unclassified	Strombidiida_unclassified
OTU_4697	0	0	0	0	0	0	0	0	0	0	0	0	1	0	0	0	1	0.000549499	Eukaryota	Alveolata	Ciliophora	Spirotrichea	Strombidiida	Strombidiida_unclassified	Strombidiida_unclassified	Strombidiida_unclassified
OTU_5981	0	0	0	0	0	0	0	0	0	0	0	1	0	0	0	0	1	0.000549499	Eukaryota	Alveolata	Ciliophora	Spirotrichea	Strombidiida	Strombidiida_unclassified	Strombidiida_unclassified	Strombidiida_unclassified
OTU_4634	0	0	0	0	0	0	0	1	0	0	0	0	0	0	0	0	1	0.000549499	Eukaryota	Alveolata	Ciliophora	Spirotrichea	Strombidiida	Strombidiida_unclassified	Strombidiida_unclassified	Strombidiida_unclassified
OTU_5445	1	0	0	0	0	0	0	0	0	0	0	0	0	0	0	0	1	0.000549499	Eukaryota	Alveolata	Ciliophora	Spirotrichea	Strombidiida	Strombidiida_unclassified	Strombidiida_unclassified	Strombidiida_unclassified
OTU_4922	0	0	1	0	0	0	0	0	0	0	0	0	0	0	0	0	1	0.000549499	Eukaryota	Alveolata	Ciliophora	Spirotrichea	Strombidiida	Strombidiida_unclassified	Strombidiida_unclassified	Strombidiida_unclassified
OTU_5697	0	0	0	0	0	0	0	0	0	0	0	0	0	0	1	0	1	0.000549499	Eukaryota	Alveolata	Ciliophora	Spirotrichea	Strombidiida	Strombidiida_unclassified	Strombidiida_unclassified	Strombidiida_unclassified
OTU_5678	0	0	0	0	1	0	0	0	0	0	0	0	0	0	0	0	1	0.000549499	Eukaryota	Alveolata	Ciliophora	Spirotrichea	Strombidiida	Strombidiida_unclassified	Strombidiida_unclassified	Strombidiida_unclassified
OTU_4941	0	0	1	0	0	0	0	0	0	0	0	0	0	0	0	0	1	0.000549499	Eukaryota	Alveolata	Ciliophora	Spirotrichea	Strombidiida	Strombidiida_unclassified	Strombidiida_unclassified	Strombidiida_unclassified
OTU_6007	0	0	0	0	1	0	0	0	0	0	0	0	0	0	0	0	1	0.000549499	Eukaryota	Alveolata	Ciliophora	Spirotrichea	Strombidiida	Strombidiida_unclassified	Strombidiida_unclassified	Strombidiida_unclassified
OTU_6125	0	0	1	0	0	0	0	0	0	0	0	0	0	0	0	0	1	0.000549499	Eukaryota	Alveolata	Ciliophora	Spirotrichea	Strombidiida	Strombidiida_unclassified	Strombidiida_unclassified	Strombidiida_unclassified
OTU_4291	0	1	0	0	0	0	0	0	0	0	0	0	0	0	0	0	1	0.000549499	Eukaryota	Alveolata	Ciliophora	Spirotrichea	Strombidiida	Strombidiida_unclassified	Strombidiida_unclassified	Strombidiida_unclassified
OTU_5132	0	0	1	0	0	0	0	0	0	0	0	0	0	0	0	0	1	0.000549499	Eukaryota	Alveolata	Ciliophora	Spirotrichea	Strombidiida	Strombidiida_unclassified	Strombidiida_unclassified	Strombidiida_unclassified
OTU_4211	0	0	0	0	0	0	0	1	0	0	0	0	0	0	0	0	1	0.000549499	Eukaryota	Alveolata	Ciliophora	Spirotrichea	Strombidiida	Strombidiida_unclassified	Strombidiida_unclassified	Strombidiida_unclassified
OTU_4954	0	0	0	0	0	0	0	0	0	0	0	0	0	0	1	0	1	0.000549499	Eukaryota	Alveolata	Ciliophora	Spirotrichea	Strombidiida	Strombidiida_unclassified	Strombidiida_unclassified	Strombidiida_unclassified
OTU_5566	0	0	0	0	0	0	0	0	1	0	0	0	0	0	0	0	1	0.000549499	Eukaryota	Alveolata	Ciliophora	Spirotrichea	Strombidiida	Strombidiida_unclassified	Strombidiida_unclassified	Strombidiida_unclassified
OTU_5661	0	0	0	0	1	0	0	0	0	0	0	0	0	0	0	0	1	0.000549499	Eukaryota	Alveolata	Ciliophora	Spirotrichea	Strombidiida	Strombidiida_unclassified	Strombidiida_unclassified	Strombidiida_unclassified
OTU_5104	0	0	0	0	0	0	0	0	1	0	0	0	0	0	0	0	1	0.000549499	Eukaryota	Alveolata	Ciliophora	Spirotrichea	Strombidiida	Strombidiida_unclassified	Strombidiida_unclassified	Strombidiida_unclassified
OTU_6107	0	0	0	0	0	1	0	0	0	0	0	0	0	0	0	0	1	0.000549499	Eukaryota	Alveolata	Ciliophora	Spirotrichea	Strombidiida	Strombidiida_unclassified	Strombidiida_unclassified	Strombidiida_unclassified
OTU_4881	0	1	0	0	0	0	0	0	0	0	0	0	0	0	0	0	1	0.000549499	Eukaryota	Alveolata	Ciliophora	Spirotrichea	Strombidiida	Strombidiida_unclassified	Strombidiida_unclassified	Strombidiida_unclassified
OTU_2004	0	0	0	0	0	0	0	0	0	0	0	0	1	0	0	0	1	0.000549499	Eukaryota	Alveolata	Ciliophora	Spirotrichea	Strombidiida	Strombidiida_unclassified	Strombidiida_unclassified	Strombidiida_unclassified
OTU_3963	0	1	0	0	0	0	0	0	0	0	0	0	0	0	0	0	1	0.000549499	Eukaryota	Alveolata	Ciliophora	Spirotrichea	Strombidiida	Strombidiida_unclassified	Strombidiida_unclassified	Strombidiida_unclassified
OTU_4927	0	0	0	0	0	0	0	0	0	0	0	1	0	0	0	0	1	0.000549499	Eukaryota	Alveolata	Ciliophora	Spirotrichea	Strombidiida	Strombidiida_unclassified	Strombidiida_unclassified	Strombidiida_unclassified
OTU_5653	0	0	0	0	1	0	0	0	0	0	0	0	0	0	0	0	1	0.000549499	Eukaryota	Alveolata	Ciliophora	Spirotrichea	Strombidiida	Strombidiida_unclassified	Strombidiida_unclassified	Strombidiida_unclassified
OTU_4067	0	0	0	0	0	0	0	0	0	0	0	0	1	0	0	0	1	0.000549499	Eukaryota	Alveolata	Ciliophora	Spirotrichea	Strombidiida	Strombidiida_unclassified	Strombidiida_unclassified	Strombidiida_unclassified
OTU_4227	0	0	1	0	0	0	0	0	0	0	0	0	0	0	0	0	1	0.000549499	Eukaryota	Alveolata	Ciliophora	Spirotrichea	Strombidiida	Strombidiida_unclassified	Strombidiida_unclassified	Strombidiida_unclassified
OTU_5810	0	1	0	0	0	0	0	0	0	0	0	0	0	0	0	0	1	0.000549499	Eukaryota	Alveolata	Ciliophora	Spirotrichea	Strombidiida	Strombidiida_unclassified	Strombidiida_unclassified	Strombidiida_unclassified
OTU_5621	0	0	0	0	0	0	1	0	0	0	0	0	0	0	0	0	1	0.000549499	Eukaryota	Alveolata	Ciliophora	Spirotrichea	Strombidiida	Strombidiida_unclassified	Strombidiida_unclassified	Strombidiida_unclassified
OTU_4875	0	0	0	0	0	0	0	0	1	0	0	0	0	0	0	0	1	0.000549499	Eukaryota	Alveolata	Ciliophora	Spirotrichea	Strombidiida	Strombidiida_unclassified	Strombidiida_unclassified	Strombidiida_unclassified
OTU_4723	0	0	0	0	0	0	1	0	0	0	0	0	0	0	0	0	1	0.000549499	Eukaryota	Alveolata	Ciliophora	Spirotrichea	Strombidiida	Strombidiida_unclassified	Strombidiida_unclassified	Strombidiida_unclassified
OTU_4732	0	0	1	0	0	0	0	0	0	0	0	0	0	0	0	0	1	0.000549499	Eukaryota	Alveolata	Ciliophora	Spirotrichea	Strombidiida	Strombidiida_unclassified	Strombidiida_unclassified	Strombidiida_unclassified
OTU_4276	0	0	0	0	0	0	1	0	0	0	0	0	0	0	0	0	1	0.000549499	Eukaryota	Alveolata	Ciliophora	Spirotrichea	Strombidiida	Strombidiida_unclassified	Strombidiida_unclassified	Strombidiida_unclassified
OTU_6179	0	0	0	0	0	0	0	0	0	0	0	0	0	0	1	0	1	0.000549499	Eukaryota	Alveolata	Ciliophora	Spirotrichea	Strombidiida	Strombidiida_unclassified	Strombidiida_unclassified	Strombidiida_unclassified
OTU_5555	0	0	0	0	0	0	0	1	0	0	0	0	0	0	0	0	1	0.000549499	Eukaryota	Alveolata	Ciliophora	Spirotrichea	Strombidiida	Strombidiida_unclassified	Strombidiida_unclassified	Strombidiida_unclassified
OTU_3137	0	0	0	0	0	0	0	0	0	0	0	0	1	0	0	0	1	0.000549499	Eukaryota	Alveolata	Ciliophora	Spirotrichea	Strombidiida	Strombidiida_unclassified	Strombidiida_unclassified	Strombidiida_unclassified
OTU_2612	0	1	0	0	0	0	0	0	0	0	0	0	0	0	0	0	1	0.000549499	Eukaryota	Alveolata	Ciliophora	Spirotrichea	Strombidiida	Strombidiida_unclassified	Strombidiida_unclassified	Strombidiida_unclassified
OTU_5785	0	0	1	0	0	0	0	0	0	0	0	0	0	0	0	0	1	0.000549499	Eukaryota	Alveolata	Ciliophora	Spirotrichea	Strombidiida	Strombidiida_unclassified	Strombidiida_unclassified	Strombidiida_unclassified
OTU_6081	0	0	0	0	0	0	0	0	0	0	0	1	0	0	0	0	1	0.000549499	Eukaryota	Alveolata	Ciliophora	Spirotrichea	Strombidiida	Strombidiida_unclassified	Strombidiida_unclassified	Strombidiida_unclassified
OTU_5647	0	0	0	0	0	0	0	0	1	0	0	0	0	0	0	0	1	0.000549499	Eukaryota	Alveolata	Ciliophora	Spirotrichea	Strombidiida	Strombidiida_unclassified	Strombidiida_unclassified	Strombidiida_unclassified
OTU_2413	0	0	0	0	0	0	0	0	0	0	0	0	0	0	0	0	0	0	Eukaryota	Alveolata	Ciliophora	Spirotrichea	Strombidiida	Strombidiida_unclassified	Strombidiida_unclassified	Strombidiida_unclassified
OTU_5637	0	0	0	0	0	0	0	0	0	0	0	0	0	0	0	0	0	0	Eukaryota	Alveolata	Ciliophora	Spirotrichea	Strombidiida	Strombidiida_unclassified	Strombidiida_unclassified	Strombidiida_unclassified
OTU_4703	0	0	0	0	0	0	0	0	0	0	0	0	0	0	0	0	0	0	Eukaryota	Alveolata	Ciliophora	Spirotrichea	Strombidiida	Strombidiida_unclassified	Strombidiida_unclassified	Strombidiida_unclassified
OTU_1994	0	0	0	0	0	0	0	0	0	0	0	0	0	0	0	0	0	0	Eukaryota	Alveolata	Ciliophora	Spirotrichea	Strombidiida	Strombidiida_unclassified	Strombidiida_unclassified	Strombidiida_unclassified
OTU_6061	0	0	0	0	0	0	0	0	0	0	0	0	0	0	0	0	0	0	Eukaryota	Alveolata	Ciliophora	Spirotrichea	Strombidiida	Strombidiida_unclassified	Strombidiida_unclassified	Strombidiida_unclassified
OTU_5405	0	0	0	0	0	0	0	0	0	0	0	0	0	0	0	0	0	0	Eukaryota	Alveolata	Ciliophora	Spirotrichea	Strombidiida	Strombidiida_unclassified	Strombidiida_unclassified	Strombidiida_unclassified
OTU_4989	0	0	0	0	0	0	0	0	0	0	0	0	0	0	0	0	0	0	Eukaryota	Alveolata	Ciliophora	Spirotrichea	Strombidiida	Strombidiida_unclassified	Strombidiida_unclassified	Strombidiida_unclassified
OTU_4036	0	0	0	0	0	0	0	0	0	0	0	0	0	0	0	0	0	0	Eukaryota	Alveolata	Ciliophora	Spirotrichea	Strombidiida	Strombidiida_unclassified	Strombidiida_unclassified	Strombidiida_unclassified
OTU_4975	0	0	0	0	0	0	0	0	0	0	0	0	0	0	0	0	0	0	Eukaryota	Alveolata	Ciliophora	Spirotrichea	Strombidiida	Strombidiida_unclassified	Strombidiida_unclassified	Strombidiida_unclassified
OTU_2307	0	0	0	0	0	0	0	0	0	0	0	0	0	0	0	0	0	0	Eukaryota	Alveolata	Ciliophora	Spirotrichea	Strombidiida	Strombidiida_unclassified	Strombidiida_unclassified	Strombidiida_unclassified
OTU_5486	0	0	0	0	0	0	0	0	0	0	0	0	0	0	0	0	0	0	Eukaryota	Alveolata	Ciliophora	Spirotrichea	Strombidiida	Strombidiida_unclassified	Strombidiida_unclassified	Strombidiida_unclassified
OTU_5047	0	0	0	0	0	0	0	0	0	0	0	0	0	0	0	0	0	0	Eukaryota	Alveolata	Ciliophora	Spirotrichea	Strombidiida	Strombidiida_unclassified	Strombidiida_unclassified	Strombidiida_unclassified
OTU_4976	0	0	0	0	0	0	0	0	0	0	0	0	0	0	0	0	0	0	Eukaryota	Alveolata	Ciliophora	Spirotrichea	Strombidiida	Strombidiida_unclassified	Strombidiida_unclassified	Strombidiida_unclassified
OTU_4500	0	0	0	0	0	0	0	0	0	0	0	0	0	0	0	0	0	0	Eukaryota	Alveolata	Ciliophora	Spirotrichea	Strombidiida	Strombidiida_unclassified	Strombidiida_unclassified	Strombidiida_unclassified
OTU_5867	0	0	0	0	0	0	0	0	0	0	0	0	0	0	0	0	0	0	Eukaryota	Alveolata	Ciliophora	Spirotrichea	Strombidiida	Strombidiida_unclassified	Strombidiida_unclassified	Strombidiida_unclassified
OTU_1641	0	0	0	0	0	0	0	0	0	0	0	0	0	0	0	0	0	0	Eukaryota	Alveolata	Ciliophora	Spirotrichea	Strombidiida	Strombidiida_unclassified	Strombidiida_unclassified	Strombidiida_unclassified
OTU_5512	0	0	0	0	0	0	0	0	0	0	0	0	0	0	0	0	0	0	Eukaryota	Alveolata	Ciliophora	Spirotrichea	Strombidiida	Strombidiida_unclassified	Strombidiida_unclassified	Strombidiida_unclassified
OTU_2954	0	0	0	0	0	0	0	0	0	0	0	0	0	0	0	0	0	0	Eukaryota	Alveolata	Ciliophora	Spirotrichea	Strombidiida	Strombidiida_unclassified	Strombidiida_unclassified	Strombidiida_unclassified
OTU_6006	0	0	0	0	0	0	0	0	0	0	0	0	0	0	0	0	0	0	Eukaryota	Alveolata	Ciliophora	Spirotrichea	Strombidiida	Strombidiida_unclassified	Strombidiida_unclassified	Strombidiida_unclassified
OTU_6134	0	0	0	0	0	0	0	0	0	0	0	0	0	0	0	0	0	0	Eukaryota	Alveolata	Ciliophora	Spirotrichea	Strombidiida	Strombidiida_unclassified	Strombidiida_unclassified	Strombidiida_unclassified
OTU_2782	0	0	0	0	0	0	0	0	0	0	0	0	0	0	0	0	0	0	Eukaryota	Alveolata	Ciliophora	Spirotrichea	Strombidiida	Strombidiida_unclassified	Strombidiida_unclassified	Strombidiida_unclassified
OTU_2318	0	0	0	0	0	0	0	0	0	0	0	0	0	0	0	0	0	0	Eukaryota	Alveolata	Ciliophora	Spirotrichea	Strombidiida	Strombidiida_unclassified	Strombidiida_unclassified	Strombidiida_unclassified
OTU_4112	0	0	0	0	0	0	0	0	0	0	0	0	0	0	0	0	0	0	Eukaryota	Alveolata	Ciliophora	Spirotrichea	Strombidiida	Strombidiida_unclassified	Strombidiida_unclassified	Strombidiida_unclassified
OTU_5947	0	0	0	0	0	0	0	0	0	0	0	0	0	0	0	0	0	0	Eukaryota	Alveolata	Ciliophora	Spirotrichea	Strombidiida	Strombidiida_unclassified	Strombidiida_unclassified	Strombidiida_unclassified
OTU_6229	0	0	0	0	0	0	0	0	0	0	0	0	0	0	0	0	0	0	Eukaryota	Alveolata	Ciliophora	Spirotrichea	Strombidiida	Strombidiida_unclassified	Strombidiida_unclassified	Strombidiida_unclassified
OTU_4375	0	0	0	0	0	0	0	0	0	0	0	0	0	0	0	0	0	0	Eukaryota	Alveolata	Ciliophora	Spirotrichea	Strombidiida	Strombidiida_unclassified	Strombidiida_unclassified	Strombidiida_unclassified
OTU_5022	0	0	0	0	0	0	0	0	0	0	0	0	0	0	0	0	0	0	Eukaryota	Alveolata	Ciliophora	Spirotrichea	Strombidiida	Strombidiida_unclassified	Strombidiida_unclassified	Strombidiida_unclassified
OTU_5612	0	0	0	0	0	0	0	0	0	0	0	0	0	0	0	0	0	0	Eukaryota	Alveolata	Ciliophora	Spirotrichea	Strombidiida	Strombidiida_unclassified	Strombidiida_unclassified	Strombidiida_unclassified
OTU_4150	0	0	0	0	0	0	0	0	0	0	0	0	0	0	0	0	0	0	Eukaryota	Alveolata	Ciliophora	Spirotrichea	Strombidiida	Strombidiida_unclassified	Strombidiida_unclassified	Strombidiida_unclassified
OTU_5113	0	0	0	0	0	0	0	0	0	0	0	0	0	0	0	0	0	0	Eukaryota	Alveolata	Ciliophora	Spirotrichea	Strombidiida	Strombidiida_unclassified	Strombidiida_unclassified	Strombidiida_unclassified
OTU_3950	0	0	0	0	0	0	0	0	0	0	0	0	0	0	0	0	0	0	Eukaryota	Alveolata	Ciliophora	Spirotrichea	Strombidiida	Strombidiida_unclassified	Strombidiida_unclassified	Strombidiida_unclassified
OTU_4771	0	0	0	0	0	0	0	0	0	0	0	0	0	0	0	0	0	0	Eukaryota	Alveolata	Ciliophora	Spirotrichea	Strombidiida	Strombidiida_unclassified	Strombidiida_unclassified	Strombidiida_unclassified
OTU_5809	0	0	0	0	0	0	0	0	0	0	0	0	0	0	0	0	0	0	Eukaryota	Alveolata	Ciliophora	Spirotrichea	Strombidiida	Strombidiida_unclassified	Strombidiida_unclassified	Strombidiida_unclassified
OTU_4851	0	0	0	0	0	0	0	0	0	0	0	0	0	0	0	0	0	0	Eukaryota	Alveolata	Ciliophora	Spirotrichea	Strombidiida	Strombidiida_unclassified	Strombidiida_unclassified	Strombidiida_unclassified
OTU_4878	0	0	0	0	0	0	0	0	0	0	0	0	0	0	0	0	0	0	Eukaryota	Alveolata	Ciliophora	Spirotrichea	Strombidiida	Strombidiida_unclassified	Strombidiida_unclassified	Strombidiida_unclassified
OTU_5140	0	0	0	0	0	0	0	0	0	0	0	0	0	0	0	0	0	0	Eukaryota	Alveolata	Ciliophora	Spirotrichea	Strombidiida	Strombidiida_unclassified	Strombidiida_unclassified	Strombidiida_unclassified
OTU_5425	0	0	0	0	0	0	0	0	0	0	0	0	0	0	0	0	0	0	Eukaryota	Alveolata	Ciliophora	Spirotrichea	Strombidiida	Strombidiida_unclassified	Strombidiida_unclassified	Strombidiida_unclassified
OTU_5488	0	0	0	0	0	0	0	0	0	0	0	0	0	0	0	0	0	0	Eukaryota	Alveolata	Ciliophora	Spirotrichea	Strombidiida	Strombidiida_unclassified	Strombidiida_unclassified	Strombidiida_unclassified
OTU_6082	0	0	0	0	0	0	0	0	0	0	0	0	0	0	0	0	0	0	Eukaryota	Alveolata	Ciliophora	Spirotrichea	Strombidiida	Strombidiida_unclassified	Strombidiida_unclassified	Strombidiida_unclassified
OTU_4158	0	0	0	0	0	0	0	0	0	0	0	0	0	0	0	0	0	0	Eukaryota	Alveolata	Ciliophora	Spirotrichea	Strombidiida	Strombidiida_unclassified	Strombidiida_unclassified	Strombidiida_unclassified
OTU_4774	0	0	0	0	0	0	0	0	0	0	0	0	0	0	0	0	0	0	Eukaryota	Alveolata	Ciliophora	Spirotrichea	Strombidiida	Strombidiida_unclassified	Strombidiida_unclassified	Strombidiida_unclassified
OTU_4777	0	0	0	0	0	0	0	0	0	0	0	0	0	0	0	0	0	0	Eukaryota	Alveolata	Ciliophora	Spirotrichea	Strombidiida	Strombidiida_unclassified	Strombidiida_unclassified	Strombidiida_unclassified
OTU_4820	0	0	0	0	0	0	0	0	0	0	0	0	0	0	0	0	0	0	Eukaryota	Alveolata	Ciliophora	Spirotrichea	Strombidiida	Strombidiida_unclassified	Strombidiida_unclassified	Strombidiida_unclassified
OTU_5031	0	0	0	0	0	0	0	0	0	0	0	0	0	0	0	0	0	0	Eukaryota	Alveolata	Ciliophora	Spirotrichea	Strombidiida	Strombidiida_unclassified	Strombidiida_unclassified	Strombidiida_unclassified
OTU_5059	0	0	0	0	0	0	0	0	0	0	0	0	0	0	0	0	0	0	Eukaryota	Alveolata	Ciliophora	Spirotrichea	Strombidiida	Strombidiida_unclassified	Strombidiida_unclassified	Strombidiida_unclassified
OTU_5131	0	0	0	0	0	0	0	0	0	0	0	0	0	0	0	0	0	0	Eukaryota	Alveolata	Ciliophora	Spirotrichea	Strombidiida	Strombidiida_unclassified	Strombidiida_unclassified	Strombidiida_unclassified
OTU_5207	0	0	0	0	0	0	0	0	0	0	0	0	0	0	0	0	0	0	Eukaryota	Alveolata	Ciliophora	Spirotrichea	Strombidiida	Strombidiida_unclassified	Strombidiida_unclassified	Strombidiida_unclassified
OTU_5670	0	0	0	0	0	0	0	0	0	0	0	0	0	0	0	0	0	0	Eukaryota	Alveolata	Ciliophora	Spirotrichea	Strombidiida	Strombidiida_unclassified	Strombidiida_unclassified	Strombidiida_unclassified
OTU_5687	0	0	0	0	0	0	0	0	0	0	0	0	0	0	0	0	0	0	Eukaryota	Alveolata	Ciliophora	Spirotrichea	Strombidiida	Strombidiida_unclassified	Strombidiida_unclassified	Strombidiida_unclassified
OTU_5952	0	0	0	0	0	0	0	0	0	0	0	0	0	0	0	0	0	0	Eukaryota	Alveolata	Ciliophora	Spirotrichea	Strombidiida	Strombidiida_unclassified	Strombidiida_unclassified	Strombidiida_unclassified
OTU_5955	0	0	0	0	0	0	0	0	0	0	0	0	0	0	0	0	0	0	Eukaryota	Alveolata	Ciliophora	Spirotrichea	Strombidiida	Strombidiida_unclassified	Strombidiida_unclassified	Strombidiida_unclassified
OTU_6127	0	0	0	0	0	0	0	0	0	0	0	0	0	0	0	0	0	0	Eukaryota	Alveolata	Ciliophora	Spirotrichea	Strombidiida	Strombidiida_unclassified	Strombidiida_unclassified	Strombidiida_unclassified
OTU_6171	0	0	0	0	0	0	0	0	0	0	0	0	0	0	0	0	0	0	Eukaryota	Alveolata	Ciliophora	Spirotrichea	Strombidiida	Strombidiida_unclassified	Strombidiida_unclassified	Strombidiida_unclassified
OTU_2626	0	0	0	0	0	0	0	0	0	0	0	0	0	0	0	0	0	0	Eukaryota	Alveolata	Ciliophora	Spirotrichea	Strombidiida	Strombidiida_unclassified	Strombidiida_unclassified	Strombidiida_unclassified
OTU_5039	0	0	0	0	0	0	0	0	0	0	0	0	0	0	0	0	0	0	Eukaryota	Alveolata	Ciliophora	Spirotrichea	Strombidiida	Strombidiida_unclassified	Strombidiida_unclassified	Strombidiida_unclassified
OTU_6153	0	0	0	0	0	0	0	0	0	0	0	0	0	0	0	0	0	0	Eukaryota	Alveolata	Ciliophora	Spirotrichea	Strombidiida	Strombidiida_unclassified	Strombidiida_unclassified	Strombidiida_unclassified
OTU_5925	0	0	0	0	0	0	0	0	0	0	0	0	0	0	0	0	0	0	Eukaryota	Alveolata	Ciliophora	Spirotrichea	Strombidiida	Strombidiida_unclassified	Strombidiida_unclassified	Strombidiida_unclassified
OTU_5524	0	0	0	0	0	0	0	0	0	0	0	0	0	0	0	0	0	0	Eukaryota	Alveolata	Ciliophora	Spirotrichea	Strombidiida	Strombidiida_unclassified	Strombidiida_unclassified	Strombidiida_unclassified
OTU_5610	0	0	0	0	0	0	0	0	0	0	0	0	0	0	0	0	0	0	Eukaryota	Alveolata	Ciliophora	Spirotrichea	Strombidiida	Strombidiida_unclassified	Strombidiida_unclassified	Strombidiida_unclassified
OTU_5312	0	0	0	0	0	0	0	0	0	0	0	0	0	0	0	0	0	0	Eukaryota	Alveolata	Ciliophora	Spirotrichea	Strombidiida	Strombidiida_unclassified	Strombidiida_unclassified	Strombidiida_unclassified
OTU_3348	0	0	0	0	0	0	0	0	0	0	0	0	0	0	0	0	0	0	Eukaryota	Alveolata	Ciliophora	Spirotrichea	Strombidiida	Strombidiida_unclassified	Strombidiida_unclassified	Strombidiida_unclassified
OTU_6102	0	0	0	0	0	0	0	0	0	0	0	0	0	0	0	0	0	0	Eukaryota	Alveolata	Ciliophora	Spirotrichea	Strombidiida	Strombidiida_unclassified	Strombidiida_unclassified	Strombidiida_unclassified
OTU_4201	0	0	0	0	0	0	0	0	0	0	0	0	0	0	0	0	0	0	Eukaryota	Alveolata	Ciliophora	Spirotrichea	Strombidiida	Strombidiida_unclassified	Strombidiida_unclassified	Strombidiida_unclassified
OTU_5095	0	0	0	0	0	0	0	0	0	0	0	0	0	0	0	0	0	0	Eukaryota	Alveolata	Ciliophora	Spirotrichea	Strombidiida	Strombidiida_unclassified	Strombidiida_unclassified	Strombidiida_unclassified
OTU_5463	0	0	0	0	0	0	0	0	0	0	0	0	0	0	0	0	0	0	Eukaryota	Alveolata	Ciliophora	Spirotrichea	Strombidiida	Strombidiida_unclassified	Strombidiida_unclassified	Strombidiida_unclassified
OTU_4738	0	0	0	0	0	0	0	0	0	0	0	0	0	0	0	0	0	0	Eukaryota	Alveolata	Ciliophora	Spirotrichea	Strombidiida	Strombidiida_unclassified	Strombidiida_unclassified	Strombidiida_unclassified
OTU_5391	0	0	0	0	0	0	0	0	0	0	0	0	0	0	0	0	0	0	Eukaryota	Alveolata	Ciliophora	Spirotrichea	Strombidiida	Strombidiida_unclassified	Strombidiida_unclassified	Strombidiida_unclassified
OTU_5048	0	0	0	0	0	0	0	0	0	0	0	0	0	0	0	0	0	0	Eukaryota	Alveolata	Ciliophora	Spirotrichea	Strombidiida	Strombidiida_unclassified	Strombidiida_unclassified	Strombidiida_unclassified
OTU_6249	0	0	0	0	0	0	0	0	0	0	0	0	0	0	0	0	0	0	Eukaryota	Alveolata	Ciliophora	Spirotrichea	Strombidiida	Strombidiida_unclassified	Strombidiida_unclassified	Strombidiida_unclassified
OTU_5507	0	0	0	0	0	0	0	0	0	0	0	0	0	0	0	0	0	0	Eukaryota	Alveolata	Ciliophora	Spirotrichea	Strombidiida	Strombidiida_unclassified	Strombidiida_unclassified	Strombidiida_unclassified
OTU_1358	5	2	7	0	1	6	32	24	10	0	0	0	10	0	9	15	121	0.0664894	Eukaryota	Alveolata	Ciliophora	Spirotrichea	Strombidiida	Strombidiida_X	Strombidiida_XX	Strombidiida_XX_sp.
OTU_5523	0	0	1	0	0	0	1	0	1	1	2	0	1	0	1	0	8	0.00439599	Eukaryota	Alveolata	Ciliophora	Spirotrichea	Strombidiida	Strombidiida_X	Strombidiida_XX	Strombidiida_XX_sp.
OTU_2015	0	0	2	0	0	0	0	0	0	0	0	0	1	0	3	0	6	0.00329699	Eukaryota	Alveolata	Ciliophora	Spirotrichea	Strombidiida	Strombidiida_X	Strombidiida_XX	Strombidiida_XX_sp.
OTU_3224	0	0	0	0	1	0	0	0	0	0	0	0	0	2	0	0	3	0.0016485	Eukaryota	Alveolata	Ciliophora	Spirotrichea	Strombidiida	Strombidiida_X	Strombidiida_XX	Strombidiida_XX_sp.
OTU_4965	0	0	0	0	0	0	0	0	0	0	0	0	0	0	0	0	0	0	Eukaryota	Alveolata	Ciliophora	Spirotrichea	Strombidiida	Strombidiidae	Parallelostrombidium	Parallelostrombidium_conicum
OTU_6005	0	0	0	0	0	0	0	0	0	0	0	0	0	0	0	0	0	0	Eukaryota	Alveolata	Ciliophora	Spirotrichea	Strombidiida	Strombidiidae	Parallelostrombidium	Parallelostrombidium_conicum
OTU_2560	0	0	0	0	5	1	1	0	0	0	0	0	2	1	0	0	10	0.00549499	Eukaryota	Alveolata	Ciliophora	Spirotrichea	Strombidiida	Strombidiidae	Parallelostrombidium	Parallelostrombidium_unclassified
OTU_4994	0	0	0	0	0	0	0	0	0	0	0	0	0	0	0	0	0	0	Eukaryota	Alveolata	Ciliophora	Spirotrichea	Strombidiida	Strombidiidae	Parallelostrombidium	Parallelostrombidium_unclassified
OTU_1174	0	1	0	0	0	1	0	0	0	1	0	0	0	3	0	0	6	0.00329699	Eukaryota	Alveolata	Ciliophora	Spirotrichea	Strombidiida	Strombidiidae	Spirostrombidium	Spirostrombidium_agathae
OTU_1106	0	14	1	10	19	12	0	3	0	0	0	0	0	7	0	0	66	0.0362669	Eukaryota	Alveolata	Ciliophora	Spirotrichea	Strombidiida	Strombidiidae	Strombidiidae_unclassified	Strombidiidae_unclassified
OTU_180	0	45	0	0	0	0	0	0	4	11	1	0	0	0	0	0	61	0.0335194	Eukaryota	Alveolata	Ciliophora	Spirotrichea	Strombidiida	Strombidiidae	Strombidiidae_unclassified	Strombidiidae_unclassified
OTU_2615	0	17	3	0	0	0	0	0	0	14	0	0	1	0	0	0	35	0.0192325	Eukaryota	Alveolata	Ciliophora	Spirotrichea	Strombidiida	Strombidiidae	Strombidiidae_unclassified	Strombidiidae_unclassified
OTU_4761	0	0	14	0	0	0	2	0	0	0	1	0	0	0	0	0	17	0.00934148	Eukaryota	Alveolata	Ciliophora	Spirotrichea	Strombidiida	Strombidiidae	Strombidiidae_unclassified	Strombidiidae_unclassified
OTU_5234	0	0	0	0	0	1	7	0	0	0	0	0	0	0	0	2	10	0.00549499	Eukaryota	Alveolata	Ciliophora	Spirotrichea	Strombidiida	Strombidiidae	Strombidiidae_unclassified	Strombidiidae_unclassified
OTU_5475	0	0	0	0	0	0	6	0	0	0	1	0	1	0	0	1	9	0.00494549	Eukaryota	Alveolata	Ciliophora	Spirotrichea	Strombidiida	Strombidiidae	Strombidiidae_unclassified	Strombidiidae_unclassified
OTU_5091	0	0	0	0	0	0	3	1	0	0	0	0	0	0	0	3	7	0.00384649	Eukaryota	Alveolata	Ciliophora	Spirotrichea	Strombidiida	Strombidiidae	Strombidiidae_unclassified	Strombidiidae_unclassified
OTU_2921	0	1	2	0	2	0	0	0	0	1	0	0	0	0	0	0	6	0.00329699	Eukaryota	Alveolata	Ciliophora	Spirotrichea	Strombidiida	Strombidiidae	Strombidiidae_unclassified	Strombidiidae_unclassified
OTU_4518	0	0	0	0	0	0	0	0	0	0	0	0	0	4	0	0	4	0.002198	Eukaryota	Alveolata	Ciliophora	Spirotrichea	Strombidiida	Strombidiidae	Strombidiidae_unclassified	Strombidiidae_unclassified
OTU_4956	0	1	0	0	1	1	0	0	0	0	0	0	0	0	0	0	3	0.0016485	Eukaryota	Alveolata	Ciliophora	Spirotrichea	Strombidiida	Strombidiidae	Strombidiidae_unclassified	Strombidiidae_unclassified
OTU_4877	0	0	0	0	3	0	0	0	0	0	0	0	0	0	0	0	3	0.0016485	Eukaryota	Alveolata	Ciliophora	Spirotrichea	Strombidiida	Strombidiidae	Strombidiidae_unclassified	Strombidiidae_unclassified
OTU_5890	0	0	0	0	0	1	0	0	0	1	0	0	1	0	0	0	3	0.0016485	Eukaryota	Alveolata	Ciliophora	Spirotrichea	Strombidiida	Strombidiidae	Strombidiidae_unclassified	Strombidiidae_unclassified
OTU_3135	0	0	0	0	0	0	0	2	0	0	0	0	0	0	0	1	3	0.0016485	Eukaryota	Alveolata	Ciliophora	Spirotrichea	Strombidiida	Strombidiidae	Strombidiidae_unclassified	Strombidiidae_unclassified
OTU_1397	0	0	0	0	1	0	0	0	0	0	0	0	0	2	0	0	3	0.0016485	Eukaryota	Alveolata	Ciliophora	Spirotrichea	Strombidiida	Strombidiidae	Strombidiidae_unclassified	Strombidiidae_unclassified
OTU_4111	1	0	0	0	0	1	0	0	0	0	0	0	0	0	0	0	2	0.001099	Eukaryota	Alveolata	Ciliophora	Spirotrichea	Strombidiida	Strombidiidae	Strombidiidae_unclassified	Strombidiidae_unclassified
OTU_2340	0	0	0	1	0	0	0	0	0	0	0	0	0	1	0	0	2	0.001099	Eukaryota	Alveolata	Ciliophora	Spirotrichea	Strombidiida	Strombidiidae	Strombidiidae_unclassified	Strombidiidae_unclassified
OTU_4893	0	1	0	0	0	1	0	0	0	0	0	0	0	0	0	0	2	0.001099	Eukaryota	Alveolata	Ciliophora	Spirotrichea	Strombidiida	Strombidiidae	Strombidiidae_unclassified	Strombidiidae_unclassified
OTU_5136	0	0	0	0	0	0	0	0	0	0	1	0	0	0	0	0	1	0.000549499	Eukaryota	Alveolata	Ciliophora	Spirotrichea	Strombidiida	Strombidiidae	Strombidiidae_unclassified	Strombidiidae_unclassified
OTU_2930	0	0	0	0	0	0	0	0	0	1	0	0	0	0	0	0	1	0.000549499	Eukaryota	Alveolata	Ciliophora	Spirotrichea	Strombidiida	Strombidiidae	Strombidiidae_unclassified	Strombidiidae_unclassified
OTU_5287	0	1	0	0	0	0	0	0	0	0	0	0	0	0	0	0	1	0.000549499	Eukaryota	Alveolata	Ciliophora	Spirotrichea	Strombidiida	Strombidiidae	Strombidiidae_unclassified	Strombidiidae_unclassified
OTU_3088	0	0	0	0	0	1	0	0	0	0	0	0	0	0	0	0	1	0.000549499	Eukaryota	Alveolata	Ciliophora	Spirotrichea	Strombidiida	Strombidiidae	Strombidiidae_unclassified	Strombidiidae_unclassified
OTU_5805	0	0	0	0	0	0	0	0	0	0	0	0	0	1	0	0	1	0.000549499	Eukaryota	Alveolata	Ciliophora	Spirotrichea	Strombidiida	Strombidiidae	Strombidiidae_unclassified	Strombidiidae_unclassified
OTU_6080	0	0	0	0	0	0	0	0	0	0	0	0	1	0	0	0	1	0.000549499	Eukaryota	Alveolata	Ciliophora	Spirotrichea	Strombidiida	Strombidiidae	Strombidiidae_unclassified	Strombidiidae_unclassified
OTU_4008	0	0	0	0	1	0	0	0	0	0	0	0	0	0	0	0	1	0.000549499	Eukaryota	Alveolata	Ciliophora	Spirotrichea	Strombidiida	Strombidiidae	Strombidiidae_unclassified	Strombidiidae_unclassified
OTU_3986	0	0	0	0	0	0	0	0	0	0	0	0	0	0	0	0	0	0	Eukaryota	Alveolata	Ciliophora	Spirotrichea	Strombidiida	Strombidiidae	Strombidiidae_unclassified	Strombidiidae_unclassified
OTU_5191	0	0	0	0	0	0	0	0	0	0	0	0	0	0	0	0	0	0	Eukaryota	Alveolata	Ciliophora	Spirotrichea	Strombidiida	Strombidiidae	Strombidiidae_unclassified	Strombidiidae_unclassified
OTU_5931	0	0	0	0	0	0	0	0	0	0	0	0	0	0	0	0	0	0	Eukaryota	Alveolata	Ciliophora	Spirotrichea	Strombidiida	Strombidiidae	Strombidiidae_unclassified	Strombidiidae_unclassified
OTU_7237	0	0	0	0	0	0	0	0	0	0	0	0	0	0	0	0	0	0	Eukaryota	Alveolata	Ciliophora	Spirotrichea	Strombidiida	Strombidiidae	Strombidiidae_unclassified	Strombidiidae_unclassified
OTU_5950	0	0	0	0	0	0	0	0	0	0	0	0	0	0	0	0	0	0	Eukaryota	Alveolata	Ciliophora	Spirotrichea	Strombidiida	Strombidiidae	Strombidiidae_unclassified	Strombidiidae_unclassified
OTU_6054	0	0	0	0	0	0	0	0	0	0	0	0	0	0	0	0	0	0	Eukaryota	Alveolata	Ciliophora	Spirotrichea	Strombidiida	Strombidiidae	Strombidiidae_unclassified	Strombidiidae_unclassified
OTU_4915	0	0	0	0	0	0	0	0	0	0	0	0	0	0	0	0	0	0	Eukaryota	Alveolata	Ciliophora	Spirotrichea	Strombidiida	Strombidiidae	Strombidiidae_unclassified	Strombidiidae_unclassified
OTU_4955	0	0	0	0	0	0	0	0	0	0	0	0	0	0	0	0	0	0	Eukaryota	Alveolata	Ciliophora	Spirotrichea	Strombidiida	Strombidiidae	Strombidiidae_unclassified	Strombidiidae_unclassified
OTU_5045	0	0	0	0	0	0	0	0	0	0	0	0	0	0	0	0	0	0	Eukaryota	Alveolata	Ciliophora	Spirotrichea	Strombidiida	Strombidiidae	Strombidiidae_unclassified	Strombidiidae_unclassified
OTU_4964	0	0	0	0	0	0	0	0	0	0	0	0	0	0	0	0	0	0	Eukaryota	Alveolata	Ciliophora	Spirotrichea	Strombidiida	Strombidiidae	Strombidiidae_unclassified	Strombidiidae_unclassified
OTU_5079	0	0	0	0	0	0	0	0	0	0	0	0	0	0	0	0	0	0	Eukaryota	Alveolata	Ciliophora	Spirotrichea	Strombidiida	Strombidiidae	Strombidiidae_unclassified	Strombidiidae_unclassified
OTU_8089	0	0	0	0	0	0	0	0	0	0	0	0	0	0	0	0	0	0	Eukaryota	Alveolata	Ciliophora	Spirotrichea	Strombidiida	Strombidiidae	Strombidiidae_unclassified	Strombidiidae_unclassified
OTU_5917	0	0	0	0	0	0	0	0	0	0	0	0	0	0	0	0	0	0	Eukaryota	Alveolata	Ciliophora	Spirotrichea	Strombidiida	Strombidiidae	Strombidiidae_unclassified	Strombidiidae_unclassified
OTU_2102	0	0	0	0	0	0	0	0	0	0	0	0	0	0	0	0	0	0	Eukaryota	Alveolata	Ciliophora	Spirotrichea	Strombidiida	Strombidiidae	Strombidiidae_unclassified	Strombidiidae_unclassified
OTU_5009	0	0	0	0	0	0	0	0	0	0	0	0	0	0	0	0	0	0	Eukaryota	Alveolata	Ciliophora	Spirotrichea	Strombidiida	Strombidiidae	Strombidiidae_unclassified	Strombidiidae_unclassified
OTU_4217	0	0	0	0	0	0	0	0	0	0	0	0	0	0	0	0	0	0	Eukaryota	Alveolata	Ciliophora	Spirotrichea	Strombidiida	Strombidiidae	Strombidiidae_unclassified	Strombidiidae_unclassified
OTU_3509	0	0	0	0	0	1	0	0	0	1	0	2	1	0	0	0	5	0.00274749	Eukaryota	Alveolata	Ciliophora	Spirotrichea	Strombidiida	Strombidiidae	Strombidiidae_X	Strombidiidae_X_sp.
OTU_4401	0	0	0	0	0	0	0	0	0	0	0	0	0	0	0	0	0	0	Eukaryota	Alveolata	Ciliophora	Spirotrichea	Strombidiida	Strombidiidae	Strombidiidae_X	Strombidiidae_X_sp.
OTU_5158	0	0	1	0	0	2	7	1	0	0	1	0	1	0	0	5	18	0.00989098	Eukaryota	Alveolata	Ciliophora	Spirotrichea	Strombidiida	Strombidiidae	Strombidium	Strombidium_sp.
OTU_1451	0	0	4	0	0	1	5	0	0	0	4	0	0	0	0	1	15	0.00824248	Eukaryota	Alveolata	Ciliophora	Spirotrichea	Strombidiida	Strombidiidae	Strombidium	Strombidium_sp.
OTU_2029	0	0	1	0	0	0	2	0	0	0	0	0	0	0	0	1	4	0.002198	Eukaryota	Alveolata	Ciliophora	Spirotrichea	Strombidiida	Strombidiidae	Strombidium	Strombidium_sp.
OTU_3316	0	0	2	0	0	0	0	0	0	0	0	0	0	0	0	0	2	0.001099	Eukaryota	Alveolata	Ciliophora	Spirotrichea	Strombidiida	Strombidiidae	Strombidium	Strombidium_sp.
OTU_5154	0	0	1	0	0	0	0	0	0	0	0	0	0	0	0	0	1	0.000549499	Eukaryota	Alveolata	Ciliophora	Spirotrichea	Strombidiida	Strombidiidae	Strombidium	Strombidium_sp.
OTU_5174	0	0	0	0	0	0	0	0	0	0	0	0	0	0	0	0	0	0	Eukaryota	Alveolata	Ciliophora	Spirotrichea	Strombidiida	Strombidiidae	Strombidium	Strombidium_sp.
OTU_5248	0	0	0	0	0	0	0	0	0	0	0	0	0	0	0	0	0	0	Eukaryota	Alveolata	Ciliophora	Spirotrichea	Strombidiida	Strombidiidae	Strombidium	Strombidium_sp.
OTU_327	0	2	0	2	31	32	21	0	2	3	3	3	31	55	1	25	211	0.115944	Eukaryota	Alveolata	Ciliophora	Spirotrichea	Strombidiida	Strombidiidae_B	Strombidiidae_B_X	Strombidiidae_B_X_sp.
OTU_4974	0	2	0	0	5	0	0	0	0	0	0	0	0	10	0	0	17	0.00934148	Eukaryota	Alveolata	Ciliophora	Spirotrichea	Strombidiida	Strombidiidae_B	Strombidiidae_B_X	Strombidiidae_B_X_sp.
OTU_3584	0	2	0	0	3	0	0	0	0	0	0	0	0	2	0	0	7	0.00384649	Eukaryota	Alveolata	Ciliophora	Spirotrichea	Strombidiida	Strombidiidae_B	Strombidiidae_B_X	Strombidiidae_B_X_sp.
OTU_2579	0	0	0	0	0	2	1	0	0	1	0	0	1	2	0	0	7	0.00384649	Eukaryota	Alveolata	Ciliophora	Spirotrichea	Strombidiida	Strombidiidae_B	Strombidiidae_B_X	Strombidiidae_B_X_sp.
OTU_1494	0	0	0	0	0	0	0	0	0	0	0	0	1	2	0	0	3	0.0016485	Eukaryota	Alveolata	Ciliophora	Spirotrichea	Strombidiida	Strombidiidae_B	Strombidiidae_B_X	Strombidiidae_B_X_sp.
OTU_5899	0	0	0	0	0	0	1	0	0	0	0	0	0	1	0	1	3	0.0016485	Eukaryota	Alveolata	Ciliophora	Spirotrichea	Strombidiida	Strombidiidae_B	Strombidiidae_B_X	Strombidiidae_B_X_sp.
OTU_813	0	0	0	0	0	0	1	0	0	0	0	0	0	0	0	0	1	0.000549499	Eukaryota	Alveolata	Ciliophora	Spirotrichea	Strombidiida	Strombidiidae_F	Strombidium_F	Strombidium_F_sp.
OTU_1468	0	0	0	0	0	0	0	0	0	0	0	0	0	0	0	0	0	0	Eukaryota	Alveolata	Ciliophora	Spirotrichea	Strombidiida	Strombidiidae_G	Strombidiidae_G_X	Strombidiidae_G_X_sp.
OTU_4	142	83	11	74	132	64	7	9	43	32	5	55	65	134	2	0	858	0.47147	Eukaryota	Alveolata	Ciliophora	Spirotrichea	Strombidiida	Strombidiidae_H	Strombidiidae_H_X	Strombidiidae_H_X_sp.
OTU_826	58	23	4	27	55	26	1	2	10	13	1	18	23	57	1	0	319	0.17529	Eukaryota	Alveolata	Ciliophora	Spirotrichea	Strombidiida	Strombidiidae_H	Strombidiidae_H_X	Strombidiidae_H_X_sp.
OTU_1082	25	25	0	2	14	0	0	0	19	9	3	8	2	26	0	1	134	0.0736328	Eukaryota	Alveolata	Ciliophora	Spirotrichea	Strombidiida	Strombidiidae_H	Strombidiidae_H_X	Strombidiidae_H_X_sp.
OTU_70	2	11	6	1	37	21	0	0	2	4	2	2	6	28	0	0	122	0.0670389	Eukaryota	Alveolata	Ciliophora	Spirotrichea	Strombidiida	Strombidiidae_H	Strombidiidae_H_X	Strombidiidae_H_X_sp.
OTU_3592	4	7	4	0	6	1	1	1	3	4	0	1	0	1	0	1	34	0.018683	Eukaryota	Alveolata	Ciliophora	Spirotrichea	Strombidiida	Strombidiidae_H	Strombidiidae_H_X	Strombidiidae_H_X_sp.
OTU_1232	3	6	0	5	11	4	0	0	0	0	0	0	0	2	0	0	31	0.0170345	Eukaryota	Alveolata	Ciliophora	Spirotrichea	Strombidiida	Strombidiidae_H	Strombidiidae_H_X	Strombidiidae_H_X_sp.
OTU_1557	2	0	6	0	0	1	0	1	1	0	1	0	1	0	0	0	13	0.00714349	Eukaryota	Alveolata	Ciliophora	Spirotrichea	Strombidiida	Strombidiidae_H	Strombidiidae_H_X	Strombidiidae_H_X_sp.
OTU_3600	0	1	0	0	1	0	0	0	0	1	0	1	0	8	0	0	12	0.00659399	Eukaryota	Alveolata	Ciliophora	Spirotrichea	Strombidiida	Strombidiidae_H	Strombidiidae_H_X	Strombidiidae_H_X_sp.
OTU_1435	0	1	0	0	1	0	0	0	3	3	0	1	0	0	0	0	9	0.00494549	Eukaryota	Alveolata	Ciliophora	Spirotrichea	Strombidiida	Strombidiidae_H	Strombidiidae_H_X	Strombidiidae_H_X_sp.
OTU_210	0	0	0	4	2	0	0	0	0	0	0	0	0	0	0	0	6	0.00329699	Eukaryota	Alveolata	Ciliophora	Spirotrichea	Strombidiida	Strombidiidae_H	Strombidiidae_H_X	Strombidiidae_H_X_sp.
OTU_4966	0	0	0	0	1	0	0	0	0	0	0	0	0	0	0	0	1	0.000549499	Eukaryota	Alveolata	Ciliophora	Spirotrichea	Strombidiida	Strombidiidae_H	Strombidiidae_H_X	Strombidiidae_H_X_sp.
OTU_5896	0	0	0	0	0	0	0	0	0	0	0	1	0	0	0	0	1	0.000549499	Eukaryota	Alveolata	Ciliophora	Spirotrichea	Strombidiida	Strombidiidae_H	Strombidiidae_H_X	Strombidiidae_H_X_sp.
OTU_5349	0	0	0	0	0	0	0	0	0	0	0	0	1	0	0	0	1	0.000549499	Eukaryota	Alveolata	Ciliophora	Spirotrichea	Strombidiida	Strombidiidae_H	Strombidiidae_H_X	Strombidiidae_H_X_sp.
OTU_6003	0	0	0	0	0	0	0	0	0	0	0	0	0	0	0	0	0	0	Eukaryota	Alveolata	Ciliophora	Spirotrichea	Strombidiida	Strombidiidae_H	Strombidiidae_H_X	Strombidiidae_H_X_sp.
OTU_3278	0	0	0	0	0	0	0	0	0	0	0	0	0	0	0	0	0	0	Eukaryota	Alveolata	Ciliophora	Spirotrichea	Strombidiida	Strombidiidae_H	Strombidiidae_H_X	Strombidiidae_H_X_sp.
OTU_608	0	0	11	0	0	2	8	0	2	0	2	0	5	0	0	2	32	0.017584	Eukaryota	Alveolata	Ciliophora	Spirotrichea	Strombidiida	Strombidiidae_I	Strombidiidae_I_X	Strombidiidae_I_X_sp.
OTU_5159	0	0	0	0	0	1	8	0	0	0	3	0	3	0	0	1	16	0.00879198	Eukaryota	Alveolata	Ciliophora	Spirotrichea	Strombidiida	Strombidiidae_I	Strombidiidae_I_X	Strombidiidae_I_X_sp.
OTU_2291	0	0	0	0	0	1	3	0	0	0	0	0	0	0	0	4	8	0.00439599	Eukaryota	Alveolata	Ciliophora	Spirotrichea	Strombidiida	Strombidiidae_I	Strombidiidae_I_X	Strombidiidae_I_X_sp.
OTU_1868	0	0	0	0	0	1	2	0	0	0	2	0	0	0	0	1	6	0.00329699	Eukaryota	Alveolata	Ciliophora	Spirotrichea	Strombidiida	Strombidiidae_I	Strombidiidae_I_X	Strombidiidae_I_X_sp.
OTU_3216	0	0	0	0	0	0	0	0	0	0	0	0	0	0	0	0	0	0	Eukaryota	Alveolata	Ciliophora	Spirotrichea	Strombidiida	Strombidiidae_I	Strombidiidae_I_X	Strombidiidae_I_X_sp.
OTU_5218	0	0	0	0	0	0	0	0	0	0	0	0	0	0	0	0	0	0	Eukaryota	Alveolata	Ciliophora	Spirotrichea	Strombidiida	Strombidiidae_I	Strombidiidae_I_X	Strombidiidae_I_X_sp.
OTU_5188	0	0	0	0	0	0	0	0	0	0	0	0	0	0	0	0	0	0	Eukaryota	Alveolata	Ciliophora	Spirotrichea	Strombidiida	Strombidiidae_I	Strombidiidae_I_X	Strombidiidae_I_X_sp.
OTU_5164	0	0	0	0	0	0	0	0	0	0	0	0	0	0	0	0	0	0	Eukaryota	Alveolata	Ciliophora	Spirotrichea	Strombidiida	Strombidiidae_I	Strombidiidae_I_X	Strombidiidae_I_X_sp.
OTU_455	0	0	0	0	0	0	0	0	6	0	0	0	0	1	0	0	7	0.00384649	Eukaryota	Alveolata	Ciliophora	Spirotrichea	Strombidiida	Strombidiidae_K	Strombidium_K	Strombidium_capitatum
OTU_1426	0	0	0	0	0	0	0	0	6	0	0	0	0	0	0	0	6	0.00329699	Eukaryota	Alveolata	Ciliophora	Spirotrichea	Strombidiida	Strombidiidae_K	Strombidium_K	Strombidium_capitatum
OTU_5375	0	0	0	0	0	0	0	0	3	0	0	0	0	0	0	0	3	0.0016485	Eukaryota	Alveolata	Ciliophora	Spirotrichea	Strombidiida	Strombidiidae_K	Strombidium_K	Strombidium_capitatum
OTU_5089	0	0	0	0	0	0	0	0	1	0	0	0	0	0	0	0	1	0.000549499	Eukaryota	Alveolata	Ciliophora	Spirotrichea	Strombidiida	Strombidiidae_K	Strombidium_K	Strombidium_capitatum
OTU_5226	0	0	0	0	0	0	0	0	1	0	0	0	0	0	0	0	1	0.000549499	Eukaryota	Alveolata	Ciliophora	Spirotrichea	Strombidiida	Strombidiidae_K	Strombidium_K	Strombidium_capitatum
OTU_5412	0	0	0	0	0	0	0	0	0	0	0	0	0	0	0	0	0	0	Eukaryota	Alveolata	Ciliophora	Spirotrichea	Strombidiida	Strombidiidae_K	Strombidium_K	Strombidium_capitatum
OTU_1910	0	0	0	0	0	0	0	0	0	0	0	0	0	0	0	0	0	0	Eukaryota	Alveolata	Ciliophora	Spirotrichea	Strombidiida	Strombidiidae_K	Strombidium_K	Strombidium_capitatum
OTU_5406	0	0	0	0	0	0	0	0	0	0	0	0	0	0	0	0	0	0	Eukaryota	Alveolata	Ciliophora	Spirotrichea	Strombidiida	Strombidiidae_K	Strombidium_K	Strombidium_capitatum
OTU_5214	0	0	6	0	0	4	39	0	0	0	5	0	5	0	0	17	76	0.0417619	Eukaryota	Alveolata	Ciliophora	Spirotrichea	Strombidiida	Strombidiidae_L	Strombidiidae_L_X	Strombidiidae_L_X_sp.
OTU_914	0	0	8	0	0	5	28	1	0	0	18	0	2	0	0	12	74	0.0406629	Eukaryota	Alveolata	Ciliophora	Spirotrichea	Strombidiida	Strombidiidae_L	Strombidiidae_L_X	Strombidiidae_L_X_sp.
OTU_3	680	17	250	101	405	288	287	870	328	4	103	166	207	335	258	124	4423	2.43043	Eukaryota	Alveolata	Ciliophora	Spirotrichea	Strombidiida	Strombidiidae_M	Strombidiidae_M_unclassified	Strombidiidae_M_unclassified
OTU_407	0	0	0	0	4	12	29	16	38	1	10	19	22	8	7	8	174	0.0956128	Eukaryota	Alveolata	Ciliophora	Spirotrichea	Strombidiida	Strombidiidae_M	Strombidiidae_M_unclassified	Strombidiidae_M_unclassified
OTU_91	5	4	3	0	2	5	4	10	13	0	2	0	6	1	4	3	62	0.0340689	Eukaryota	Alveolata	Ciliophora	Spirotrichea	Strombidiida	Strombidiidae_M	Strombidiidae_M_unclassified	Strombidiidae_M_unclassified
OTU_715	1	0	3	2	5	2	1	8	3	1	0	5	3	1	4	2	41	0.0225295	Eukaryota	Alveolata	Ciliophora	Spirotrichea	Strombidiida	Strombidiidae_M	Strombidiidae_M_unclassified	Strombidiidae_M_unclassified
OTU_5924	0	0	0	0	0	1	1	8	3	0	2	0	0	0	16	7	38	0.020881	Eukaryota	Alveolata	Ciliophora	Spirotrichea	Strombidiida	Strombidiidae_M	Strombidiidae_M_unclassified	Strombidiidae_M_unclassified
OTU_1366	0	0	4	0	2	4	1	3	1	0	0	2	2	2	0	0	21	0.0115395	Eukaryota	Alveolata	Ciliophora	Spirotrichea	Strombidiida	Strombidiidae_M	Strombidiidae_M_unclassified	Strombidiidae_M_unclassified
OTU_1410	0	0	1	0	3	1	2	7	0	1	0	3	0	0	1	2	21	0.0115395	Eukaryota	Alveolata	Ciliophora	Spirotrichea	Strombidiida	Strombidiidae_M	Strombidiidae_M_unclassified	Strombidiidae_M_unclassified
OTU_1679	1	0	0	0	5	5	1	0	4	0	0	0	0	2	0	0	18	0.00989098	Eukaryota	Alveolata	Ciliophora	Spirotrichea	Strombidiida	Strombidiidae_M	Strombidiidae_M_unclassified	Strombidiidae_M_unclassified
OTU_3322	0	0	0	0	0	0	3	4	1	0	0	0	0	0	6	2	16	0.00879198	Eukaryota	Alveolata	Ciliophora	Spirotrichea	Strombidiida	Strombidiidae_M	Strombidiidae_M_unclassified	Strombidiidae_M_unclassified
OTU_2020	0	1	3	1	1	2	0	0	2	0	0	2	0	2	0	0	14	0.00769298	Eukaryota	Alveolata	Ciliophora	Spirotrichea	Strombidiida	Strombidiidae_M	Strombidiidae_M_unclassified	Strombidiidae_M_unclassified
OTU_2002	0	0	0	0	0	0	1	3	0	0	0	0	0	1	1	1	7	0.00384649	Eukaryota	Alveolata	Ciliophora	Spirotrichea	Strombidiida	Strombidiidae_M	Strombidiidae_M_unclassified	Strombidiidae_M_unclassified
OTU_5636	0	0	0	0	0	1	0	0	1	0	0	1	1	2	0	0	6	0.00329699	Eukaryota	Alveolata	Ciliophora	Spirotrichea	Strombidiida	Strombidiidae_M	Strombidiidae_M_unclassified	Strombidiidae_M_unclassified
OTU_5545	0	0	0	0	0	0	0	0	5	0	0	1	0	0	0	0	6	0.00329699	Eukaryota	Alveolata	Ciliophora	Spirotrichea	Strombidiida	Strombidiidae_M	Strombidiidae_M_unclassified	Strombidiidae_M_unclassified
OTU_3250	0	0	0	0	0	1	0	0	2	0	1	0	0	0	0	0	4	0.002198	Eukaryota	Alveolata	Ciliophora	Spirotrichea	Strombidiida	Strombidiidae_M	Strombidiidae_M_unclassified	Strombidiidae_M_unclassified
OTU_5504	0	0	0	0	0	0	0	0	0	0	0	0	0	2	0	1	3	0.0016485	Eukaryota	Alveolata	Ciliophora	Spirotrichea	Strombidiida	Strombidiidae_M	Strombidiidae_M_unclassified	Strombidiidae_M_unclassified
OTU_6137	0	0	0	0	0	0	0	0	0	0	0	1	0	0	2	0	3	0.0016485	Eukaryota	Alveolata	Ciliophora	Spirotrichea	Strombidiida	Strombidiidae_M	Strombidiidae_M_unclassified	Strombidiidae_M_unclassified
OTU_2564	0	0	2	0	0	0	0	0	0	0	0	0	0	0	0	0	2	0.001099	Eukaryota	Alveolata	Ciliophora	Spirotrichea	Strombidiida	Strombidiidae_M	Strombidiidae_M_unclassified	Strombidiidae_M_unclassified
OTU_6064	0	0	0	0	0	0	1	0	1	0	0	0	0	0	0	0	2	0.001099	Eukaryota	Alveolata	Ciliophora	Spirotrichea	Strombidiida	Strombidiidae_M	Strombidiidae_M_unclassified	Strombidiidae_M_unclassified
OTU_6058	0	0	0	0	0	1	0	1	0	0	0	0	0	0	0	0	2	0.001099	Eukaryota	Alveolata	Ciliophora	Spirotrichea	Strombidiida	Strombidiidae_M	Strombidiidae_M_unclassified	Strombidiidae_M_unclassified
OTU_6150	0	0	0	0	1	0	1	0	0	0	0	0	0	0	0	0	2	0.001099	Eukaryota	Alveolata	Ciliophora	Spirotrichea	Strombidiida	Strombidiidae_M	Strombidiidae_M_unclassified	Strombidiidae_M_unclassified
OTU_4296	0	0	0	0	0	0	0	2	0	0	0	0	0	0	0	0	2	0.001099	Eukaryota	Alveolata	Ciliophora	Spirotrichea	Strombidiida	Strombidiidae_M	Strombidiidae_M_unclassified	Strombidiidae_M_unclassified
OTU_5597	0	0	0	0	0	0	0	1	0	0	0	0	0	0	0	0	1	0.000549499	Eukaryota	Alveolata	Ciliophora	Spirotrichea	Strombidiida	Strombidiidae_M	Strombidiidae_M_unclassified	Strombidiidae_M_unclassified
OTU_5625	1	0	0	0	0	0	0	0	0	0	0	0	0	0	0	0	1	0.000549499	Eukaryota	Alveolata	Ciliophora	Spirotrichea	Strombidiida	Strombidiidae_M	Strombidiidae_M_unclassified	Strombidiidae_M_unclassified
OTU_4454	0	0	0	0	0	0	0	0	0	0	0	0	0	0	0	0	0	0	Eukaryota	Alveolata	Ciliophora	Spirotrichea	Strombidiida	Strombidiidae_M	Strombidiidae_M_unclassified	Strombidiidae_M_unclassified
OTU_4628	0	0	0	0	0	0	0	0	0	0	0	0	0	0	0	0	0	0	Eukaryota	Alveolata	Ciliophora	Spirotrichea	Strombidiida	Strombidiidae_M	Strombidiidae_M_unclassified	Strombidiidae_M_unclassified
OTU_6142	0	0	0	0	0	0	0	0	0	0	0	0	0	0	0	0	0	0	Eukaryota	Alveolata	Ciliophora	Spirotrichea	Strombidiida	Strombidiidae_M	Strombidiidae_M_unclassified	Strombidiidae_M_unclassified
OTU_6079	0	0	0	0	0	0	0	0	0	0	0	0	0	0	0	0	0	0	Eukaryota	Alveolata	Ciliophora	Spirotrichea	Strombidiida	Strombidiidae_M	Strombidiidae_M_unclassified	Strombidiidae_M_unclassified
OTU_2125	0	1	2	0	3	6	6	8	19	2	4	6	9	6	3	1	76	0.0417619	Eukaryota	Alveolata	Ciliophora	Spirotrichea	Strombidiida	Strombidiidae_M	Strombidiidae_M_X	Strombidiidae_M_X_sp.
OTU_3099	17	0	12	0	0	0	3	3	30	0	1	0	2	0	3	0	71	0.0390144	Eukaryota	Alveolata	Ciliophora	Spirotrichea	Strombidiida	Strombidiidae_M	Strombidiidae_M_X	Strombidiidae_M_X_sp.
OTU_1180	0	0	6	0	1	1	1	19	1	0	1	0	0	0	2	4	36	0.019782	Eukaryota	Alveolata	Ciliophora	Spirotrichea	Strombidiida	Strombidiidae_M	Strombidiidae_M_X	Strombidiidae_M_X_sp.
OTU_1652	0	0	0	0	5	6	0	4	1	0	0	2	0	4	5	0	27	0.0148365	Eukaryota	Alveolata	Ciliophora	Spirotrichea	Strombidiida	Strombidiidae_M	Strombidiidae_M_X	Strombidiidae_M_X_sp.
OTU_3128	2	0	5	0	0	0	0	1	4	0	0	0	0	0	0	1	13	0.00714349	Eukaryota	Alveolata	Ciliophora	Spirotrichea	Strombidiida	Strombidiidae_M	Strombidiidae_M_X	Strombidiidae_M_X_sp.
OTU_5799	0	0	0	0	0	0	0	0	0	0	0	1	1	0	1	0	3	0.0016485	Eukaryota	Alveolata	Ciliophora	Spirotrichea	Strombidiida	Strombidiidae_M	Strombidiidae_M_X	Strombidiidae_M_X_sp.
OTU_5044	0	0	0	0	1	1	0	0	0	0	0	0	0	0	0	0	2	0.001099	Eukaryota	Alveolata	Ciliophora	Spirotrichea	Strombidiida	Strombidiidae_M	Strombidiidae_M_X	Strombidiidae_M_X_sp.
OTU_4117	0	0	0	0	0	0	0	0	0	0	0	0	0	0	0	0	0	0	Eukaryota	Alveolata	Ciliophora	Spirotrichea	Strombidiida	Strombidiidae_M	Strombidiidae_M_X	Strombidiidae_M_X_sp.
OTU_4827	0	0	0	0	0	0	0	0	0	0	0	0	0	0	0	0	0	0	Eukaryota	Alveolata	Ciliophora	Spirotrichea	Strombidiida	Strombidiidae_M	Strombidiidae_M_X	Strombidiidae_M_X_sp.
OTU_271	1	0	5	0	0	1	1	1	2	0	0	0	0	0	0	0	11	0.00604449	Eukaryota	Alveolata	Ciliophora	Spirotrichea	Strombidiida	Strombidiidae_M	Strombidium_M	Strombidium_M_sp.
OTU_4665	0	0	0	0	0	0	0	0	1	0	0	0	0	0	0	0	1	0.000549499	Eukaryota	Alveolata	Ciliophora	Spirotrichea	Strombidiida	Strombidiidae_N	Strombidium_N	Strombidium_apolatum
OTU_4681	0	0	0	0	0	0	0	0	0	0	0	0	0	0	0	0	0	0	Eukaryota	Alveolata	Ciliophora	Spirotrichea	Strombidiida	Strombidiidae_N	Strombidium_N	Strombidium_apolatum
OTU_5446	0	0	0	0	0	0	0	0	0	0	0	0	0	0	0	0	0	0	Eukaryota	Alveolata	Ciliophora	Spirotrichea	Strombidiida	Strombidiidae_N	Strombidium_N	Strombidium_apolatum
OTU_2801	0	0	0	0	0	0	0	0	0	0	0	0	0	0	0	0	0	0	Eukaryota	Alveolata	Ciliophora	Spirotrichea	Strombidiida	Strombidiidae_N	Strombidium_N	Strombidium_apolatum
OTU_4713	0	0	0	0	0	0	0	0	0	0	0	0	0	0	0	0	0	0	Eukaryota	Alveolata	Ciliophora	Spirotrichea	Strombidiida	Strombidiidae_N	Strombidium_N	Strombidium_apolatum
OTU_4666	0	0	0	0	0	0	0	0	0	0	0	0	0	0	0	0	0	0	Eukaryota	Alveolata	Ciliophora	Spirotrichea	Strombidiida	Strombidiidae_N	Strombidium_N	Strombidium_apolatum
OTU_314	0	0	1	0	0	0	0	0	8	0	0	0	0	0	0	0	9	0.00494549	Eukaryota	Alveolata	Ciliophora	Spirotrichea	Strombidiida	Strombidiidae_N	Strombidium_N	Strombidium_N_unclassified
OTU_5715	0	0	0	0	0	0	0	0	0	0	0	0	0	0	0	0	0	0	Eukaryota	Alveolata	Ciliophora	Spirotrichea	Strombidiida	Strombidiidae_N	Strombidium_N	Strombidium_N_unclassified
OTU_5270	0	0	0	0	0	0	0	0	0	0	0	0	0	0	0	0	0	0	Eukaryota	Alveolata	Ciliophora	Spirotrichea	Strombidiida	Strombidiidae_N	Strombidium_N	Strombidium_N_unclassified
OTU_2422	0	0	0	0	0	0	0	0	0	0	0	0	0	0	0	0	0	0	Eukaryota	Alveolata	Ciliophora	Spirotrichea	Strombidiida	Strombidiidae_N	Strombidium_N	Strombidium_N_unclassified
OTU_4633	0	0	0	0	0	0	0	0	0	0	0	0	0	0	0	0	0	0	Eukaryota	Alveolata	Ciliophora	Spirotrichea	Strombidiida	Strombidiidae_N	Strombidium_N	Strombidium_N_unclassified
OTU_189	0	380	10	0	0	8	6	105	12	179	2	0	8	0	17	4	731	0.401684	Eukaryota	Alveolata	Ciliophora	Spirotrichea	Strombidiida	Strombidiidae_Q	Strombidiidae_Q_X	Strombidiidae_Q_X_sp.
OTU_2394	2	86	1	0	0	3	2	57	2	17	0	0	4	0	3	0	177	0.0972613	Eukaryota	Alveolata	Ciliophora	Spirotrichea	Strombidiida	Strombidiidae_Q	Strombidiidae_Q_X	Strombidiidae_Q_X_sp.
OTU_2731	0	56	0	0	0	0	1	0	0	20	0	0	1	0	0	0	78	0.0428609	Eukaryota	Alveolata	Ciliophora	Spirotrichea	Strombidiida	Strombidiidae_Q	Strombidiidae_Q_X	Strombidiidae_Q_X_sp.
OTU_5268	0	16	1	0	0	1	1	7	3	21	2	0	3	0	2	1	58	0.0318709	Eukaryota	Alveolata	Ciliophora	Spirotrichea	Strombidiida	Strombidiidae_Q	Strombidiidae_Q_X	Strombidiidae_Q_X_sp.
OTU_4826	0	18	0	0	0	0	2	14	4	14	0	0	0	0	2	1	55	0.0302224	Eukaryota	Alveolata	Ciliophora	Spirotrichea	Strombidiida	Strombidiidae_Q	Strombidiidae_Q_X	Strombidiidae_Q_X_sp.
OTU_1580	2	15	2	0	0	1	0	9	2	8	0	0	0	0	1	0	40	0.02198	Eukaryota	Alveolata	Ciliophora	Spirotrichea	Strombidiida	Strombidiidae_Q	Strombidiidae_Q_X	Strombidiidae_Q_X_sp.
OTU_1730	1	3	7	0	0	0	0	10	0	4	0	0	1	0	0	0	26	0.014287	Eukaryota	Alveolata	Ciliophora	Spirotrichea	Strombidiida	Strombidiidae_Q	Strombidiidae_Q_X	Strombidiidae_Q_X_sp.
OTU_3614	0	8	0	0	0	0	0	3	0	0	0	0	0	0	0	0	11	0.00604449	Eukaryota	Alveolata	Ciliophora	Spirotrichea	Strombidiida	Strombidiidae_Q	Strombidiidae_Q_X	Strombidiidae_Q_X_sp.
OTU_5332	0	4	0	0	0	0	0	0	1	1	0	0	0	0	0	0	6	0.00329699	Eukaryota	Alveolata	Ciliophora	Spirotrichea	Strombidiida	Strombidiidae_Q	Strombidiidae_Q_X	Strombidiidae_Q_X_sp.
OTU_4757	0	0	0	0	0	1	0	0	0	2	0	0	0	0	0	0	3	0.0016485	Eukaryota	Alveolata	Ciliophora	Spirotrichea	Strombidiida	Strombidiidae_Q	Strombidiidae_Q_X	Strombidiidae_Q_X_sp.
OTU_5255	0	0	0	0	0	0	0	0	0	0	0	0	0	0	1	1	2	0.001099	Eukaryota	Alveolata	Ciliophora	Spirotrichea	Strombidiida	Strombidiidae_Q	Strombidiidae_Q_X	Strombidiidae_Q_X_sp.
OTU_907	2	0	0	0	0	19	8	16	8	0	0	0	22	0	6	3	84	0.0461579	Eukaryota	Alveolata	Ciliophora	Spirotrichea	Strombidiida	Strombidiidae_R	Strombidiidae_R_unclassified	Strombidiidae_R_unclassified
OTU_1959	0	1	0	0	1	7	9	1	37	0	5	0	9	0	1	12	83	0.0456084	Eukaryota	Alveolata	Ciliophora	Spirotrichea	Strombidiida	Strombidiidae_R	Strombidiidae_R_unclassified	Strombidiidae_R_unclassified
OTU_2228	1	1	0	0	0	0	18	2	5	2	1	0	0	0	6	15	51	0.0280244	Eukaryota	Alveolata	Ciliophora	Spirotrichea	Strombidiida	Strombidiidae_R	Strombidiidae_R_unclassified	Strombidiidae_R_unclassified
OTU_1900	0	0	0	0	0	1	0	2	1	0	0	0	1	0	1	1	7	0.00384649	Eukaryota	Alveolata	Ciliophora	Spirotrichea	Strombidiida	Strombidiidae_R	Strombidiidae_R_unclassified	Strombidiidae_R_unclassified
OTU_5387	0	0	0	0	0	1	0	0	4	0	0	0	0	0	0	0	5	0.00274749	Eukaryota	Alveolata	Ciliophora	Spirotrichea	Strombidiida	Strombidiidae_R	Strombidiidae_R_unclassified	Strombidiidae_R_unclassified
OTU_5316	0	0	0	0	0	0	0	0	0	0	0	0	2	0	0	2	4	0.002198	Eukaryota	Alveolata	Ciliophora	Spirotrichea	Strombidiida	Strombidiidae_R	Strombidiidae_R_unclassified	Strombidiidae_R_unclassified
OTU_5038	0	0	1	0	0	0	1	0	0	0	0	0	1	0	0	0	3	0.0016485	Eukaryota	Alveolata	Ciliophora	Spirotrichea	Strombidiida	Strombidiidae_R	Strombidiidae_R_unclassified	Strombidiidae_R_unclassified
OTU_4910	0	0	0	0	0	0	0	0	0	0	0	0	0	0	2	0	2	0.001099	Eukaryota	Alveolata	Ciliophora	Spirotrichea	Strombidiida	Strombidiidae_R	Strombidiidae_R_unclassified	Strombidiidae_R_unclassified
OTU_5645	0	0	0	0	0	1	0	0	0	0	0	0	0	0	0	0	1	0.000549499	Eukaryota	Alveolata	Ciliophora	Spirotrichea	Strombidiida	Strombidiidae_R	Strombidiidae_R_unclassified	Strombidiidae_R_unclassified
OTU_4679	0	0	0	0	0	0	0	0	0	0	0	0	0	0	0	0	0	0	Eukaryota	Alveolata	Ciliophora	Spirotrichea	Strombidiida	Strombidiidae_R	Strombidiidae_R_unclassified	Strombidiidae_R_unclassified
OTU_8	57	1	17	0	0	104	192	221	82	0	21	0	109	0	56	168	1028	0.564885	Eukaryota	Alveolata	Ciliophora	Spirotrichea	Strombidiida	Strombidiidae_R	Strombidiidae_R_X	Strombidiidae_R_X_sp.
OTU_6096	0	0	0	0	0	0	0	0	2	0	0	0	0	0	0	1	3	0.0016485	Eukaryota	Alveolata	Ciliophora	Spirotrichea	Strombidiida	Strombidiidae_R	Strombidiidae_R_X	Strombidiidae_R_X_sp.
OTU_4689	0	0	0	0	0	0	2	0	0	0	0	0	0	0	0	0	2	0.001099	Eukaryota	Alveolata	Ciliophora	Spirotrichea	Strombidiida	Strombidiidae_R	Strombidiidae_R_X	Strombidiidae_R_X_sp.
OTU_5267	1	0	0	0	0	0	0	0	0	0	0	0	0	0	0	0	1	0.000549499	Eukaryota	Alveolata	Ciliophora	Spirotrichea	Strombidiida	Strombidiidae_R	Strombidiidae_R_X	Strombidiidae_R_X_sp.
OTU_2345	0	0	0	0	0	2	10	1	7	0	2	0	3	0	1	13	39	0.0214305	Eukaryota	Alveolata	Ciliophora	Spirotrichea	Strombidiida	Strombidiidae_R	Strombidium_R	Strombidium_biarmatum
OTU_2486	0	0	0	0	0	0	9	0	1	0	0	0	1	0	0	5	16	0.00879198	Eukaryota	Alveolata	Ciliophora	Spirotrichea	Strombidiida	Strombidiidae_R	Strombidium_R	Strombidium_biarmatum
OTU_5937	0	0	0	0	0	0	1	0	0	0	0	0	0	0	1	6	8	0.00439599	Eukaryota	Alveolata	Ciliophora	Spirotrichea	Strombidiida	Strombidiidae_R	Strombidium_R	Strombidium_biarmatum
OTU_5630	0	0	0	0	0	1	0	0	0	0	0	0	4	0	0	1	6	0.00329699	Eukaryota	Alveolata	Ciliophora	Spirotrichea	Strombidiida	Strombidiidae_R	Strombidium_R	Strombidium_biarmatum
OTU_4879	1	0	0	0	0	3	1	0	0	0	0	0	0	0	0	0	5	0.00274749	Eukaryota	Alveolata	Ciliophora	Spirotrichea	Strombidiida	Strombidiidae_R	Strombidium_R	Strombidium_biarmatum
OTU_2911	0	0	0	0	0	0	0	0	3	0	0	0	2	0	0	0	5	0.00274749	Eukaryota	Alveolata	Ciliophora	Spirotrichea	Strombidiida	Strombidiidae_R	Strombidium_R	Strombidium_biarmatum
OTU_5119	0	0	0	0	0	1	2	0	0	0	0	0	0	0	0	1	4	0.002198	Eukaryota	Alveolata	Ciliophora	Spirotrichea	Strombidiida	Strombidiidae_R	Strombidium_R	Strombidium_biarmatum
OTU_5564	0	0	0	0	0	0	1	0	0	0	0	0	0	0	0	3	4	0.002198	Eukaryota	Alveolata	Ciliophora	Spirotrichea	Strombidiida	Strombidiidae_R	Strombidium_R	Strombidium_biarmatum
OTU_5304	0	0	0	0	0	0	1	0	0	0	0	0	0	0	0	2	3	0.0016485	Eukaryota	Alveolata	Ciliophora	Spirotrichea	Strombidiida	Strombidiidae_R	Strombidium_R	Strombidium_biarmatum
OTU_6063	0	0	0	0	0	0	0	0	0	0	0	0	0	0	2	0	2	0.001099	Eukaryota	Alveolata	Ciliophora	Spirotrichea	Strombidiida	Strombidiidae_R	Strombidium_R	Strombidium_biarmatum
OTU_5534	0	0	0	0	0	0	0	0	1	0	0	0	0	0	0	1	2	0.001099	Eukaryota	Alveolata	Ciliophora	Spirotrichea	Strombidiida	Strombidiidae_R	Strombidium_R	Strombidium_biarmatum
OTU_4376	0	0	0	0	0	0	0	0	1	0	0	0	0	0	0	0	1	0.000549499	Eukaryota	Alveolata	Ciliophora	Spirotrichea	Strombidiida	Strombidiidae_R	Strombidium_R	Strombidium_biarmatum
OTU_4267	0	0	0	0	0	0	1	0	0	0	0	0	0	0	0	0	1	0.000549499	Eukaryota	Alveolata	Ciliophora	Spirotrichea	Strombidiida	Strombidiidae_R	Strombidium_R	Strombidium_biarmatum
OTU_5980	0	0	0	0	0	0	0	0	1	0	0	0	0	0	0	0	1	0.000549499	Eukaryota	Alveolata	Ciliophora	Spirotrichea	Strombidiida	Strombidiidae_R	Strombidium_R	Strombidium_biarmatum
OTU_6106	0	0	0	0	0	0	0	0	0	0	0	0	0	0	0	1	1	0.000549499	Eukaryota	Alveolata	Ciliophora	Spirotrichea	Strombidiida	Strombidiidae_R	Strombidium_R	Strombidium_biarmatum
OTU_6087	0	0	0	0	0	0	0	0	0	0	0	0	0	0	0	0	0	0	Eukaryota	Alveolata	Ciliophora	Spirotrichea	Strombidiida	Strombidiidae_R	Strombidium_R	Strombidium_biarmatum
OTU_114	535	0	27	0	0	139	653	21	154	0	9	0	125	0	12	632	2307	1.26769	Eukaryota	Alveolata	Ciliophora	Spirotrichea	Strombidiida	Strombidiidae_R	Strombidium_R	Strombidium_R_sp.
OTU_1045	1	0	0	0	0	7	31	0	29	0	1	0	9	0	0	31	109	0.0598954	Eukaryota	Alveolata	Ciliophora	Spirotrichea	Strombidiida	Strombidiidae_R	Strombidium_R	Strombidium_R_unclassified
OTU_710	0	0	0	0	0	6	29	6	14	0	2	0	13	0	2	35	107	0.0587964	Eukaryota	Alveolata	Ciliophora	Spirotrichea	Strombidiida	Strombidiidae_R	Strombidium_R	Strombidium_R_unclassified
OTU_1411	0	0	0	0	0	0	13	0	2	0	0	0	0	0	1	30	46	0.0252769	Eukaryota	Alveolata	Ciliophora	Spirotrichea	Strombidiida	Strombidiidae_R	Strombidium_R	Strombidium_R_unclassified
OTU_2221	0	0	0	0	0	3	6	0	8	0	2	0	4	0	0	15	38	0.020881	Eukaryota	Alveolata	Ciliophora	Spirotrichea	Strombidiida	Strombidiidae_R	Strombidium_R	Strombidium_R_unclassified
OTU_5438	0	0	0	0	0	0	4	0	0	0	1	0	0	0	0	12	17	0.00934148	Eukaryota	Alveolata	Ciliophora	Spirotrichea	Strombidiida	Strombidiidae_R	Strombidium_R	Strombidium_R_unclassified
OTU_6158	0	0	0	0	0	5	1	0	1	0	0	0	4	0	0	2	13	0.00714349	Eukaryota	Alveolata	Ciliophora	Spirotrichea	Strombidiida	Strombidiidae_R	Strombidium_R	Strombidium_R_unclassified
OTU_4819	0	0	0	0	0	1	1	0	0	0	0	0	2	0	0	4	8	0.00439599	Eukaryota	Alveolata	Ciliophora	Spirotrichea	Strombidiida	Strombidiidae_R	Strombidium_R	Strombidium_R_unclassified
OTU_1930	0	0	0	0	0	1	4	0	0	0	0	0	0	0	0	3	8	0.00439599	Eukaryota	Alveolata	Ciliophora	Spirotrichea	Strombidiida	Strombidiidae_R	Strombidium_R	Strombidium_R_unclassified
OTU_4790	0	0	0	0	0	0	2	0	0	0	1	0	0	0	0	2	5	0.00274749	Eukaryota	Alveolata	Ciliophora	Spirotrichea	Strombidiida	Strombidiidae_R	Strombidium_R	Strombidium_R_unclassified
OTU_5942	0	0	0	0	0	0	3	0	0	0	0	0	0	0	1	0	4	0.002198	Eukaryota	Alveolata	Ciliophora	Spirotrichea	Strombidiida	Strombidiidae_R	Strombidium_R	Strombidium_R_unclassified
OTU_4663	0	0	0	0	0	0	1	0	1	0	0	0	0	0	0	2	4	0.002198	Eukaryota	Alveolata	Ciliophora	Spirotrichea	Strombidiida	Strombidiidae_R	Strombidium_R	Strombidium_R_unclassified
OTU_4439	0	0	0	0	0	0	1	1	0	0	0	0	0	0	0	1	3	0.0016485	Eukaryota	Alveolata	Ciliophora	Spirotrichea	Strombidiida	Strombidiidae_R	Strombidium_R	Strombidium_R_unclassified
OTU_4767	0	0	0	0	0	0	0	0	0	0	0	0	3	0	0	0	3	0.0016485	Eukaryota	Alveolata	Ciliophora	Spirotrichea	Strombidiida	Strombidiidae_R	Strombidium_R	Strombidium_R_unclassified
OTU_6077	0	0	0	0	0	1	0	0	0	0	0	0	1	0	0	0	2	0.001099	Eukaryota	Alveolata	Ciliophora	Spirotrichea	Strombidiida	Strombidiidae_R	Strombidium_R	Strombidium_R_unclassified
OTU_4702	0	0	0	0	0	0	0	1	0	0	0	0	0	0	1	0	2	0.001099	Eukaryota	Alveolata	Ciliophora	Spirotrichea	Strombidiida	Strombidiidae_R	Strombidium_R	Strombidium_R_unclassified
OTU_5644	0	0	0	0	0	0	1	0	0	0	0	0	0	0	0	1	2	0.001099	Eukaryota	Alveolata	Ciliophora	Spirotrichea	Strombidiida	Strombidiidae_R	Strombidium_R	Strombidium_R_unclassified
OTU_5453	0	0	0	0	0	0	1	0	1	0	0	0	0	0	0	0	2	0.001099	Eukaryota	Alveolata	Ciliophora	Spirotrichea	Strombidiida	Strombidiidae_R	Strombidium_R	Strombidium_R_unclassified
OTU_4195	0	0	0	0	0	0	0	0	1	0	0	0	0	0	0	0	1	0.000549499	Eukaryota	Alveolata	Ciliophora	Spirotrichea	Strombidiida	Strombidiidae_R	Strombidium_R	Strombidium_R_unclassified
OTU_4728	0	0	0	0	0	0	0	0	1	0	0	0	0	0	0	0	1	0.000549499	Eukaryota	Alveolata	Ciliophora	Spirotrichea	Strombidiida	Strombidiidae_R	Strombidium_R	Strombidium_R_unclassified
OTU_6116	0	0	0	0	0	0	1	0	0	0	0	0	0	0	0	0	1	0.000549499	Eukaryota	Alveolata	Ciliophora	Spirotrichea	Strombidiida	Strombidiidae_R	Strombidium_R	Strombidium_R_unclassified
OTU_1680	0	0	22	0	0	0	0	1	0	0	0	0	0	0	0	0	23	0.0126385	Eukaryota	Alveolata	Ciliophora	Spirotrichea	Strombidiida	Tontoniidae_A	Laboea	Laboea_strobila
OTU_2073	0	0	0	0	0	0	0	5	0	0	0	0	0	0	7	1	13	0.00714349	Eukaryota	Alveolata	Ciliophora	Spirotrichea	Strombidiida	Tontoniidae_A	Laboea	Laboea_strobila
OTU_4695	0	0	3	0	0	0	0	0	0	0	0	0	0	0	0	0	3	0.0016485	Eukaryota	Alveolata	Ciliophora	Spirotrichea	Strombidiida	Tontoniidae_A	Laboea	Laboea_strobila
OTU_5484	0	0	2	0	0	0	0	0	0	0	0	0	0	0	0	0	2	0.001099	Eukaryota	Alveolata	Ciliophora	Spirotrichea	Strombidiida	Tontoniidae_A	Laboea	Laboea_strobila
OTU_6119	0	0	0	0	0	0	0	0	0	0	0	0	0	0	1	0	1	0.000549499	Eukaryota	Alveolata	Ciliophora	Spirotrichea	Strombidiida	Tontoniidae_A	Laboea	Laboea_strobila
OTU_4986	0	0	0	0	0	0	0	0	0	0	0	0	0	0	0	0	0	0	Eukaryota	Alveolata	Ciliophora	Spirotrichea	Strombidiida	Tontoniidae_A	Laboea	Laboea_strobila
OTU_100	55	0	453	14	1	37	34	370	11	0	121	4	39	2	149	14	1304	0.716547	Eukaryota	Alveolata	Ciliophora	Spirotrichea	Strombidiida	Tontoniidae_A	Laboea	Laboea_unclassified
OTU_269	1	0	10	0	0	2	1	13	2	0	27	2	12	0	10	0	80	0.0439599	Eukaryota	Alveolata	Ciliophora	Spirotrichea	Strombidiida	Tontoniidae_A	Laboea	Laboea_unclassified
OTU_1414	0	0	2	0	0	1	3	19	0	0	5	0	0	0	21	3	54	0.0296729	Eukaryota	Alveolata	Ciliophora	Spirotrichea	Strombidiida	Tontoniidae_A	Laboea	Laboea_unclassified
OTU_2492	0	0	8	3	0	2	0	1	0	0	0	0	0	0	0	0	14	0.00769298	Eukaryota	Alveolata	Ciliophora	Spirotrichea	Strombidiida	Tontoniidae_A	Laboea	Laboea_unclassified
OTU_5580	0	0	6	0	0	0	0	1	0	0	1	0	0	0	0	0	8	0.00439599	Eukaryota	Alveolata	Ciliophora	Spirotrichea	Strombidiida	Tontoniidae_A	Laboea	Laboea_unclassified
OTU_2555	0	0	5	0	0	1	1	1	0	0	0	0	0	0	0	0	8	0.00439599	Eukaryota	Alveolata	Ciliophora	Spirotrichea	Strombidiida	Tontoniidae_A	Laboea	Laboea_unclassified
OTU_6146	0	0	0	0	0	0	0	0	0	0	0	0	0	0	0	0	0	0	Eukaryota	Alveolata	Ciliophora	Spirotrichea	Strombidiida	Tontoniidae_A	Laboea	Laboea_unclassified
OTU_2785	0	0	17	0	0	0	0	0	0	0	0	0	0	0	0	0	17	0.00934148	Eukaryota	Alveolata	Ciliophora	Spirotrichea	Strombidiida	Tontoniidae_A	Spirotontonia	Spirotontonia_unclassified
OTU_3055	0	0	0	0	0	2	0	1	0	0	0	0	0	0	0	0	3	0.0016485	Eukaryota	Alveolata	Ciliophora	Spirotrichea	Strombidiida	Tontoniidae_A	Spirotontonia	Spirotontonia_unclassified
OTU_4368	0	0	0	0	0	0	0	0	0	0	1	0	0	0	0	0	1	0.000549499	Eukaryota	Alveolata	Ciliophora	Spirotrichea	Strombidiida	Tontoniidae_A	Spirotontonia	Spirotontonia_unclassified
OTU_1721	0	0	0	0	0	0	0	0	0	0	0	0	0	0	0	0	0	0	Eukaryota	Alveolata	Ciliophora	Spirotrichea	Strombidiida	Tontoniidae_A	Spirotontonia	Spirotontonia_unclassified
OTU_7149	0	0	0	0	0	0	0	0	0	0	0	0	0	0	0	0	0	0	Eukaryota	Alveolata	Ciliophora	Spirotrichea	Strombidiida	Tontoniidae_A	Spirotontonia	Spirotontonia_unclassified
OTU_201	1	0	83	1	0	7	7	52	6	0	7	0	6	1	17	1	189	0.103855	Eukaryota	Alveolata	Ciliophora	Spirotrichea	Strombidiida	Tontoniidae_A	Tontoniidae_A_unclassified	Tontoniidae_A_unclassified
OTU_1403	3	0	44	1	0	1	1	16	2	0	6	0	2	0	8	2	86	0.0472569	Eukaryota	Alveolata	Ciliophora	Spirotrichea	Strombidiida	Tontoniidae_A	Tontoniidae_A_unclassified	Tontoniidae_A_unclassified
OTU_2182	0	0	2	0	0	5	1	22	0	0	0	0	1	0	7	0	38	0.020881	Eukaryota	Alveolata	Ciliophora	Spirotrichea	Strombidiida	Tontoniidae_A	Tontoniidae_A_unclassified	Tontoniidae_A_unclassified
OTU_128	2	0	20	0	0	0	2	2	1	0	9	0	0	0	1	0	37	0.0203315	Eukaryota	Alveolata	Ciliophora	Spirotrichea	Strombidiida	Tontoniidae_A	Tontoniidae_A_unclassified	Tontoniidae_A_unclassified
OTU_118	0	0	19	0	0	1	1	6	1	0	1	0	1	0	2	2	34	0.018683	Eukaryota	Alveolata	Ciliophora	Spirotrichea	Strombidiida	Tontoniidae_A	Tontoniidae_A_unclassified	Tontoniidae_A_unclassified
OTU_369	0	0	17	0	0	1	0	3	0	0	5	1	0	0	1	0	28	0.015386	Eukaryota	Alveolata	Ciliophora	Spirotrichea	Strombidiida	Tontoniidae_A	Tontoniidae_A_unclassified	Tontoniidae_A_unclassified
OTU_3065	0	0	13	0	0	2	0	11	0	0	1	0	0	0	1	0	28	0.015386	Eukaryota	Alveolata	Ciliophora	Spirotrichea	Strombidiida	Tontoniidae_A	Tontoniidae_A_unclassified	Tontoniidae_A_unclassified
OTU_4855	0	0	24	0	0	0	0	0	0	0	0	0	0	0	0	0	24	0.013188	Eukaryota	Alveolata	Ciliophora	Spirotrichea	Strombidiida	Tontoniidae_A	Tontoniidae_A_unclassified	Tontoniidae_A_unclassified
OTU_1357	0	0	2	0	0	0	2	3	0	0	6	0	3	0	4	0	20	0.01099	Eukaryota	Alveolata	Ciliophora	Spirotrichea	Strombidiida	Tontoniidae_A	Tontoniidae_A_unclassified	Tontoniidae_A_unclassified
OTU_1385	0	0	17	0	0	0	0	0	0	0	2	0	0	0	0	0	19	0.0104405	Eukaryota	Alveolata	Ciliophora	Spirotrichea	Strombidiida	Tontoniidae_A	Tontoniidae_A_unclassified	Tontoniidae_A_unclassified
OTU_3300	0	0	13	0	0	3	0	0	0	0	0	0	0	0	0	0	16	0.00879198	Eukaryota	Alveolata	Ciliophora	Spirotrichea	Strombidiida	Tontoniidae_A	Tontoniidae_A_unclassified	Tontoniidae_A_unclassified
OTU_5553	0	0	2	0	0	1	0	0	0	0	6	0	2	0	0	0	11	0.00604449	Eukaryota	Alveolata	Ciliophora	Spirotrichea	Strombidiida	Tontoniidae_A	Tontoniidae_A_unclassified	Tontoniidae_A_unclassified
OTU_6078	0	0	9	0	0	0	0	1	0	0	0	0	1	0	0	0	11	0.00604449	Eukaryota	Alveolata	Ciliophora	Spirotrichea	Strombidiida	Tontoniidae_A	Tontoniidae_A_unclassified	Tontoniidae_A_unclassified
OTU_5134	0	0	11	0	0	0	0	0	0	0	0	0	0	0	0	0	11	0.00604449	Eukaryota	Alveolata	Ciliophora	Spirotrichea	Strombidiida	Tontoniidae_A	Tontoniidae_A_unclassified	Tontoniidae_A_unclassified
OTU_3158	0	0	0	0	0	1	0	4	0	0	0	0	1	0	1	0	7	0.00384649	Eukaryota	Alveolata	Ciliophora	Spirotrichea	Strombidiida	Tontoniidae_A	Tontoniidae_A_unclassified	Tontoniidae_A_unclassified
OTU_3576	0	0	2	1	0	0	0	1	0	0	0	0	0	0	0	0	4	0.002198	Eukaryota	Alveolata	Ciliophora	Spirotrichea	Strombidiida	Tontoniidae_A	Tontoniidae_A_unclassified	Tontoniidae_A_unclassified
OTU_5554	0	0	1	0	0	0	0	1	0	0	0	1	0	0	1	0	4	0.002198	Eukaryota	Alveolata	Ciliophora	Spirotrichea	Strombidiida	Tontoniidae_A	Tontoniidae_A_unclassified	Tontoniidae_A_unclassified
OTU_4716	0	0	3	0	0	1	0	0	0	0	0	0	0	0	0	0	4	0.002198	Eukaryota	Alveolata	Ciliophora	Spirotrichea	Strombidiida	Tontoniidae_A	Tontoniidae_A_unclassified	Tontoniidae_A_unclassified
OTU_5525	0	0	4	0	0	0	0	0	0	0	0	0	0	0	0	0	4	0.002198	Eukaryota	Alveolata	Ciliophora	Spirotrichea	Strombidiida	Tontoniidae_A	Tontoniidae_A_unclassified	Tontoniidae_A_unclassified
OTU_1050	0	0	0	0	0	0	0	0	0	0	0	0	0	0	3	0	3	0.0016485	Eukaryota	Alveolata	Ciliophora	Spirotrichea	Strombidiida	Tontoniidae_A	Tontoniidae_A_unclassified	Tontoniidae_A_unclassified
OTU_3095	0	0	1	0	0	0	0	0	0	0	2	0	0	0	0	0	3	0.0016485	Eukaryota	Alveolata	Ciliophora	Spirotrichea	Strombidiida	Tontoniidae_A	Tontoniidae_A_unclassified	Tontoniidae_A_unclassified
OTU_5462	0	0	0	0	0	0	0	0	0	0	2	0	1	0	0	0	3	0.0016485	Eukaryota	Alveolata	Ciliophora	Spirotrichea	Strombidiida	Tontoniidae_A	Tontoniidae_A_unclassified	Tontoniidae_A_unclassified
OTU_3121	0	0	2	0	0	0	0	0	0	0	0	0	0	0	0	0	2	0.001099	Eukaryota	Alveolata	Ciliophora	Spirotrichea	Strombidiida	Tontoniidae_A	Tontoniidae_A_unclassified	Tontoniidae_A_unclassified
OTU_4537	0	0	2	0	0	0	0	0	0	0	0	0	0	0	0	0	2	0.001099	Eukaryota	Alveolata	Ciliophora	Spirotrichea	Strombidiida	Tontoniidae_A	Tontoniidae_A_unclassified	Tontoniidae_A_unclassified
OTU_5460	0	0	2	0	0	0	0	0	0	0	0	0	0	0	0	0	2	0.001099	Eukaryota	Alveolata	Ciliophora	Spirotrichea	Strombidiida	Tontoniidae_A	Tontoniidae_A_unclassified	Tontoniidae_A_unclassified
OTU_5575	0	0	0	0	0	0	0	0	0	0	1	0	0	0	1	0	2	0.001099	Eukaryota	Alveolata	Ciliophora	Spirotrichea	Strombidiida	Tontoniidae_A	Tontoniidae_A_unclassified	Tontoniidae_A_unclassified
OTU_5454	0	0	0	0	0	0	1	0	0	0	0	0	0	0	1	0	2	0.001099	Eukaryota	Alveolata	Ciliophora	Spirotrichea	Strombidiida	Tontoniidae_A	Tontoniidae_A_unclassified	Tontoniidae_A_unclassified
OTU_2056	0	0	0	0	0	0	0	0	0	0	1	0	0	0	0	0	1	0.000549499	Eukaryota	Alveolata	Ciliophora	Spirotrichea	Strombidiida	Tontoniidae_A	Tontoniidae_A_unclassified	Tontoniidae_A_unclassified
OTU_6113	0	0	0	0	0	0	0	0	0	0	1	0	0	0	0	0	1	0.000549499	Eukaryota	Alveolata	Ciliophora	Spirotrichea	Strombidiida	Tontoniidae_A	Tontoniidae_A_unclassified	Tontoniidae_A_unclassified
OTU_1687	0	0	1	0	0	0	0	0	0	0	0	0	0	0	0	0	1	0.000549499	Eukaryota	Alveolata	Ciliophora	Spirotrichea	Strombidiida	Tontoniidae_A	Tontoniidae_A_unclassified	Tontoniidae_A_unclassified
OTU_5658	0	0	1	0	0	0	0	0	0	0	0	0	0	0	0	0	1	0.000549499	Eukaryota	Alveolata	Ciliophora	Spirotrichea	Strombidiida	Tontoniidae_A	Tontoniidae_A_unclassified	Tontoniidae_A_unclassified
OTU_5150	0	0	1	0	0	0	0	0	0	0	0	0	0	0	0	0	1	0.000549499	Eukaryota	Alveolata	Ciliophora	Spirotrichea	Strombidiida	Tontoniidae_A	Tontoniidae_A_unclassified	Tontoniidae_A_unclassified
OTU_3892	0	0	0	0	0	1	0	0	0	0	0	0	0	0	0	0	1	0.000549499	Eukaryota	Alveolata	Ciliophora	Spirotrichea	Strombidiida	Tontoniidae_A	Tontoniidae_A_unclassified	Tontoniidae_A_unclassified
OTU_4885	0	0	1	0	0	0	0	0	0	0	0	0	0	0	0	0	1	0.000549499	Eukaryota	Alveolata	Ciliophora	Spirotrichea	Strombidiida	Tontoniidae_A	Tontoniidae_A_unclassified	Tontoniidae_A_unclassified
OTU_5019	0	0	1	0	0	0	0	0	0	0	0	0	0	0	0	0	1	0.000549499	Eukaryota	Alveolata	Ciliophora	Spirotrichea	Strombidiida	Tontoniidae_A	Tontoniidae_A_unclassified	Tontoniidae_A_unclassified
OTU_4372	0	0	0	0	0	0	0	0	0	0	0	0	0	0	0	0	0	0	Eukaryota	Alveolata	Ciliophora	Spirotrichea	Strombidiida	Tontoniidae_A	Tontoniidae_A_unclassified	Tontoniidae_A_unclassified
OTU_4427	0	0	0	0	0	0	0	0	0	0	0	0	0	0	0	0	0	0	Eukaryota	Alveolata	Ciliophora	Spirotrichea	Strombidiida	Tontoniidae_A	Tontoniidae_A_unclassified	Tontoniidae_A_unclassified
OTU_4182	0	0	0	0	0	0	0	0	0	0	0	0	0	0	0	0	0	0	Eukaryota	Alveolata	Ciliophora	Spirotrichea	Strombidiida	Tontoniidae_A	Tontoniidae_A_unclassified	Tontoniidae_A_unclassified
OTU_5496	0	0	0	0	0	0	0	0	0	0	0	0	0	0	0	0	0	0	Eukaryota	Alveolata	Ciliophora	Spirotrichea	Strombidiida	Tontoniidae_A	Tontoniidae_A_unclassified	Tontoniidae_A_unclassified
OTU_3903	0	0	0	0	0	0	0	0	0	0	0	0	0	0	0	0	0	0	Eukaryota	Alveolata	Ciliophora	Spirotrichea	Strombidiida	Tontoniidae_A	Tontoniidae_A_unclassified	Tontoniidae_A_unclassified
OTU_4185	0	0	0	0	0	0	0	0	0	0	0	0	0	0	0	0	0	0	Eukaryota	Alveolata	Ciliophora	Spirotrichea	Strombidiida	Tontoniidae_A	Tontoniidae_A_unclassified	Tontoniidae_A_unclassified
OTU_5574	0	0	0	0	0	0	0	0	0	0	0	0	0	0	0	0	0	0	Eukaryota	Alveolata	Ciliophora	Spirotrichea	Strombidiida	Tontoniidae_A	Tontoniidae_A_unclassified	Tontoniidae_A_unclassified
OTU_5709	0	0	0	0	0	0	0	0	0	0	0	0	0	0	0	0	0	0	Eukaryota	Alveolata	Ciliophora	Spirotrichea	Strombidiida	Tontoniidae_A	Tontoniidae_A_unclassified	Tontoniidae_A_unclassified
OTU_3828	0	0	0	0	0	0	0	0	0	0	0	0	0	0	0	0	0	0	Eukaryota	Alveolata	Ciliophora	Spirotrichea	Strombidiida	Tontoniidae_A	Tontoniidae_A_unclassified	Tontoniidae_A_unclassified
OTU_875	1	0	64	0	1	4	8	49	0	0	10	0	10	0	10	9	166	0.0912168	Eukaryota	Alveolata	Ciliophora	Spirotrichea	Strombidiida	Tontoniidae_A	Tontoniidae_A_X	Tontoniidae_A_X_sp.
OTU_36	2	0	55	0	0	4	1	16	2	0	5	0	1	0	2	2	90	0.0494549	Eukaryota	Alveolata	Ciliophora	Spirotrichea	Strombidiida	Tontoniidae_A	Tontoniidae_A_X	Tontoniidae_A_X_sp.
OTU_1412	0	0	26	1	0	4	0	26	0	0	4	1	1	0	6	0	69	0.0379154	Eukaryota	Alveolata	Ciliophora	Spirotrichea	Strombidiida	Tontoniidae_A	Tontoniidae_A_X	Tontoniidae_A_X_sp.
OTU_3240	0	0	24	0	0	1	1	18	1	0	2	0	0	0	11	3	61	0.0335194	Eukaryota	Alveolata	Ciliophora	Spirotrichea	Strombidiida	Tontoniidae_A	Tontoniidae_A_X	Tontoniidae_A_X_sp.
OTU_6089	0	0	38	0	0	0	1	4	0	0	1	0	0	0	0	0	44	0.0241779	Eukaryota	Alveolata	Ciliophora	Spirotrichea	Strombidiida	Tontoniidae_A	Tontoniidae_A_X	Tontoniidae_A_X_sp.
OTU_1381	0	0	12	0	0	0	0	0	0	0	2	0	0	0	1	0	15	0.00824248	Eukaryota	Alveolata	Ciliophora	Spirotrichea	Strombidiida	Tontoniidae_A	Tontoniidae_A_X	Tontoniidae_A_X_sp.
OTU_1384	0	0	13	0	0	0	0	0	0	0	0	0	1	0	0	0	14	0.00769298	Eukaryota	Alveolata	Ciliophora	Spirotrichea	Strombidiida	Tontoniidae_A	Tontoniidae_A_X	Tontoniidae_A_X_sp.
OTU_2119	0	0	0	0	0	0	1	1	0	0	3	0	0	0	1	1	7	0.00384649	Eukaryota	Alveolata	Ciliophora	Spirotrichea	Strombidiida	Tontoniidae_A	Tontoniidae_A_X	Tontoniidae_A_X_sp.
OTU_5541	0	0	0	0	0	0	0	1	0	0	2	0	1	0	1	0	5	0.00274749	Eukaryota	Alveolata	Ciliophora	Spirotrichea	Strombidiida	Tontoniidae_A	Tontoniidae_A_X	Tontoniidae_A_X_sp.
OTU_6068	0	0	4	0	0	0	0	0	0	0	0	0	0	0	0	0	4	0.002198	Eukaryota	Alveolata	Ciliophora	Spirotrichea	Strombidiida	Tontoniidae_A	Tontoniidae_A_X	Tontoniidae_A_X_sp.
OTU_5576	0	0	2	0	0	0	0	0	0	0	0	0	0	0	0	0	2	0.001099	Eukaryota	Alveolata	Ciliophora	Spirotrichea	Strombidiida	Tontoniidae_A	Tontoniidae_A_X	Tontoniidae_A_X_sp.
OTU_5563	0	0	0	0	0	0	0	0	0	0	0	0	0	0	1	0	1	0.000549499	Eukaryota	Alveolata	Ciliophora	Spirotrichea	Strombidiida	Tontoniidae_A	Tontoniidae_A_X	Tontoniidae_A_X_sp.
OTU_3256	0	0	0	0	0	0	0	0	0	0	0	0	0	0	0	0	0	0	Eukaryota	Alveolata	Ciliophora	Spirotrichea	Strombidiida	Tontoniidae_A	Tontoniidae_A_X	Tontoniidae_A_X_sp.
OTU_1021	1	49	59	0	0	1	28	9	1	17	22	0	0	1	18	10	216	0.118692	Eukaryota	Alveolata	Ciliophora	Spirotrichea	Strombidiida	Tontoniidae_B	Tontoniidae_B_unclassified	Tontoniidae_B_unclassified
OTU_5503	0	4	1	0	1	0	1	0	0	0	0	0	1	1	5	1	15	0.00824248	Eukaryota	Alveolata	Ciliophora	Spirotrichea	Strombidiida	Tontoniidae_B	Tontoniidae_B_unclassified	Tontoniidae_B_unclassified
OTU_4854	0	0	7	0	0	0	0	0	0	0	0	0	0	0	0	0	7	0.00384649	Eukaryota	Alveolata	Ciliophora	Spirotrichea	Strombidiida	Tontoniidae_B	Tontoniidae_B_unclassified	Tontoniidae_B_unclassified
OTU_5988	0	0	0	0	0	0	1	0	0	0	4	0	0	0	0	0	5	0.00274749	Eukaryota	Alveolata	Ciliophora	Spirotrichea	Strombidiida	Tontoniidae_B	Tontoniidae_B_unclassified	Tontoniidae_B_unclassified
OTU_3268	0	1	0	0	0	0	1	0	0	0	0	0	0	0	0	0	2	0.001099	Eukaryota	Alveolata	Ciliophora	Spirotrichea	Strombidiida	Tontoniidae_B	Tontoniidae_B_unclassified	Tontoniidae_B_unclassified
OTU_6240	0	0	0	0	0	0	0	0	0	0	0	0	0	0	0	0	0	0	Eukaryota	Alveolata	Ciliophora	Spirotrichea	Strombidiida	Tontoniidae_B	Tontoniidae_B_unclassified	Tontoniidae_B_unclassified
OTU_3856	0	0	0	0	0	0	0	0	0	0	0	0	0	0	0	0	0	0	Eukaryota	Alveolata	Ciliophora	Spirotrichea	Strombidiida	Tontoniidae_B	Tontoniidae_B_unclassified	Tontoniidae_B_unclassified
OTU_5725	0	0	0	0	0	0	0	0	0	0	0	0	0	0	0	0	0	0	Eukaryota	Alveolata	Ciliophora	Spirotrichea	Strombidiida	Tontoniidae_B	Tontoniidae_B_unclassified	Tontoniidae_B_unclassified
OTU_2999	0	0	0	0	0	0	0	0	0	0	0	0	0	0	0	0	0	0	Eukaryota	Alveolata	Ciliophora	Spirotrichea	Strombidiida	Tontoniidae_B	Tontoniidae_B_unclassified	Tontoniidae_B_unclassified
OTU_4053	0	0	0	0	0	0	0	0	0	0	0	0	0	0	0	0	0	0	Eukaryota	Alveolata	Ciliophora	Spirotrichea	Strombidiida	Tontoniidae_B	Tontoniidae_B_unclassified	Tontoniidae_B_unclassified
OTU_316	4	187	227	0	2	7	71	21	4	88	43	0	10	3	47	24	738	0.40553	Eukaryota	Alveolata	Ciliophora	Spirotrichea	Strombidiida	Tontoniidae_B	Tontoniidae_B_X	Tontoniidae_B_X_sp.
OTU_1838	2	194	227	0	3	7	56	20	4	54	50	0	8	5	49	35	714	0.392342	Eukaryota	Alveolata	Ciliophora	Spirotrichea	Strombidiida	Tontoniidae_B	Tontoniidae_B_X	Tontoniidae_B_X_sp.
OTU_30	3	148	179	0	1	5	101	30	3	45	33	1	6	3	17	39	614	0.337392	Eukaryota	Alveolata	Ciliophora	Spirotrichea	Strombidiida	Tontoniidae_B	Tontoniidae_B_X	Tontoniidae_B_X_sp.
OTU_612	2	131	145	0	2	8	51	19	1	43	48	0	4	1	24	13	492	0.270353	Eukaryota	Alveolata	Ciliophora	Spirotrichea	Strombidiida	Tontoniidae_B	Tontoniidae_B_X	Tontoniidae_B_X_sp.
OTU_141	0	28	135	0	2	1	22	10	1	15	13	0	4	0	12	5	248	0.136276	Eukaryota	Alveolata	Ciliophora	Spirotrichea	Strombidiida	Tontoniidae_B	Tontoniidae_B_X	Tontoniidae_B_X_sp.
OTU_380	0	2	63	0	0	0	4	3	0	9	18	0	0	0	4	1	104	0.0571479	Eukaryota	Alveolata	Ciliophora	Spirotrichea	Strombidiida	Tontoniidae_B	Tontoniidae_B_X	Tontoniidae_B_X_sp.
OTU_339	0	24	4	0	0	1	11	2	0	22	16	0	1	2	4	9	96	0.0527519	Eukaryota	Alveolata	Ciliophora	Spirotrichea	Strombidiida	Tontoniidae_B	Tontoniidae_B_X	Tontoniidae_B_X_sp.
OTU_815	0	46	28	0	0	0	0	0	0	9	0	0	1	0	1	1	86	0.0472569	Eukaryota	Alveolata	Ciliophora	Spirotrichea	Strombidiida	Tontoniidae_B	Tontoniidae_B_X	Tontoniidae_B_X_sp.
OTU_1015	0	19	33	0	1	1	3	5	0	5	3	0	0	1	5	4	80	0.0439599	Eukaryota	Alveolata	Ciliophora	Spirotrichea	Strombidiida	Tontoniidae_B	Tontoniidae_B_X	Tontoniidae_B_X_sp.
OTU_38	0	2	58	0	0	0	0	5	0	0	4	0	0	0	8	1	78	0.0428609	Eukaryota	Alveolata	Ciliophora	Spirotrichea	Strombidiida	Tontoniidae_B	Tontoniidae_B_X	Tontoniidae_B_X_sp.
OTU_1539	0	7	2	0	0	0	24	2	0	14	16	0	1	0	3	8	77	0.0423114	Eukaryota	Alveolata	Ciliophora	Spirotrichea	Strombidiida	Tontoniidae_B	Tontoniidae_B_X	Tontoniidae_B_X_sp.
OTU_1516	0	16	30	0	0	0	7	2	0	2	2	0	1	0	5	8	73	0.0401134	Eukaryota	Alveolata	Ciliophora	Spirotrichea	Strombidiida	Tontoniidae_B	Tontoniidae_B_X	Tontoniidae_B_X_sp.
OTU_360	0	30	12	0	0	0	5	0	0	7	6	0	1	0	7	2	70	0.0384649	Eukaryota	Alveolata	Ciliophora	Spirotrichea	Strombidiida	Tontoniidae_B	Tontoniidae_B_X	Tontoniidae_B_X_sp.
OTU_1026	0	10	0	0	0	0	7	3	2	22	6	0	1	0	6	7	64	0.0351679	Eukaryota	Alveolata	Ciliophora	Spirotrichea	Strombidiida	Tontoniidae_B	Tontoniidae_B_X	Tontoniidae_B_X_sp.
OTU_2908	0	10	1	0	0	0	15	4	0	5	9	0	0	0	10	7	61	0.0335194	Eukaryota	Alveolata	Ciliophora	Spirotrichea	Strombidiida	Tontoniidae_B	Tontoniidae_B_X	Tontoniidae_B_X_sp.
OTU_1114	0	11	1	0	0	0	6	0	0	15	13	1	2	0	1	2	52	0.0285739	Eukaryota	Alveolata	Ciliophora	Spirotrichea	Strombidiida	Tontoniidae_B	Tontoniidae_B_X	Tontoniidae_B_X_sp.
OTU_785	0	6	0	0	0	0	9	2	0	3	7	0	0	0	14	4	45	0.0247274	Eukaryota	Alveolata	Ciliophora	Spirotrichea	Strombidiida	Tontoniidae_B	Tontoniidae_B_X	Tontoniidae_B_X_sp.
OTU_168	0	3	0	0	0	0	7	2	1	10	10	0	1	0	2	3	39	0.0214305	Eukaryota	Alveolata	Ciliophora	Spirotrichea	Strombidiida	Tontoniidae_B	Tontoniidae_B_X	Tontoniidae_B_X_sp.
OTU_2245	0	10	13	0	1	1	0	0	0	0	0	0	0	0	1	0	26	0.014287	Eukaryota	Alveolata	Ciliophora	Spirotrichea	Strombidiida	Tontoniidae_B	Tontoniidae_B_X	Tontoniidae_B_X_sp.
OTU_2986	0	0	21	0	0	0	1	0	0	0	0	0	0	0	0	0	22	0.012089	Eukaryota	Alveolata	Ciliophora	Spirotrichea	Strombidiida	Tontoniidae_B	Tontoniidae_B_X	Tontoniidae_B_X_sp.
OTU_1847	0	3	1	0	0	0	0	1	0	5	4	0	1	0	0	4	19	0.0104405	Eukaryota	Alveolata	Ciliophora	Spirotrichea	Strombidiida	Tontoniidae_B	Tontoniidae_B_X	Tontoniidae_B_X_sp.
OTU_1234	0	4	1	0	0	0	2	1	1	0	3	0	0	0	0	4	16	0.00879198	Eukaryota	Alveolata	Ciliophora	Spirotrichea	Strombidiida	Tontoniidae_B	Tontoniidae_B_X	Tontoniidae_B_X_sp.
OTU_6025	0	13	1	0	0	0	0	0	0	0	0	0	1	0	0	0	15	0.00824248	Eukaryota	Alveolata	Ciliophora	Spirotrichea	Strombidiida	Tontoniidae_B	Tontoniidae_B_X	Tontoniidae_B_X_sp.
OTU_5032	0	5	10	0	0	0	0	0	0	0	0	0	0	0	0	0	15	0.00824248	Eukaryota	Alveolata	Ciliophora	Spirotrichea	Strombidiida	Tontoniidae_B	Tontoniidae_B_X	Tontoniidae_B_X_sp.
OTU_6164	0	1	2	0	0	0	5	0	0	1	2	0	0	0	0	0	11	0.00604449	Eukaryota	Alveolata	Ciliophora	Spirotrichea	Strombidiida	Tontoniidae_B	Tontoniidae_B_X	Tontoniidae_B_X_sp.
OTU_2735	0	3	0	0	0	1	0	0	1	2	3	0	0	0	0	1	11	0.00604449	Eukaryota	Alveolata	Ciliophora	Spirotrichea	Strombidiida	Tontoniidae_B	Tontoniidae_B_X	Tontoniidae_B_X_sp.
OTU_3565	0	1	10	0	0	0	0	0	0	0	0	0	0	0	0	0	11	0.00604449	Eukaryota	Alveolata	Ciliophora	Spirotrichea	Strombidiida	Tontoniidae_B	Tontoniidae_B_X	Tontoniidae_B_X_sp.
OTU_4884	0	7	1	0	0	0	1	0	0	0	0	0	0	0	0	0	9	0.00494549	Eukaryota	Alveolata	Ciliophora	Spirotrichea	Strombidiida	Tontoniidae_B	Tontoniidae_B_X	Tontoniidae_B_X_sp.
OTU_6042	0	1	5	0	0	0	1	0	0	0	0	0	0	0	0	1	8	0.00439599	Eukaryota	Alveolata	Ciliophora	Spirotrichea	Strombidiida	Tontoniidae_B	Tontoniidae_B_X	Tontoniidae_B_X_sp.
[truncated: 6,756 more rows]

## Sheet: Table S6
Table S6: List of taxonomy based on IMG/M and relative abundance, number of reads and hit per million gene in log scale for eukaryotes, bacteria, archaea and viruses community among the 8 metagenomes from Figs. S2-S3
	Fig. S3A - Relative abundance of eukaryotes community (metagenomes reads, %)										Complete list of reads of eukaryotes with assigned taxonomy									Hit per million genes in log scale											Fig. S3B - Relative abundance of bacterial community (metagenomes reads, %)										Complete list of reads for bacterial with assigned taxonomy
Taxonomy	surf 101 2017	scm 101 2018	surf 115 2018	Scm 101 2017	surf 101 2018	scm 115 2018	surf 115 2017	scm 115 2017		Taxonomy	Scm_101_2017	scm_101_2018	scm_115_2017	scm_115_2018	surf_101_2017	surf_101_2018	surf_115_2017	surf_115_2018		Scm_101_2017	scm_101_2018	scm_115_2017	scm_115_2018	surf_101_2017	surf_101_2018	surf_115_2017	surf_115_2018			Taxonomy	surf_115_2017	surf_101_2018	surf_115_2018	scm_101_2017	scm_115_2018	scm_101_2018	surf_101_2017	scm_115_2017		Taxonomy	scm_101_2017	scm_101_2018	scm_115_2017	scm_115_2018	surf_101_2017	surf_101_2018	surf_115_2017	surf_115_2018
Annelida	3.57834	5.51257	17.0213	6.28627	5.99613	3.57834	5.99613	4.0619		Eukaryota;Annelida;Clitellata;Hirudinida;Glossiphoniidae;Helobdella;Helobdella	20	29	169	45	31	20	43	23		4.28275	4.44411	5.2096	4.63493	4.47308	4.28275	4.61518	4.34344			Acidimicrobiia	0.0234788	0.0577941	0.0614062	0.027091	0.0216728	0.055988	0.0541819	0.0379274		Bacteria;Proteobacteria;Alphaproteobacteria;Caulobacterales;Caulobacteraceae;Asticcacaulis;Asticcacaulis biprosthecium;Asticcacaulis biprosthecum C19, ATCC 27554	0	0	0	0	1	0	0	0
Apicomplexa	2.90135	3.77176	9.09091	3.86847	2.80464	1.25725	4.64217	3.96518		Eukaryota;Annelida;Polychaeta;Capitellida;Capitellidae;Capitella;Capitella	17	28	7	20	31	17	19	19		4.21216	4.42887	3.82681	4.28275	4.47308	4.21216	4.26047	4.26047			Actinobacteria	2.71993	3.34122	2.50862	3.03961	4.7048	4.67771	4.57115	4.00766		Bacteria;Proteobacteria;Alphaproteobacteria;Caulobacterales;Caulobacteraceae;Asticcacaulis;Asticcacaulis excentricus;Asticcacaulis excentricus CB 48	0	1	0	0	0	0	0	0
Arthropoda	7.05996	8.51064	2.51451	9.8646	8.12379	10.9284	6.96325	6.47969		Eukaryota;Apicomplexa;Aconoidasida;Haemosporida;Plasmodiidae;Plasmodium;Plasmodium	26	35	93	38	26	9	42	34		4.39669	4.52578	4.9502	4.5615	4.39669	3.93596	4.60496	4.51319			Bacteroidia	0.0668244	0.0487637	0.0614062	0.0632123	0.0379274	0.124618	0.0216728	0.0505698		Bacteria;Proteobacteria;Alphaproteobacteria;Caulobacterales;Caulobacteraceae;Asticcacaulis;Asticcacaulis sp. AC402;Asticcacaulis sp. AC402	0	0	0	1	0	0	0	0
Ascomycota	13.6364	19.3424	11.2186	12.3791	15.2805	12.2824	11.6054	15.9574		Eukaryota;Apicomplexa;Aconoidasida;Piroplasmida;Babesiidae;Babesia;Babesia	1	3	0	1	1	2	0	5		2.98172	3.45884	0	2.98172	2.98172	3.28275	0	3.68069			Cytophagia	0.135455	0.153516	0.0975275	0.158934	0.205891	0.249237	0.0776608	0.124618		Bacteria;Proteobacteria;Alphaproteobacteria;Caulobacterales;Caulobacteraceae;Asticcacaulis;Asticcacaulis sp. AC466;Asticcacaulis sp. AC466	0	0	2	0	1	0	0	0
Bacillariophyta	1.6441	1.6441	3.67505	5.12573	1.93424	1.06383	1.35397	1.25725		Eukaryota;Apicomplexa;Aconoidasida;unclassified	0	0	1	0	0	0	6	0		0	0	2.98172	0	0	0	3.75987	0			Flavobacteriia	24.1362	13.7586	14.2842	9.90988	6.98225	17.4448	11.669	22.0918		Bacteria;Proteobacteria;Alphaproteobacteria;Caulobacterales;Caulobacteraceae;Asticcacaulis;Asticcacaulis sp. CF398;Asticcacaulis sp. CF398	0	0	2	0	0	0	0	0
Basidiomycota	0.967118	1.83752	0.870406	0.967118	1.16054	1.25725	1.06383	2.51451		Eukaryota;Apicomplexa;Conoidasida;Eucoccidiorida;Cryptosporidiidae;Cryptosporidium;Cryptosporidium	3	1	0	1	2	2	0	2		3.45884	2.98172	0	2.98172	3.28275	3.28275	0	3.28275			Saprospiria	0.0469577	0.00722426	0.0162546	0.0884972	0.0343152	0.028897	0.0144485	0.0379274		Bacteria;Proteobacteria;Alphaproteobacteria;Caulobacterales;Caulobacteraceae;Asticcacaulis;Asticcacaulis sp. YBE204;Asticcacaulis sp. YBE204	0	0	0	0	0	1	0	0
Blastocladiomycota	0.0967118	0	0.0967118	0.0967118	0	0.0967118	0.290135	0.0967118		Eukaryota;Arthropoda;Branchiopoda;Diplostraca;Daphniidae;Daphnia;Daphnia	0	0	1	0	0	0	0	0		0	0	2.98172	0	0	0	0	0			Sphingobacteriia	0.0451516	0.0343152	0.0126425	0.0451516	0.0216728	0.0451516	0.0325092	0.0433456		Bacteria;Proteobacteria;Alphaproteobacteria;Caulobacterales;Caulobacteraceae;Brevundimonas;Brevundimonas aveniformis;Brevundimonas aveniformis DSM 17977	0	0	0	1	0	0	0	0
Chlorophyta	17.9884	14.7969	20.793	16.3443	18.7621	18.2785	26.5957	13.7331		Eukaryota;Arthropoda;Insecta;Diptera;Culicidae;Aedes;Aedes	0	0	0	1	0	0	0	0		0	0	0	2.98172	0	0	0	0			Unclas. Bacteroidetes	0.0812729	0.0451516	0.0343152	0.0451516	0.0343152	0.027091	0.0614062	0.104752		Bacteria;Proteobacteria;Alphaproteobacteria;Caulobacterales;Caulobacteraceae;Brevundimonas;Brevundimonas diminuta;Brevundimonas diminuta 470-4	0	0	0	1	0	0	0	4
Chordata	7.54352	7.25338	6.47969	7.15667	9.18762	8.80077	8.2205	9.96132		Eukaryota;Arthropoda;Insecta;Diptera;Culicidae;Anopheles;Anopheles	1	1	0	2	2	1	1	0		2.98172	2.98172	0	3.28275	3.28275	2.98172	2.98172	0			Chlorobia	0.0162546	0.131843	0.0812729	0.0234788	0.0126425	0.0216728	0	0.0126425		Bacteria;Proteobacteria;Alphaproteobacteria;Caulobacterales;Caulobacteraceae;Brevundimonas;Brevundimonas sp. BAL3;Brevundimonas sp. BAL3	2	1	0	0	0	0	0	0
Chytridiomycota	1.83752	0.580271	0.193424	1.06383	1.25725	1.93424	1.45068	2.51451		Eukaryota;Arthropoda;Insecta;Diptera;Culicidae;Culex;Culex	2	10	0	2	1	1	2	5		3.28275	3.98172	0	3.28275	2.98172	2.98172	3.28275	3.68069			Cyanobacteria	0.0884972	0.171576	0.142679	0.207697	0.153516	0.149903	0.0505698	0.113782		Bacteria;Proteobacteria;Alphaproteobacteria;Caulobacterales;Caulobacteraceae;Brevundimonas;Brevundimonas sp. Leaf280;Brevundimonas sp. Leaf280	1	0	0	0	0	0	0	0
Ciliophora	0.290135	0.193424	0	0.483559	0.676983	0.290135	0	0.580271		Eukaryota;Arthropoda;Insecta;Diptera;Drosophilidae;Drosophila;Drosophila	67	73	19	94	77	109	64	57		4.80779	4.84504	4.26047	4.95484	4.86821	5.01914	4.7879	4.73759			Endomicrobia	0.0216728	0.0921093	0.027091	0.0469577	0.0343152	0.083079	0.0144485	0.0252849		Bacteria;Proteobacteria;Alphaproteobacteria;Caulobacterales;Caulobacteraceae;Brevundimonas;Brevundimonas sp. MYb52;Brevundimonas sp. MYb52	0	0	0	0	0	1	0	0
Cnidaria	0.870406	0.967118	1.54739	1.25725	0.386847	0.676983	0.676983	0.193424		Eukaryota;Arthropoda;Insecta;Hemiptera;Aphididae;Acyrthosiphon;Acyrthosiphon	0	0	1	0	0	0	1	0		0	0	2.98172	0	0	0	2.98172	0			Bacilli	0.424425	0.653795	0.422619	0.312449	0.249237	0.565298	0.158934	0.511116		Bacteria;Proteobacteria;Alphaproteobacteria;Caulobacterales;Caulobacteraceae;Brevundimonas;Brevundimonas sp. Root1279;Brevundimonas sp. Root1279	1	0	0	0	0	0	0	0
Microsporidia	0.0967118	0	0.0967118	0	0.0967118	0	0.0967118	0		Eukaryota;Arthropoda;Insecta;Hymenoptera;Apidae;Apis;Apis	2	2	4	2	2	1	1	1		3.28275	3.28275	3.58378	3.28275	3.28275	2.98172	2.98172	2.98172			Clostridia	0.180606	0.39011	0.21131	0.27091	0.204085	0.706171	0.0975275	0.16977		Bacteria;Proteobacteria;Alphaproteobacteria;Caulobacterales;Caulobacteraceae;Brevundimonas;Brevundimonas sp. Root1423;Brevundimonas sp. Root1423	0	0	0	0	0	1	0	0
Mollusca	0	0	0.0967118	0	0	0	0.386847	0.193424		Eukaryota;Arthropoda;Insecta;Hymenoptera;Pteromalidae;Nasonia;Nasonia	0	0	0	1	1	1	1	0		0	0	0	2.98172	2.98172	2.98172	2.98172	0			Negativicutes	0.027091	0.0523759	0.0252849	0.0216728	0.0252849	0.0433456	0.00722426	0.0180606		Bacteria;Proteobacteria;Alphaproteobacteria;Caulobacterales;Caulobacteraceae;Brevundimonas;Brevundimonas vesicularis;Brevundimonas vesicularis FDAARGOS_289	0	0	0	0	1	0	0	0
Mucoromycota	2.41779	1.93424	0.773694	1.93424	1.54739	1.6441	0.870406	2.22437		Eukaryota;Arthropoda;Insecta;Lepidoptera;Bombycidae;Bombyx;Bombyx	1	2	1	0	1	0	2	4		2.98172	3.28275	2.98172	0	2.98172	0	3.28275	3.58378			Marinimicrobia	0.102946	0.0921093	2.12032	1.19381	0.0307031	0.00903032	0.122812	0.140873		Bacteria;Proteobacteria;Alphaproteobacteria;Caulobacterales;Caulobacteraceae;Caulobacter;Caulobacter henricii;Caulobacter henricii 536	0	0	0	0	0	1	0	0
Nematoda	0.0967118	0.0967118	0	0	0	0.0967118	0.193424	0		Eukaryota;Ascomycota;Dothideomycetes;Acrospermales;Acrospermaceae;Pseudovirgaria;Pseudovirgaria	5	4	2	0	1	3	1	1		3.68069	3.58378	3.28275	0	2.98172	3.45884	2.98172	2.98172			Unclas. Bacteria	0.196861	0.104752	0.113782	0.155322	0.0957214	0.158934	0.0469577	0.1788		Bacteria;Proteobacteria;Alphaproteobacteria;Caulobacterales;Caulobacteraceae;Caulobacter;Caulobacter henricii;Caulobacter henricii OK261	0	0	0	0	0	2	0	0
Perkinsozoa	10.5416	6.76983	0	10.8317	7.73694	15.3772	0	5.60928		Eukaryota;Ascomycota;Dothideomycetes;Botryosphaeriales;Aplosporellaceae;Aplosporella;Aplosporella	0	1	0	0	0	0	0	0		0	2.98172	0	0	0	0	0	0			Planctomycetia	0.0722426	0.0722426	0.0632123	0.130037	0.0343152	0.0433456	0.0126425	0.055988		Bacteria;Proteobacteria;Alphaproteobacteria;Caulobacterales;Caulobacteraceae;Caulobacter;Caulobacter mirabilis;Caulobacter mirabilis FWC 38	0	0	0	0	0	1	0	0
Placozoa	0	0	0	0.0967118	0	0	0.0967118	0.0967118		Eukaryota;Ascomycota;Dothideomycetes;Botryosphaeriales;Phyllostictaceae;Phyllosticta;Phyllosticta	0	2	1	3	1	1	1	1		0	3.28275	2.98172	3.45884	2.98172	2.98172	2.98172	2.98172			Alphaproteobacteria	28.8988	41.6804	55.4299	54.5088	60.0444	41.5124	46.3093	30.201		Bacteria;Proteobacteria;Alphaproteobacteria;Caulobacterales;Caulobacteraceae;Caulobacter;Caulobacter sp.;Caulobacter sp. H1	1	2	0	3	1	3	0	0
Porifera	0.0967118	0	0.0967118	0.0967118	0.0967118	0	0.0967118	0		Eukaryota;Ascomycota;Dothideomycetes;Botryosphaeriales;Saccharataceae;Saccharata;Saccharata	0	0	0	0	0	0	1	1		0	0	0	0	0	0	2.98172	2.98172			Betaproteobacteria	2.58448	8.68356	6.50545	5.36221	6.17674	8.43252	8.31693	2.98362		Bacteria;Proteobacteria;Alphaproteobacteria;Caulobacterales;Caulobacteraceae;Caulobacter;Caulobacter sp. OV484;Caulobacter sp. OV484	0	0	0	0	0	2	1	0
Streptophyta	1.74081	1.6441	1.93424	1.74081	2.61122	1.74081	2.80464	2.32108		Eukaryota;Ascomycota;Dothideomycetes;Capnodiales;Capnodiaceae;Polychaeton;Polychaeton	0	0	0	0	1	0	0	0		0	0	0	0	2.98172	0	0	0			Deltaproteobacteria	0.0650183	0.0758547	0.0415395	0.1192	0.0487637	0.166158	0.0307031	0.0812729		Bacteria;Proteobacteria;Alphaproteobacteria;Caulobacterales;Caulobacteraceae;Caulobacter;Caulobacter sp. Root1455;Caulobacter sp. Root1455	0	0	0	0	1	0	0	0
unclassified	26.4023	25.0484	23.3075	20.4062	22.147	20.5029	26.499	27.9497		Eukaryota;Ascomycota;Dothideomycetes;Capnodiales;Dissoconiaceae;Dissoconium;Dissoconium	1	1	0	1	2	3	1	1		2.98172	2.98172	0	2.98172	3.28275	3.45884	2.98172	2.98172			Epsilonproteobacteria	0.0541819	0.245625	0.0812729	0.0650183	0.0596001	0.124618	0.0216728	0.055988		Bacteria;Proteobacteria;Alphaproteobacteria;Caulobacterales;Caulobacteraceae;Caulobacter;Caulobacter sp. URHA0033;Caulobacter sp. URHA0033	0	1	0	0	0	0	1	0
Zoopagomycota	0.193424	0.0967118	0.193424	0	0.193424	0.193424	0.0967118	0.290135		Eukaryota;Ascomycota;Dothideomycetes;Capnodiales;Mycosphaerellaceae;Pseudocercospora;Pseudocercospora	1	2	0	0	0	0	0	2		2.98172	3.28275	0	0	0	0	0	3.28275			Gammaproteobacteria	39.7677	28.9873	17.4357	23.8978	20.2153	25.0971	28.1746	38.7238		Bacteria;Proteobacteria;Alphaproteobacteria;Caulobacterales;Caulobacteraceae;Caulobacter;Caulobacter vibrioides;Caulobacter vibrioides CB13b1a	0	0	0	0	0	1	0	0
										Eukaryota;Ascomycota;Dothideomycetes;Capnodiales;Mycosphaerellaceae;Sphaerulina;Sphaerulina	0	0	1	0	0	0	0	0		0	0	2.98172	0	0	0	0	0			Rhodothermia	0.0993336	0.931929	0.0216728	0.158934	0.435262	0.00361213	0.00722426	0.115588		Bacteria;Proteobacteria;Alphaproteobacteria;Caulobacterales;Caulobacteraceae;Caulobacter;Caulobacter vibrioides;Caulobacter vibrioides CB15	0	0	0	0	0	1	0	0
										Eukaryota;Ascomycota;Dothideomycetes;Capnodiales;Mycosphaerellaceae;Zymoseptoria;Zymoseptoria	0	0	0	0	0	0	0	1		0	0	0	0	0	0	0	2.98172			Spirochaetia	0.0975275	0.131843	0.149903	0.117394	0.0740487	0.130037	0.0307031	0.0704365		Bacteria;Proteobacteria;Alphaproteobacteria;Caulobacterales;Caulobacteraceae;Caulobacter;Caulobacter vibrioides;Caulobacter vibrioides OR37	0	2	2	0	2	3	0	0
										Eukaryota;Ascomycota;Dothideomycetes;Capnodiales;Piedraiaceae;Piedraia;Piedraia	1	0	0	0	0	0	0	0		2.98172	0	0	0	0	0	0	0			Opitutae	0.0198667	0.00903032	0.0343152	0.00541819	0.0487637	0.0686305	0.0921093	0.0234788		Bacteria;Proteobacteria;Alphaproteobacteria;Caulobacterales;Caulobacteraceae;Phenylobacterium;Phenylobacterium immobile;Phenylobacterium immobile E	0	0	0	0	0	1	0	0
										Eukaryota;Ascomycota;Dothideomycetes;Capnodiales;Teratosphaeriaceae;Teratosphaeria;Teratosphaeria	0	0	0	0	0	1	0	1		0	0	0	0	0	2.98172	0	2.98172			Verrucomicrobiae	0.027091	0.0469577	0.0162546	0.0252849	0.0144485	0.0307031	0.00361213	0.0198667		Bacteria;Proteobacteria;Alphaproteobacteria;Caulobacterales;Caulobacteraceae;Phenylobacterium;Phenylobacterium sp. Root700;Phenylobacterium sp. Root700	0	0	0	0	0	1	0	0
										Eukaryota;Ascomycota;Dothideomycetes;Capnodiales;unclassified	0	0	0	0	0	0	0	1		0	0	0	0	0	0	0	2.98172													Bacteria;Proteobacteria;Alphaproteobacteria;Caulobacterales;Caulobacteraceae;Phenylobacterium;Phenylobacterium sp. Root77;Phenylobacterium sp. Root77	0	0	0	0	0	1	0	0
										Eukaryota;Ascomycota;Dothideomycetes;Dothideales;Saccotheciaceae;Aureobasidium;Aureobasidium	0	0	0	0	0	0	0	1		0	0	0	0	0	0	0	2.98172													Bacteria;Proteobacteria;Alphaproteobacteria;Emcibacterales;Emcibacteraceae;Emcibacter;Emcibacter congregatus;Emcibacter congregatus ZYL	2	0	0	0	1	2	0	2
										Eukaryota;Ascomycota;Dothideomycetes;Myriangiales;Myriangiaceae;Myriangium;Myriangium	0	2	0	0	4	1	1	0		0	3.28275	0	0	3.58378	2.98172	2.98172	0													Bacteria;Proteobacteria;Alphaproteobacteria;Holosporales;Caedimonadaceae;Caedimonas;Caedimonas varicaedens;Caedimonas varicaedens	0	0	1	0	0	0	0	0
										Eukaryota;Ascomycota;Dothideomycetes;Mytilinidiales;Argynnaceae;Lepidopterella;Lepidopterella	0	2	0	1	0	2	0	0		0	3.28275	0	2.98172	0	3.28275	0	0													Bacteria;Proteobacteria;Alphaproteobacteria;Holosporales;Caedimonadaceae;Candidatus Nucleicultrix;Candidatus Nucleicultrix amoebiphila;Candidatus Nucleicultrix amoebiphila FS5	0	0	0	0	0	1	0	0
										Eukaryota;Ascomycota;Dothideomycetes;Pleosporales;Amniculicolaceae;Amniculicola;Amniculicola	5	5	1	3	1	4	1	6		3.68069	3.68069	2.98172	3.45884	2.98172	3.58378	2.98172	3.75987													Bacteria;Proteobacteria;Alphaproteobacteria;Holosporales;Caedimonadaceae;Candidatus Paracaedimonas;Candidatus Paracaedimonas acanthamoebae;Candidatus Caedibacter acanthamoebae 30173	0	2	0	0	0	0	0	0
										Eukaryota;Ascomycota;Dothideomycetes;Pleosporales;Corynesporascaceae;Corynespora;Corynespora	0	0	1	0	0	0	0	0		0	0	2.98172	0	0	0	0	0													Bacteria;Proteobacteria;Alphaproteobacteria;Holosporales;Holosporaceae;unclassified Holosporaceae;endosymbiont of Acanthamoeba sp. UWC8;endosymbiont of Acanthamoeba	0	0	1	0	0	0	0	0
										Eukaryota;Ascomycota;Dothideomycetes;Pleosporales;Cucurbitariaceae;Pyrenochaeta;Pyrenochaeta	0	1	0	0	0	0	1	0		0	2.98172	0	0	0	0	2.98172	0													Bacteria;Proteobacteria;Alphaproteobacteria;Kiloniellales;Kiloniellaceae;Kiloniella;Kiloniella laminariae;Kiloniella laminariae DSM 19542	0	0	1	0	0	1	1	0
										Eukaryota;Ascomycota;Dothideomycetes;Pleosporales;Delitschiaceae;Delitschia;Delitschia	0	1	0	0	0	0	1	1		0	2.98172	0	0	0	0	2.98172	2.98172													Bacteria;Proteobacteria;Alphaproteobacteria;Kiloniellales;Kiloniellaceae;Kiloniella;Kiloniella litopenaei;Kiloniella litopenaei P1-1	3	0	2	0	0	1	1	0
										Eukaryota;Ascomycota;Dothideomycetes;Pleosporales;Diademaceae;Clathrospora;Clathrospora	0	0	0	0	0	1	0	1		0	0	0	0	0	2.98172	0	2.98172													Bacteria;Proteobacteria;Alphaproteobacteria;Kiloniellales;Kiloniellaceae;Kiloniella;Kiloniella spongiae;Kiloniella spongiae MEBiC09566	3	0	2	1	1	0	0	1
										Eukaryota;Ascomycota;Dothideomycetes;Pleosporales;Didymellaceae;Didymella;Didymella	1	2	0	2	1	2	4	0		2.98172	3.28275	0	3.28275	2.98172	3.28275	3.58378	0													Bacteria;Proteobacteria;Alphaproteobacteria;Kordiimonadales;Kordiimonadaceae;Eilatimonas;Eilatimonas milleporae;Eilatimonas milleporae DSM 25217	0	0	0	1	0	0	0	0
										Eukaryota;Ascomycota;Dothideomycetes;Pleosporales;Didymellaceae;Macroventuria;Macroventuria	0	0	0	0	0	0	1	0		0	0	0	0	0	0	2.98172	0													Bacteria;Proteobacteria;Alphaproteobacteria;Kordiimonadales;Kordiimonadaceae;Kordiimonas;Kordiimonas gwangyangensis;Kordiimonas gwangyangensis DSM 19435	0	0	0	0	1	0	0	0
										Eukaryota;Ascomycota;Dothideomycetes;Pleosporales;Didymosphaeriaceae;Didymosphaeria;Didymosphaeria	1	0	1	1	0	1	1	0		2.98172	0	2.98172	2.98172	0	2.98172	2.98172	0													Bacteria;Proteobacteria;Alphaproteobacteria;Kordiimonadales;Kordiimonadaceae;Kordiimonas;Kordiimonas lacus;Kordiimonas lacus CGMCC 1.9109	0	1	4	0	0	0	1	0
										Eukaryota;Ascomycota;Dothideomycetes;Pleosporales;Didymosphaeriaceae;Paraphaeosphaeria;Paraphaeosphaeria	3	0	0	0	0	0	0	0		3.45884	0	0	0	0	0	0	0													Bacteria;Proteobacteria;Alphaproteobacteria;Kordiimonadales;Kordiimonadaceae;Kordiimonas;Kordiimonas lipolytica;Kordiimonas lipolytica M41	0	0	1	2	0	0	0	0
										Eukaryota;Ascomycota;Dothideomycetes;Pleosporales;Dothidotthiaceae;Dothidotthia;Dothidotthia	0	3	0	0	4	0	0	2		0	3.45884	0	0	3.58378	0	0	3.28275													Bacteria;Proteobacteria;Alphaproteobacteria;Magnetococcales;Magnetococcaceae;Magnetofaba;Magnetofaba australis;Magnetofaba australis IT-1	0	0	0	0	1	0	0	0
										Eukaryota;Ascomycota;Dothideomycetes;Pleosporales;Lentitheciaceae;Lentithecium;Lentithecium	0	0	0	0	0	0	0	1		0	0	0	0	0	0	0	2.98172													Bacteria;Proteobacteria;Alphaproteobacteria;Micropepsales;Micropepsaceae;Rhizomicrobium;Rhizomicrobium sp.;Rhizomicrobium sp. SG733	0	0	0	3	7	0	0	0
										Eukaryota;Ascomycota;Dothideomycetes;Pleosporales;Leptosphaeriaceae;Plenodomus;Plenodomus	0	0	0	0	0	1	0	0		0	0	0	0	0	2.98172	0	0													Bacteria;Proteobacteria;Alphaproteobacteria;Parvularculales;Parvularculaceae;Amphiplicatus;Amphiplicatus metriothermophilus;Amphiplicatus metriothermophilus CGMCC 1.12710	0	0	0	1	0	0	1	0
										Eukaryota;Ascomycota;Dothideomycetes;Pleosporales;Lindgomycetaceae;Clohesyomyces;Clohesyomyces	0	1	0	3	2	1	0	1		0	2.98172	0	3.45884	3.28275	2.98172	0	2.98172													Bacteria;Proteobacteria;Alphaproteobacteria;Parvularculales;Parvularculaceae;Marinicaulis;Marinicaulis flavus;Marinicaulis flavus SY-3-19	0	1	1	0	0	0	0	0
										Eukaryota;Ascomycota;Dothideomycetes;Pleosporales;Massarinaceae;Byssothecium;Byssothecium	1	0	0	0	0	0	0	0		2.98172	0	0	0	0	0	0	0													Bacteria;Proteobacteria;Alphaproteobacteria;Parvularculales;Parvularculaceae;Parvularcula;Parvularcula bermudensis;Parvularcula bermudensis HTCC2503	0	8	0	20	0	0	0	0
										Eukaryota;Ascomycota;Dothideomycetes;Pleosporales;Massarinaceae;Stagonospora;Stagonospora	0	0	0	0	0	0	1	0		0	0	0	0	0	0	2.98172	0													Bacteria;Proteobacteria;Alphaproteobacteria;Pelagibacterales;Pelagibacteraceae;Candidatus Pelagibacter;Candidatus Pelagibacter sp. HIMB1321;Candidatus Pelagibacter sp. HIMB1321	22	138	138	148	149	57	66	43
										Eukaryota;Ascomycota;Dothideomycetes;Pleosporales;Melanommataceae;Melanomma;Melanomma	0	1	0	0	0	0	0	0		0	2.98172	0	0	0	0	0	0													Bacteria;Proteobacteria;Alphaproteobacteria;Pelagibacterales;Pelagibacteraceae;Candidatus Pelagibacter;Candidatus Pelagibacter sp. HTCC7211;Candidatus Pelagibacter sp. HTCC7211	39	100	198	166	205	72	90	45
										Eukaryota;Ascomycota;Dothideomycetes;Pleosporales;Phaeosphaeriaceae;Parastagonospora;Parastagonospora	7	9	6	10	7	7	2	4		3.82681	3.93596	3.75987	3.98172	3.82681	3.82681	3.28275	3.58378													Bacteria;Proteobacteria;Alphaproteobacteria;Pelagibacterales;Pelagibacteraceae;Candidatus Pelagibacter;Candidatus Pelagibacter sp. IMCC9063;Candidatus Pelagibacter sp. IMCC9063	1594	2607	2749	2137	2873	2996	2505	1580
										Eukaryota;Ascomycota;Dothideomycetes;Pleosporales;Pleomassariaceae;Pleomassaria;Pleomassaria	2	3	6	13	14	7	6	11		3.28275	3.45884	3.75987	4.09566	4.12784	3.82681	3.75987	4.02311													Bacteria;Proteobacteria;Alphaproteobacteria;Pelagibacterales;Pelagibacteraceae;Candidatus Pelagibacter;Candidatus Pelagibacter sp. RS39;Candidatus Pelagibacter sp. RS39	32	112	194	197	172	66	75	48
										Eukaryota;Ascomycota;Dothideomycetes;Pleosporales;Pleosporaceae;Alternaria;Alternaria	0	0	1	1	1	0	0	0		0	0	2.98172	2.98172	2.98172	0	0	0													Bacteria;Proteobacteria;Alphaproteobacteria;Pelagibacterales;Pelagibacteraceae;Candidatus Pelagibacter;Candidatus Pelagibacter sp. RS40;Candidatus Pelagibacter sp. RS40	28	65	104	106	84	20	51	30
										Eukaryota;Ascomycota;Dothideomycetes;Pleosporales;Pleosporaceae;Bipolaris;Bipolaris	1	1	0	1	1	1	1	0		2.98172	2.98172	0	2.98172	2.98172	2.98172	2.98172	0													Bacteria;Proteobacteria;Alphaproteobacteria;Pelagibacterales;Pelagibacteraceae;Candidatus Pelagibacter;Candidatus Pelagibacter ubique;Candidatus Pelagibacter ubique HIMB083	31	77	124	125	104	36	61	32
										Eukaryota;Ascomycota;Dothideomycetes;Pleosporales;Pleosporaceae;Exserohilum;Exserohilum	1	0	0	0	0	0	0	0		2.98172	0	0	0	0	0	0	0													Bacteria;Proteobacteria;Alphaproteobacteria;Pelagibacterales;Pelagibacteraceae;Candidatus Pelagibacter;Candidatus Pelagibacter ubique;Candidatus Pelagibacter ubique HIMB140	32	78	134	128	128	38	55	18
										Eukaryota;Ascomycota;Dothideomycetes;Pleosporales;Pleosporaceae;Pyrenophora;Pyrenophora	0	0	0	0	1	0	2	0		0	0	0	0	2.98172	0	3.28275	0													Bacteria;Proteobacteria;Alphaproteobacteria;Pelagibacterales;Pelagibacteraceae;Candidatus Pelagibacter;Candidatus Pelagibacter ubique;Candidatus Pelagibacter ubique HTCC1016	852	1455	2502	2157	2822	1145	1804	844
										Eukaryota;Ascomycota;Dothideomycetes;Pleosporales;Sporormiaceae;Sporormia;Sporormia	1	0	0	0	0	0	0	0		2.98172	0	0	0	0	0	0	0													Bacteria;Proteobacteria;Alphaproteobacteria;Pelagibacterales;Pelagibacteraceae;Candidatus Pelagibacter;Candidatus Pelagibacter ubique;Candidatus Pelagibacter ubique HTCC1040	898	1478	2302	1795	2504	1127	1821	847
										Eukaryota;Ascomycota;Dothideomycetes;Pleosporales;unclassified	1	0	3	0	0	1	0	1		2.98172	0	3.45884	0	0	2.98172	0	2.98172													Bacteria;Proteobacteria;Alphaproteobacteria;Pelagibacterales;Pelagibacteraceae;Candidatus Pelagibacter;Candidatus Pelagibacter ubique;Candidatus Pelagibacter ubique HTCC7214	42	166	307	402	427	125	117	55
										Eukaryota;Ascomycota;Dothideomycetes;unclassified	3	6	0	4	1	6	1	2		3.45884	3.75987	0	3.58378	2.98172	3.75987	2.98172	3.28275													Bacteria;Proteobacteria;Alphaproteobacteria;Pelagibacterales;Pelagibacteraceae;Candidatus Pelagibacter;Candidatus Pelagibacter ubique;Candidatus Pelagibacter ubique HTCC7217	29	78	155	183	189	56	63	31
										Eukaryota;Ascomycota;Eurotiomycetes;Eurotiales;Aspergillaceae;Aspergillus;Aspergillus	11	28	6	14	20	17	17	15		4.02311	4.42887	3.75987	4.12784	4.28275	4.21216	4.21216	4.15781													Bacteria;Proteobacteria;Alphaproteobacteria;Pelagibacterales;Pelagibacteraceae;Candidatus Pelagibacter;Candidatus Pelagibacter ubique;Candidatus Pelagibacter ubique SAR11 HTCC1002	1090	1813	2827	2357	3246	1487	2245	1061
										Eukaryota;Ascomycota;Eurotiomycetes;Eurotiales;Aspergillaceae;Penicillium;Penicillium	1	5	0	1	1	0	0	4		2.98172	3.68069	0	2.98172	2.98172	0	0	3.58378													Bacteria;Proteobacteria;Alphaproteobacteria;Pelagibacterales;Pelagibacteraceae;Candidatus Pelagibacter;Candidatus Pelagibacter ubique;Candidatus Pelagibacter ubique SAR11 HTCC1013	871	1281	2308	1805	2380	1033	1847	836
										Eukaryota;Ascomycota;Eurotiomycetes;Eurotiales;Trichocomaceae;Talaromyces;Talaromyces	5	0	1	0	0	0	3	0		3.68069	0	2.98172	0	0	0	3.45884	0													Bacteria;Proteobacteria;Alphaproteobacteria;Pelagibacterales;Pelagibacteraceae;Candidatus Pelagibacter;Candidatus Pelagibacter ubique;Candidatus Pelagibacter ubique SAR11 HTCC1062	1775	3021	4948	3899	5361	2498	3959	1773
										Eukaryota;Ascomycota;Eurotiomycetes;Onygenales;Ajellomycetaceae;Blastomyces;Blastomyces	0	0	0	1	0	0	0	0		0	0	0	2.98172	0	0	0	0													Bacteria;Proteobacteria;Alphaproteobacteria;Pelagibacterales;Pelagibacteraceae;Candidatus Pelagibacter;Candidatus Pelagibacter ubique;Candidatus Pelagibacter ubique SAR11 HTCC8051	69	187	393	410	423	114	203	99
										Eukaryota;Ascomycota;Eurotiomycetes;Onygenales;Ajellomycetaceae;Histoplasma;Histoplasma	1	0	1	0	1	0	0	3		2.98172	0	2.98172	0	2.98172	0	0	3.45884													Bacteria;Proteobacteria;Alphaproteobacteria;Pelagibacterales;Pelagibacteraceae;Candidatus Pelagibacter;Candidatus Pelagibacter ubique;Candidatus Pelagibacter ubique SAR11 HTCC9022	103	298	429	486	659	174	198	115
										Eukaryota;Ascomycota;Eurotiomycetes;Onygenales;Arthrodermataceae;Microsporum;Microsporum	0	0	0	0	1	0	0	0		0	0	0	0	2.98172	0	0	0													Bacteria;Proteobacteria;Alphaproteobacteria;Pelagibacterales;Pelagibacteraceae;Candidatus Pelagibacter;Candidatus Pelagibacter ubique;Candidatus Pelagibacter ubique SAR11 HTCC9565	974	1901	3506	3080	4081	1327	2131	998
										Eukaryota;Ascomycota;Eurotiomycetes;Onygenales;Arthrodermataceae;Trichophyton;Trichophyton	4	3	1	3	4	1	0	3		3.58378	3.45884	2.98172	3.45884	3.58378	2.98172	0	3.45884													Bacteria;Proteobacteria;Alphaproteobacteria;Pelagibacterales;Pelagibacteraceae;Candidatus Pelagibacter;unclassified Candidatus Pelagibacter;Candidatus Pelagibacter SAR11 HIMB4	36	85	162	155	134	47	61	37
										Eukaryota;Ascomycota;Eurotiomycetes;Onygenales;Gymnoascaceae;Gymnascella;Gymnascella	2	0	2	3	4	2	3	5		3.28275	0	3.28275	3.45884	3.58378	3.28275	3.45884	3.68069													Bacteria;Proteobacteria;Alphaproteobacteria;Pelagibacterales;Pelagibacteraceae;unclassified Pelagibacteraceae;alpha proteobacterium HIMB114;Rickettsiales sp. HIMB114	2	7	11	4	0	0	8	3
										Eukaryota;Ascomycota;Eurotiomycetes;Onygenales;unclassified	15	15	0	21	0	21	5	9		4.15781	4.15781	0	4.30393	0	4.30393	3.68069	3.93596													Bacteria;Proteobacteria;Alphaproteobacteria;Pelagibacterales;Pelagibacteraceae;unclassified Pelagibacteraceae;alpha proteobacterium HIMB5;alpha proteobacterium sp. HIMB5	0	0	1	2	1	0	0	0
										Eukaryota;Ascomycota;Eurotiomycetes;Onygenales;unclassified;;	0	0	0	0	16	0	0	0		0	0	0	0	4.18584	0	0	0													Bacteria;Proteobacteria;Alphaproteobacteria;Pelagibacterales;Pelagibacteraceae;unclassified Pelagibacteraceae;alpha proteobacterium HIMB5;Alphaproteobacterium sp. HIMB5	0	0	0	0	1	0	0	0
										Eukaryota;Ascomycota;Leotiomycetes;Helotiales;Hyaloscyphaceae;Hyaloscypha;Hyaloscypha	0	0	0	0	0	1	0	1		0	0	0	0	0	2.98172	0	2.98172													Bacteria;Proteobacteria;Alphaproteobacteria;Pelagibacterales;Pelagibacteraceae;unclassified Pelagibacteraceae;alpha proteobacterium HIMB59;alpha proteobacterium sp. HIMB59	17	7	22	24	38	9	13	7
										Eukaryota;Ascomycota;Leotiomycetes;Helotiales;Rutstroemiaceae;Clarireedia;Clarireedia	1	0	2	1	1	1	7	3		2.98172	0	3.28275	2.98172	2.98172	2.98172	3.82681	3.45884													Bacteria;Proteobacteria;Alphaproteobacteria;Pelagibacterales;unclassified Pelagibacterales;Candidatus Fonsibacter;Candidatus Fonsibacter ubiquis;Candidatus Fonsibacter ubiquis LSUCC0530	1	5	6	5	7	2	4	3
										Eukaryota;Ascomycota;Leotiomycetes;Helotiales;Sclerotiniaceae;Botrytis;Botrytis	3	0	1	0	1	1	3	1		3.45884	0	2.98172	0	2.98172	2.98172	3.45884	2.98172													Bacteria;Proteobacteria;Alphaproteobacteria;Rhizobiales;Aurantimonadaceae;Aurantimonas;Aurantimonas coralicida;Aurantimonas coralicida DSM 14790	48	467	4	430	62	79	2	143
										Eukaryota;Ascomycota;Leotiomycetes;Helotiales;Sclerotiniaceae;Sclerotinia;Sclerotinia	7	30	7	7	13	4	3	10		3.82681	4.45884	3.82681	3.82681	4.09566	3.58378	3.45884	3.98172													Bacteria;Proteobacteria;Alphaproteobacteria;Rhizobiales;Aurantimonadaceae;Aurantimonas;Aurantimonas manganoxydans;Aurantimonas manganoxydans SI85-9A1	28	249	2	268	34	56	2	72
										Eukaryota;Ascomycota;Leotiomycetes;Helotiales;unclassified	4	0	2	4	0	0	3	0		3.58378	0	3.28275	3.58378	0	0	3.45884	0													Bacteria;Proteobacteria;Alphaproteobacteria;Rhizobiales;Aurantimonadaceae;Aurantimonas;Aurantimonas sp. 22II-16-19i;Aurantimonas sp. 22II-16-19i	0	1	1	3	0	0	0	2
										Eukaryota;Ascomycota;Leotiomycetes;unclassified	0	0	0	0	0	0	0	1		0	0	0	0	0	0	0	2.98172													Bacteria;Proteobacteria;Alphaproteobacteria;Rhizobiales;Aurantimonadaceae;Aurantimonas;Aurantimonas sp. Leaf443;Aurantimonas sp. Leaf443	0	5	1	0	0	2	0	0
										Eukaryota;Ascomycota;Pezizomycetes;Pezizales;Morchellaceae;Morchella;Morchella	0	1	1	0	0	1	1	3		0	2.98172	2.98172	0	0	2.98172	2.98172	3.45884													Bacteria;Proteobacteria;Alphaproteobacteria;Rhizobiales;Aurantimonadaceae;Aurantimonas;Aureimonas phyllosphaerae;Aureimonas phyllosphaerae L9-753	0	0	1	0	0	0	0	1
										Eukaryota;Ascomycota;Pezizomycetes;Pezizales;Pyronemataceae;Wilcoxina;Wilcoxina	0	0	0	1	0	0	0	0		0	0	0	2.98172	0	0	0	0													Bacteria;Proteobacteria;Alphaproteobacteria;Rhizobiales;Aurantimonadaceae;Aureimonas;Aureimonas altamirensis;Aureimonas altamirensis DSM 21988	0	0	0	0	0	0	0	1
										Eukaryota;Ascomycota;Pezizomycetes;Pezizales;Tuberaceae;Choiromyces;Choiromyces	0	3	1	0	1	0	0	0		0	3.45884	2.98172	0	2.98172	0	0	0													Bacteria;Proteobacteria;Alphaproteobacteria;Rhizobiales;Aurantimonadaceae;Aureimonas;Aureimonas frigidaquae;Aureimonas frigidaquae JCM 14755	0	1	0	1	0	0	0	1
										Eukaryota;Ascomycota;Pneumocystidomycetes;Pneumocystidales;Pneumocystidaceae;Pneumocystis;Pneumocystis	0	1	0	1	1	0	4	0		0	2.98172	0	2.98172	2.98172	0	3.58378	0													Bacteria;Proteobacteria;Alphaproteobacteria;Rhizobiales;Aurantimonadaceae;Aureimonas;Aureimonas sp. AU40;Aureimonas sp. AU40	0	1	0	0	0	0	0	0
[truncated: 1,254 more rows]
[truncated: 60 more columns]

## Sheet: Table S7
Table S7: List of KEGG Orthology (KO), PFAM protein domain and Cluster of Orthologous Groups of proteins (COGs) found in assembled metagenomes within each lineage (archaea, bacteria, eukaryota and virus) from Figs. 3 and 4. KO, PFAM and COG were retrieved from the functional annotation performed by IMG/JGI.
[truncated: 3,669 more rows]

[truncated: 5 more sheets: Table S8, Table S9, Table S10, Table S11, Table S12]
